# Supplementary material for: Protein import motor complex reacts to mitochondrial misfolding by reducing protein import and activating mitophagy
Source: Nat Commun. 2022 Sep 2;13:5164. doi: 10.1038/s41467-022-32564-x (PMC9440083; doi:10.1038/s41467-022-32564-x)
Supplement: Supplementary file 3 — Supplementary Data 1 [file 41467_2022_32564_MOESM3_ESM.xlsx]

## Sheet: CRISPR screen legend
Supplementary Data 1: Mitophagy CRISPR screen
HeLa FlpIn cells expressing the mitophagy reporter mt-mKEIMA reporter were infected with a lentiviral particle library containing 77,441 gRNAs (4 gRNAs/gene for 19,114 genes). Cells exhibiting induced mitophagy were sorted and analyzed by next generation sequencing. Sorted versus total population is shown after MAGeCK v0.5.6 enrichment, represented as robust ranking aggregation score of this gene…

## Sheet: Mitophagy inducing CRISPRscreen
Target gene	robust ranking aggregation value	p-value	Enrichment log10 sorted/total	n gRNA in sorted population (minimum 3)
UROD	3.7391e-11	2.4611e-07	6.4008	4
RFC3	9.9858e-08	1.7228e-06	6.0486	3
TCEB2	5.1404e-08	1.2305e-06	5.4525	4
SAMM50	3.9712e-06	1.3536e-05	5.0533	3
DNAJC11	1.4213e-09	2.4611e-07	4.8106	4
GRPEL1	9.6594e-06	3.987e-05	4.5376	4
RPL17-C18orf32	6.6357e-06	2.5349e-05	4.2682	4
LONP1	4.3673e-06	1.452e-05	4.2596	4
TELO2	2.3413e-07	2.215e-06	4.1265	4
VPS13D	4.4332e-06	1.452e-05	4.0739	4
TUBGCP2	8.7504e-05	0.00034234	4.0683	3
TUFM	0.00032324	0.0011796	3.9006	4
PMPCB	0.00019135	0.00072036	3.8829	4
EXT1	0.00028109	0.0010295	3.8526	3
MED30	0.00051152	0.0019071	3.7245	3
PHF5A	2.6669e-05	0.00011198	3.7174	3
HSPA8	0.00013486	0.00051658	3.7093	3
ANAPC11	4.5219e-05	0.00018089	3.658	4
ORC6	0.00036252	0.0013268	3.5995	3
KRCC1	0.00015225	0.00058746	3.5779	3
TCEB1	0.00076049	0.0027803	3.5702	3
PINK1	0.00052718	0.0019652	3.5615	3
TOMM40	0.00031761	0.0011604	3.5554	3
NCBP1	0.0014663	0.0053226	3.543	3
PLRG1	0.00028897	0.0010649	3.4977	3
KIF22	0.00024899	0.00092414	3.4936	3
TUBD1	8.5625e-05	0.00033594	3.4873	3
MYC	7.6553e-06	2.9287e-05	3.4627	3
HSPA9	0.0058289	0.020123	3.4415	3
BUB1	0.0001409	0.00054464	3.4392	3
POLRMT	3.3104e-05	0.00013315	3.4353	3
C11orf74	0.00051567	0.0019209	3.4217	3
PISD	9.485e-05	0.00036203	3.3749	4
FECH	2.5322e-05	0.00010706	3.3716	4
PRKDC	7.1331e-06	2.7564e-05	3.3433	3
POLE	0.00081112	0.0029644	3.3326	3
OR8B4	0.00049552	0.0018426	3.2954	3
EIF3I	0.0012391	0.0045479	3.2944	3
C1D	0.00077275	0.0028295	3.253	3
VHL	0.00033377	0.00122	3.2525	4
RBBP4	0.00045077	0.0016713	3.252	3
PLEKHA3	0.0015182	0.0055013	3.2496	4
UBE2U	0.00024721	0.00091873	3.249	4
NME3	0.00062537	0.0023211	3.2314	3
IFIT5	0.0012838	0.0047024	3.2238	3
POLD3	0.00083974	0.0030678	3.2055	3
TBL3	0.0015505	0.0056106	3.1893	3
TRAPPC1	0.0041433	0.014455	3.1742	4
DYX1C1	0.00076524	0.0028	3.1716	3
ZNF493	0.00058307	0.0021611	3.1697	3
TPM3	0.00060676	0.0022472	3.1671	3
ZBTB18	0.0028759	0.010204	3.1576	3
CTR9	2.0352e-05	8.2447e-05	3.1558	4
CD109	0.0021909	0.0078566	3.1375	3
CRHR1	0.00073083	0.0026887	3.1253	4
RAB30	0.00088988	0.0032607	3.1051	4
APTX	0.00040214	0.0014749	3.0944	3
KAT2A	0.0014025	0.0051041	3.0788	3
AFG3L2	0.00021707	0.00081142	3.078	3
TIMM13	0.0014043	0.0051119	3.0509	4
DAGLA	0.0045348	0.015776	3.0506	3
NAA50	0.0063321	0.021772	3.0477	3
OMA1	0.0017177	0.0062061	3.0374	3
KIAA1024	0.0016194	0.0058323	3.0362	3
PLEKHG4B	0.0020878	0.0075022	3.0223	4
GIMAP8	3.2219e-05	0.00013118	3.0164	4
KANSL3	0.00067554	0.0024899	3.0048	4
MZF1	0.00032069	0.0011712	3.0019	3
AVL9	0.0020094	0.0072211	2.9943	3
GNL3	0.0043429	0.015122	2.9796	3
MED4	0.00034648	0.0012682	2.9638	3
PAQR8	0.0034892	0.012291	2.951	4
BARHL2	0.0029707	0.010522	2.9471	3
LDB1	0.00033743	0.0012347	2.9401	4
POC1A	0.0022896	0.0082114	2.9398	3
GEMIN8	0.00052726	0.0019652	2.9395	4
SEMA4A	0.0030515	0.010784	2.9387	3
SMG1	0.0016696	0.0060235	2.9311	3
PTEN	0.0014711	0.0053398	2.9273	4
CRIPT	0.001609	0.0058015	2.9198	3
CPOX	0.00041242	0.0015163	2.9109	3
SNW1	0.0026983	0.0096054	2.9098	3
PSD	0.002488	0.0089163	2.9095	3
PSMC5	0.0047654	0.016577	2.9065	3
MED12	0.00090346	0.0033119	2.8992	3
TMEM45B	0.0026554	0.0094582	2.8887	4
MS4A8	0.00521	0.018072	2.8818	4
THBS3	0.0086049	0.029128	2.8775	4
GPC5	0.00036635	0.0013386	2.8735	4
TPI1	0.00051426	0.0019155	2.8722	4
PAPL	0.0013999	0.0050932	2.8671	4
MED24	0.001602	0.0057745	2.8669	3
LOC100652758	0.0057387	0.01983	2.8657	4
SSX2B	0.003949	0.013806	2.8464	3
TIGD2	9.1712e-05	0.00035268	2.8456	4
RNPS1	0.011267	0.037521	2.831	3
SAP30BP	0.001956	0.0070321	2.8277	4
SUOX	0.0011309	0.0041373	2.8254	3
CNNM3	0.0030346	0.010732	2.8198	3
PRMT1	0.0054572	0.018896	2.8191	3
UGT8	0.002652	0.0094479	2.8162	3
MS4A10	0.0087594	0.029635	2.8126	3
MSANTD3-TMEFF1	0.00080173	0.0029388	2.8116	4
IL20RA	0.003853	0.013486	2.8012	3
RBM4	0.0024185	0.0086766	2.795	3
RPLP0	0.00755	0.025763	2.7946	3
TAMM41	0.00080534	0.0029486	2.7928	3
POLR3K	0.0075048	0.025623	2.78	3
WHSC1L1	0.0084821	0.02873	2.7688	3
TMEM106C	0.0058727	0.02028	2.7671	3
DEFB4B	0.0091805	0.031006	2.7622	3
TTC26	0.0031909	0.011285	2.7596	3
IL19	0.0020501	0.0073737	2.759	3
CYCS	5.7291e-05	0.00022568	2.7498	4
KLHDC2	0.002962	0.010492	2.7384	3
FOXL1	0.0027486	0.0097619	2.7371	3
SETD2	0.0014099	0.0051292	2.7307	4
DBH	0.0063667	0.021891	2.7297	3
NBL1	0.00086505	0.0031598	2.7294	3
PGAM1	0.0046432	0.016152	2.7244	3
MED25	0.0041636	0.014519	2.7192	3
H2AFB1	0.0088642	0.029969	2.7183	3
ATP6V1A	0.0058913	0.020348	2.7152	3
GLRX5	0.00036862	0.0013489	2.7148	4
MED10	0.00095185	0.0034743	2.7144	4
MEFV	0.0091284	0.030836	2.7079	3
ACSS1	0.0065693	0.022557	2.7021	4
ASAP3	0.0016319	0.0058798	2.7014	3
MRPL50	0.0070976	0.024282	2.6969	3
PAK3	0.0099024	0.033278	2.6961	3
FBXL2	0.00234	0.0083921	2.6895	4
LRRC37A	0.0073914	0.025236	2.6855	3
PLXNB1	0.0043599	0.015178	2.6816	3
STON1-GTF2A1L	0.0091934	0.031052	2.6799	3
DUSP6	0.010394	0.034807	2.6789	3
RNF40	0.0081644	0.027688	2.678	3
RHBDF1	0.010115	0.033926	2.6744	4
ZNRD1	0.0089184	0.030143	2.6731	3
HGD	0.0078578	0.026733	2.6726	3
CREB1	0.0037587	0.013165	2.6718	4
RNH1	0.0028973	0.010274	2.6711	4
FKBP5	0.0052624	0.018251	2.6705	3
FSD2	0.003093	0.010935	2.669	3
GAPDH	0.0044604	0.015516	2.6519	3
SOBP	0.0012715	0.0046603	2.6452	3
MAT2A	0.0051736	0.017952	2.645	3
ZNF705G	0.0031677	0.011198	2.6434	4
C9orf24	0.013939	0.045644	2.6314	3
TRPM3	0.0016744	0.0060437	2.6273	4
TP53TG3D	0.0045573	0.015855	2.6272	3
MMP14	0.012784	0.042097	2.626	3
MMP7	0.0030462	0.010765	2.6255	4
XPNPEP2	0.0030326	0.010725	2.6177	4
TOMM22	0.00433	0.015084	2.6146	3
NRXN2	0.0061776	0.021287	2.6119	3
SLC22A17	0.0055392	0.019152	2.6118	4
MED7	0.0056469	0.019523	2.6111	4
NBPF8	0.005507	0.019061	2.6081	3
C11orf85	0.013153	0.04321	2.6062	3
RGPD6	0.013977	0.045755	2.6023	3
ARF6	0.006604	0.022671	2.6022	3
TARDBP	0.001523	0.005522	2.5993	4
PSMA3	0.0033142	0.011694	2.599	3
RBM33	0.0052852	0.018333	2.5955	3
ZNF45	0.0038529	0.013485	2.5943	4
HNRNPD	0.0030752	0.010867	2.5941	4
PLCE1	0.0071401	0.024411	2.5896	3
PEX16	0.014211	0.046467	2.5891	3
EIF3E	0.0015333	0.0055559	2.586	4
T	0.0070355	0.024059	2.5833	4
EVX1	0.0033109	0.011682	2.5827	4
DHX16	0.0007434	0.0027232	2.5796	3
CTSK	0.010394	0.034807	2.5786	4
SCAMP4	0.003407	0.012007	2.5747	3
IGSF3	0.0019564	0.0070326	2.5739	3
TIPIN	0.0082473	0.02797	2.5737	3
MRPL53	0.0025598	0.0091393	2.5694	3
SPTSSA	0.0012461	0.0045764	2.5675	4
BIVM	0.0066915	0.022953	2.5609	3
NUDT16	0.0019731	0.0070926	2.5592	3
CLEC4E	0.010696	0.035765	2.5527	3
MACF1	0.009231	0.03117	2.5501	3
TRIM71	0.0038688	0.013543	2.5474	4
TUBA1B	0.0097873	0.032926	2.5461	3
CFHR2	0.00039789	0.0014592	2.545	4
PNRC1	0.0047818	0.016642	2.5427	3
UROS	0.0027798	0.0098771	2.5415	3
OR5H2	0.011065	0.036892	2.5413	3
ZNF160	0.0018845	0.0067766	2.5399	3
PMPCA	0.0079678	0.027072	2.5381	3
BCAS4	0.0043213	0.015055	2.5379	3
CTC1	0.0085259	0.028877	2.537	3
DNAJA3	0.015183	0.049406	2.5368	3
FADS3	0.0050182	0.017425	2.5357	3
THAP9	0.0085176	0.028851	2.5269	3
AATF	0.010359	0.034687	2.5257	4
C12orf42	0.0010618	0.0038853	2.5241	3
DGAT1	0.00036315	0.0013292	2.5235	4
ENPP3	0.0024988	0.0089493	2.5146	3
PDE2A	0.0063736	0.021911	2.5126	4
CPD	0.010629	0.035561	2.5102	3
WDR91	0.0065343	0.022451	2.5073	3
EXO1	0.0075191	0.02568	2.5067	3
NEK11	0.0030786	0.01088	2.4997	3
GOLGA8R	0.0053034	0.018392	2.4984	4
ADAM8	0.014152	0.046296	2.498	3
VWA5A	0.0048513	0.016877	2.4964	3
GLIPR1	0.0042341	0.01476	2.4956	4
FANCI	0.0049398	0.017172	2.4951	3
GYPB	0.0027349	0.0097211	2.4939	3
TM4SF5	0.0050823	0.017636	2.4875	3
MAP2K2	0.013126	0.043119	2.4835	3
MYO18B	0.0086599	0.029306	2.4821	3
CHD2	0.0028585	0.010144	2.4802	4
NNMT	0.011618	0.038595	2.4769	3
EMC10	0.0037494	0.013136	2.476	3
SPTLC1	0.010105	0.033894	2.4753	3
PYROXD2	0.0057119	0.019749	2.4749	3
C6orf132	0.012772	0.042063	2.4745	3
DYRK1A	0.0057897	0.019997	2.4736	3
ONECUT1	0.0011044	0.0040502	2.4723	4
JMJD8	0.0044835	0.015594	2.4714	3
GFM2	0.006324	0.021744	2.4713	3
RLF	0.0063361	0.021786	2.4702	3
UBE2Q2L	0.0090886	0.030704	2.4701	3
SUPT6H	0.010572	0.035382	2.4642	3
MAP3K7	0.0077616	0.026426	2.4583	3
RPL32	0.0025812	0.00922	2.4568	4
C10orf107	0.0011677	0.004283	2.4553	4
ATP2C1	0.014043	0.045963	2.4541	3
KRTAP27-1	0.01099	0.036642	2.4538	3
C1orf87	0.0059028	0.020385	2.4534	4
ANKS4B	0.0049803	0.017294	2.4524	3
CASP9	0.0052694	0.018273	2.4524	4
UGT1A6	0.0046078	0.016034	2.4507	3
RNF141	0.0012982	0.0047536	2.445	3
MCM6	0.0057572	0.019891	2.4427	3
CHST14	0.0099379	0.033377	2.4416	3
RABGEF1	0.0072	0.024611	2.4338	4
TTC1	0.0015834	0.0057218	2.4319	4
ARL6IP1	0.006452	0.022166	2.426	3
CCDC173	0.0027993	0.0099362	2.4259	4
CENPQ	0.0064332	0.022105	2.4258	3
WWTR1	0.0074342	0.025388	2.4246	3
MAML1	0.0074342	0.025388	2.4214	4
TMEM136	0.0087667	0.029663	2.4194	3
ADAM33	0.00028065	0.001028	2.4192	4
KRBOX1	0.014246	0.046572	2.419	3
SFT2D2	0.0021431	0.0076887	2.4174	3
ZNF507	0.0018917	0.0068071	2.4165	3
RFESD	0.0018716	0.0067353	2.4136	4
FAM204A	0.0061137	0.021082	2.4109	3
OR52E6	0.0032933	0.01163	2.4108	3
KDR	0.0023709	0.0085048	2.4088	4
COPG1	0.005096	0.017678	2.4084	3
TRRAP	0.0030177	0.010676	2.4079	3
FAM159B	0.010122	0.033945	2.4068	4
KHK	0.0042711	0.014893	2.4067	4
TXNDC16	0.0033101	0.01168	2.406	3
HNRNPH1	0.011573	0.038449	2.4042	3
LOC100130357	0.0043089	0.015013	2.4032	3
RPL36AL	0.01049	0.035123	2.4022	3
FTSJ3	0.0038259	0.013397	2.3987	3
MTF1	0.0062497	0.021514	2.3984	3
LRRC16A	0.0014537	0.0052778	2.3983	4
LRP5	0.0061176	0.021093	2.3967	3
CEMIP	0.011822	0.0392	2.3957	3
ZNHIT1	0.0067294	0.023082	2.3929	4
MED19	0.014346	0.046869	2.3929	4
PTGER3	0.006281	0.021616	2.3928	3
OR2T27	0.0048679	0.016935	2.3843	3
UNC13A	0.00052915	0.0019726	2.384	4
PRR30	0.0063539	0.021853	2.3833	3
DCLK3	0.0067241	0.023062	2.3825	3
NFX1	0.0066747	0.0229	2.3813	3
C3orf80	0.0078586	0.026734	2.3801	4
SEMA4F	0.011241	0.037435	2.3779	3
ARHGAP5	0.012479	0.041181	2.3734	3
ANKRD18B	0.0083994	0.028465	2.3669	3
ITGBL1	0.0061466	0.02119	2.3657	3
MED8	0.0060274	0.020778	2.36	3
CDAN1	0.012725	0.041916	2.3595	3
OR6C68	0.0085424	0.02893	2.3565	4
LRRC37A2	0.0063408	0.021801	2.3529	3
SERINC3	0.013251	0.04352	2.3511	3
UFSP1	0.0099985	0.033563	2.3479	3
ZNF468	0.001105	0.0040537	2.343	4
RPL17	0.001755	0.0063435	2.3427	3
TIPARP	0.0041493	0.014482	2.3385	3
MED23	0.0084807	0.028727	2.3373	3
ZNF207	0.0074104	0.025305	2.3336	4
EID3	0.012754	0.041998	2.3313	3
ARID2	0.0091621	0.030948	2.3299	3
ERBB2IP	0.0066673	0.02288	2.3289	4
PITPNA	0.0078023	0.02656	2.3277	3
RELB	0.0098251	0.033034	2.3267	3
EEF1G	0.011139	0.03713	2.3242	3
TUBG1	0.0049751	0.017281	2.3234	3
ADAM22	0.0014724	0.0053467	2.322	4
TIMM17A	0.0033288	0.011742	2.3219	4
FAM173A	0.002286	0.0082016	2.3214	4
RPE65	0.010311	0.034541	2.319	3
AMOTL2	0.00062968	0.0023383	2.3136	4
ZNF84	0.0061834	0.021306	2.3136	3
CD33	0.0021084	0.0075686	2.3118	4
PREX2	0.0039979	0.013973	2.3116	3
LOR	0.0072923	0.024908	2.311	3
NPY5R	0.01323	0.043458	2.3078	3
PCDHGA5	0.011328	0.037709	2.3067	4
HIST1H3F	0.011977	0.039676	2.3046	3
AKAP8L	0.0097288	0.032736	2.2835	3
CLEC10A	0.0061679	0.021255	2.2823	3
RALGAPA1	0.013191	0.043334	2.2804	3
TGFBR2	0.012088	0.040012	2.2802	3
TSPAN7	0.009598	0.032316	2.2775	4
IPMK	0.013334	0.043796	2.2772	3
COL27A1	0.0043742	0.015221	2.2755	4
KAT5	0.012268	0.040549	2.2736	3
NFIC	0.0018264	0.0065916	2.273	4
ZNF778	0.0057982	0.020017	2.2704	3
FREM3	0.013735	0.045009	2.2697	3
DNM1L	0.00049582	0.0018441	2.2684	4
C1orf54	0.0093874	0.031671	2.2623	4
OTUD3	0.015357	0.049931	2.2599	3
GCAT	0.00049556	0.0018426	2.2597	4
ZNF519	0.010278	0.034436	2.2587	4
FZD4	0.010814	0.036104	2.2548	3
RNPC3	0.010969	0.036579	2.253	3
PTK7	0.0093925	0.031686	2.2474	4
HAX1	0.0073921	0.025236	2.2462	3
GSE1	0.010343	0.034638	2.242	3
IFI30	0.0078558	0.026725	2.2398	4
COL7A1	0.01508	0.049118	2.2389	3
CLDN24	0.0061924	0.021326	2.238	3
TRABD2A	0.014679	0.047905	2.236	3
ZAR1L	0.010786	0.036027	2.2274	3
LRCH4	0.0091035	0.030749	2.2261	3
SERF1A	0.010878	0.036302	2.2251	3
WDR73	0.0087473	0.029597	2.2248	3
MAGEA5	0.0056732	0.019609	2.2245	3
GTF2E2	0.012184	0.04029	2.2245	3
SBF1	0.0048185	0.016773	2.2226	4
HDAC11	0.012229	0.040437	2.2199	3
CLCN4	0.01222	0.040404	2.2189	4
ALG10	0.0069647	0.023834	2.2172	3
PKNOX2	0.0095661	0.032235	2.2105	3
CLMP	0.0064229	0.022075	2.208	3
INO80D	0.0064278	0.022086	2.208	3
POTEE	0.014166	0.046344	2.2069	4
C11orf54	0.0076694	0.026139	2.2061	4
UGGT2	0.011463	0.038125	2.2039	3
UPF3A	0.013481	0.044243	2.203	3
C9orf66	0.011037	0.036805	2.202	3
OGG1	0.012876	0.042366	2.2012	3
WDR83OS	0.0099827	0.033523	2.2	3
ZNF236	0.0095983	0.032316	2.1971	3
AP1AR	0.012311	0.040675	2.1953	4
ZNF189	0.0024348	0.0087337	2.1929	4
NCOR2	0.013198	0.04336	2.1919	3
SPRYD7	0.0027475	0.0097605	2.1887	3
PDDC1	0.010779	0.036007	2.1826	3
C12orf80	0.0071453	0.024435	2.1807	4
ADAMTSL2	0.011393	0.03791	2.1769	4
SNTB2	0.0062536	0.021526	2.1768	3
PCDHA1	0.010946	0.036501	2.1746	3
LAGE3	0.0096275	0.032405	2.1727	4
RLBP1	0.0026045	0.0092894	2.1692	3
RESP18	0.012212	0.040377	2.167	4
DNAAF3	0.0068729	0.02355	2.1667	3
C15orf56	0.012189	0.040306	2.1667	3
VEGFB	0.015083	0.049125	2.1631	3
H2BFM	0.010478	0.035093	2.1625	3
PQLC2	0.0030302	0.01072	2.1607	4
PMP2	0.011534	0.038346	2.1599	4
PLA2G15	0.003551	0.012491	2.1597	4
OR2B6	0.0064094	0.022032	2.1592	3
WT1	0.006014	0.020732	2.1571	3
KIAA2026	0.0053062	0.018402	2.1562	3
TSSK3	0.008464	0.028667	2.1539	3
CD2AP	0.010166	0.03408	2.1505	3
ATP11A	0.014001	0.045835	2.1432	3
ZNF562	0.015165	0.049353	2.1424	3
NDUFC2	0.0024578	0.0088159	2.1411	4
CCDC129	0.0074226	0.025346	2.1397	4
C4orf33	0.011725	0.03889	2.1394	3
GATAD2A	0.0056839	0.019645	2.1283	3
PREX1	0.0048821	0.016982	2.1277	4
MTNR1A	0.014937	0.048666	2.1243	3
UNC5D	0.009394	0.031692	2.1216	4
NACC1	0.001025	0.003748	2.12	4
TTC30A	0.011374	0.037857	2.1175	3
KCNK18	0.014245	0.04657	2.1175	3
SERPINA5	0.014994	0.048846	2.1166	4
RAI1	0.01336	0.043878	2.1108	4
C1QTNF9B-AS1	0.0057711	0.01994	2.1101	3
PPHLN1	0.015008	0.048884	2.1089	3
CROCC	0.014146	0.046278	2.1086	3
SNX11	0.0057304	0.019802	2.1076	3
PLCXD2	0.0044532	0.015498	2.1027	3
NFE2L1	0.0020538	0.0073875	2.1025	4
FAM198A	0.0080964	0.027474	2.1018	3
IL5	0.013629	0.044696	2.1013	4
ARGFX	0.0080238	0.027241	2.0914	3
NLRP13	0.0027311	0.0097127	2.0887	4
TBC1D30	0.0045633	0.015875	2.0859	3
CCHCR1	0.011329	0.037712	2.085	3
USP32	0.012633	0.041656	2.0844	3
JAG1	0.0081027	0.027485	2.0819	4
SH3GLB2	0.013917	0.04557	2.0811	3
CNTLN	0.014564	0.04758	2.0775	3
AKR1C3	0.011501	0.038236	2.0751	3
GOLGA8H	0.00023241	0.00086557	2.0736	3
TREM1	0.013174	0.043274	2.0735	3
USP12	0.014584	0.047629	2.0709	3
LDLRAD4	0.0058126	0.020065	2.0575	4
RNF212	0.013079	0.042985	2.0545	3
LRP6	0.0073143	0.024983	2.0521	4
SERPINA10	0.01389	0.045488	2.0493	3
KRTAP10-2	0.011638	0.038639	2.0479	3
LAS1L	0.0086781	0.029365	2.0453	4
MICALL2	0.014863	0.048432	2.0443	4
LOC101928841	0.003377	0.011905	2.0441	4
GATSL2	0.011278	0.037557	2.0424	3
DUOX1	0.0081292	0.027567	2.0411	4
PHKB	0.0091287	0.030836	2.0393	4
OR4D11	0.011838	0.039249	2.0385	3
ZNF222	0.014657	0.047835	2.0377	3
CSH2	0.011365	0.037828	2.0361	4
CCL19	0.0076434	0.026058	2.0332	4
FGFR1	0.01485	0.048389	2.0303	4
YLPM1	0.015203	0.049471	2.0273	3
PPP1R27	0.0027708	0.0098387	2.0267	4
DCAF17	0.0089809	0.030336	2.0227	4
MRPS5	0.010675	0.035695	2.0213	3
MZT2B	0.0022693	0.0081489	2.0179	4
MYPN	0.014486	0.047335	2.0171	4
GALNT12	0.010153	0.034047	2.0164	4
CPT1C	0.010496	0.035138	2.0162	3
STMN1	0.0095353	0.032133	2.0148	3
H1FNT	0.014635	0.047769	2.0077	3
HEPACAM	0.014195	0.046418	2.0047	3
ANGPTL6	0.0078818	0.0268	2.0016	4
HKDC1	0.0048931	0.017019	2.0001	4
