# Supplementary material for: Protein import motor complex reacts to mitochondrial misfolding by reducing protein import and activating mitophagy
Source: Nat Commun. 2022 Sep 2;13:5164. doi: 10.1038/s41467-022-32564-x (PMC9440083; doi:10.1038/s41467-022-32564-x)
Supplement: Supplementary file 4 — Supplementary Data 2 [file 41467_2022_32564_MOESM4_ESM.xlsx]

## Sheet: Info
Supplementary Data 2: Mitochondrial proteome and pulsed-SILAC mitochondrial protein import assay.
Mitochondrial proteome and SILAC-labelled mitochondrial fraction (protein import) log2 fold change and p-value of two-sided unpaired t-tests without adjustments for multiple testing between 24 h DFP/24 h DMSO, 24 h 10 µM Oligomycin/24 h DMSO, 6 h 10 µM GTPP/6 h DMSO and 96 h siLONP1/96 h NTC treated cells. Data is shown in Supplementary Figure 2g, h, i, 3b, f and m. MitoBlock-6 data shown in Supp…

## Sheet: SF 2h - DFP
Accession	Gene Symbol	DMSO 1	DMSO 2	DMSO 3	DFP 1	DFP 2	DFP 3	DMSO (Import) 1	DMSO (Import) 2	DMSO (Import) 3	DFP (Import) 1	DFP (Import) 2	DFP (Import) 3	Accession New	Mitochondrial Localization	Gene Symbol	log2 DFP/DMSO (Import)	p-value (Import)	log2 DFP/DMSO (Mito-proteome)	p-value (Mito-proteome)
P08574	CYC1	18660	15968	8702	8436	8788.5	8707	9.84194	7.73149	11.0573	0.0938617	0	0	P08574	YES	CYC1	-8.25281	0.000611258	-0.740661	0.123124
Q9Y3D7	PAM16	11910.5	12488.5	9594.7	6961.8	7143.7	6844	26.1061	29.4525	11.7993	0	0.193363	0.280877	Q9Y3D7	YES	PAM16	-7.15009	0.0146388	-0.698352	0.00807851
Q99797	MIPEP	12215.2	11512.3	4128.9	7791.2	8352.8	7672.9	3.36786	2.72934	0	0	0.107211	0	Q99797	YES	MIPEP	-5.82962	0.125507	-0.226023	0.631195
P62906	RPL10A	28225.1	26471	9625	30076	32920.1	29464.7	39.5381	18.6777	8.48239	0	1.94899	0	P62906	YES	RPL10A	-5.09685	0.0780399	0.52355	0.194451
Q9UG63	ABCF2	5187.9	5143.7	2378.7	3804.3	3951.6	3789.7	2.56423	0.924873	3.97592	0	0.235468	0	Q9UG63	YES	ABCF2	-4.98654	0.0528343	-0.138655	0.697948
P30041	PRDX6	11126.3	11896.7	20808.8	10017.9	8692.2	10015	13.9673	34.406	135.547	4.4696	0	2.25717	P30041	YES	PRDX6	-4.77302	0.191385	-0.609666	0.183857
Q6P087	RPUSD3	3610.4	3959.5	4328.3	2549.7	2596	2576.1	8.9208	8.83574	54.6895	0	0	2.77172	Q6P087	YES	RPUSD3	-4.70806	0.203594	-0.623734	0.00257822
Q9BSH5	HDHD3	2064.1	2324.8	3033.8	2059	1871.8	2239.5	0.784505	3.07943	20.5154	0.958626	0	0.218256	Q9BSH5	YES	HDHD3	-4.37262	0.282703	-0.266603	0.247489
O94760	DDAH1	3950.4	4408.9	6920.5	4540.7	3793.5	4790.9	3.95618	7.9063	5.77756	0.86223	0	0	O94760	YES	DDAH1	-4.35464	0.00896261	-0.219297	0.500366
Q9H019	FAM54B; MTFR1L	925.5	876.7	2272.3	536.2	491.8	552.4	1.75591	0.128489	12.0532	0	0	0.693668	Q9H019	YES	FAM54B; MTFR1L	-4.32859	0.303301	-1.36633	0.143438
Q9P2R7	SUCLA2	30625.3	30325.3	32189.3	21529.8	20885.8	22467.7	19.335	8.02542	32.1827	0.650902	0.820212	1.95197	Q9P2R7	YES	SUCLA2	-4.12057	0.0554525	-0.521552	0.000217342
P22830	FECH	10181.9	10799.7	9895.7	5878.9	5627.6	5798.8	12.9484	9.63201	13.7813	1.54409	0.32245	0.305144	P22830	YES	FECH	-4.06553	0.00102451	-0.835333	8.20931e-05
P61604	HSPE1	80512.4	88050.6	205205	53754.3	48026.4	57368.8	535.527	624.355	1031.67	31.8694	30.0386	70.2037	P61604	YES	HSPE1	-4.05212	0.0110079	-1.23176	0.151751
P49419-2	ALDH7A1	31013.8	32265.3	33664.3	28741.1	27164.7	30266.9	15.1551	15.3941	44.1339	4.51903	0	0	P49419	YES	ALDH7A1	-4.0467	0.0742026	-0.169912	0.0381285
P00390	GSR	11665.9	12920	21285.6	9245.8	7799.1	9009.6	13.6286	16.0661	24.1023	1.05139	0	2.52669	P00390	YES	GSR	-3.91027	0.00672629	-0.816066	0.0964463
P57105	SYNJ2BP	12822.2	11937.1	10664.5	8610.5	8540.1	8683.8	6.99582	6.09011	13.9605	1.84292	0	0	P57105	YES	SYNJ2BP	-3.87537	0.0304906	-0.455426	0.00701543
P53597	SUCLG1	15779.3	17011.4	22083.3	10933	10506.4	11306.3	6.90061	8.23978	12.7106	0.716104	0.991598	0.228083	P53597	YES	SUCLG1	-3.84674	0.00816853	-0.744817	0.0191606
Q96EY8	MMAB	4350.3	4597.5	7184.2	3875.5	3612.9	4149.1	7.22645	10.2004	28.1733	0.766279	0	2.55658	Q96EY8	YES	MMAB	-3.77854	0.0991468	-0.471144	0.178529
Q96Q11	TRNT1	6271.9	6919.2	10709.2	4905.8	4680.8	4775	5.23183	5.98942	18.247	0.125244	0.682962	1.34012	Q96Q11	YES	TRNT1	-3.77788	0.0977998	-0.734812	0.0833958
Q9NR28	DIABLO	8385.8	7858.5	9664.4	6535.4	6390	7741.7	0	0	15.6682	0	0	1.16416	Q9NR28	YES	DIABLO	-3.75048	0.408172	-0.326101	0.0635803
Q14CZ7	FASTKD3	4399.5	4407.4	2297.2	2344.5	2499.7	2333.1	11.3033	12.7184	16.1897	0.932601	0	2.15811	Q14CZ7	YES	FASTKD3	-3.70159	0.00143699	-0.629579	0.136573
Q04837	SSBP1	23771.1	25663	37904.3	16785.1	15621.5	18672.4	11.9012	12.4295	18.8084	1.41824	0	1.96446	Q04837	YES	SSBP1	-3.67275	0.00446964	-0.773886	0.0555014
Q99766	ATP5S	1428.5	1656.9	1591.4	1348.3	1173.9	1265.5	2.3452	8.34971	9.39202	1.66961	0	0	Q99766	YES	ATP5S	-3.58867	0.0535379	-0.3042	0.0247721
Q96PE7	MCEE	1777	1998.5	2496.9	1446.1	1300.2	1405.2	7.21895	7.43786	10.5316	1.27393	0	0.981896	Q96PE7	YES	MCEE	-3.48104	0.00254811	-0.595385	0.031261
Q9NX63	CHCHD3	32076.4	33048.4	51807.7	22666.4	21396.3	24680.8	18.7109	22.0822	49.2121	1.4217	2.34808	4.31007	Q9NX63	YES	CHCHD3	-3.47761	0.047941	-0.766381	0.0686323
Q6UXV4	APOOL	7974.6	8706.2	7107.2	7349.6	7630.4	7223.3	3.97989	3.66719	12.6212	1.76017	0	0.0838629	Q6UXV4	YES	APOOL	-3.45829	0.109146	-0.0994599	0.330715
Q96BR5	SELRC1; COA7	11187.2	11921.4	18928.4	6910.9	6448.6	7627.1	53.504	60.6483	110.824	6.20095	8.5781	7.5892	Q96BR5	YES	SELRC1; COA7	-3.33025	0.0200836	-1.00219	0.0479732
Q6IAN0	DHRS7B	3930.9	3807.1	2553.1	4076.3	4072.5	3658.2	0.578912	1.80512	3.96766	0	0.414072	0.218808	Q6IAN0	YES	DHRS7B	-3.32714	0.128678	0.198245	0.335004
Q8N183	NDUFAF2	11477.3	12464.8	26819.9	7721.2	7044	7657.1	22.4284	27.8268	39.7183	1.12847	1.51825	6.41316	Q8N183	YES	NDUFAF2	-3.31194	0.00743414	-1.17881	0.129702
P10109	FDX1	7879.4	9178.6	13723.9	898.6	930.6	1402.4	28.4479	34.072	57.4802	3.27369	4.2139	4.74115	P10109	YES	FDX1	-3.29469	0.0156505	-3.25176	0.00669155
Q96H96	COQ2	2565.9	2743.4	463.8	1666.1	1963.4	1591.5	10.9676	16.2369	0	0	1.99345	0.843154	Q96H96	YES	COQ2	-3.26161	0.167041	-0.14502	0.816048
P28838	LAP3	21365.6	23574.8	35805.4	16763.2	15367.4	17178.3	16.4526	12.4474	15.2689	1.38074	0	3.28877	P28838	YES	LAP3	-3.24169	0.000985335	-0.711539	0.0814599
Q96A35	MRPL24	11132.4	12450.7	14996.8	8346.7	8353.7	7965.2	15.7733	22.893	30.9171	2.82281	1.83199	3.29641	Q96A35	YES	MRPL24	-3.1295	0.0094906	-0.645349	0.0153047
O95182	NDUFA7	10440.5	11773.8	15939.1	5676.1	5705.2	5696.8	26.6377	58.8773	56.1805	6.2248	6.85564	3.36441	O95182	YES	NDUFA7	-3.10709	0.0158468	-1.15966	0.0132407
P14854	COX6B1	15573.9	15901.1	30830	7599.5	8119.1	9396.8	21.5528	26.4615	61.9704	0.506699	1.87343	10.4747	P14854	YES	COX6B1	-3.09692	0.0689775	-1.31078	0.0704514
Q9P0J0	NDUFA13	11692.6	10803.6	10815	6477.2	6018.3	6724.3	30.2586	26.5845	39.3163	5.829	0.387686	5.40798	Q9P0J0	YES	NDUFA13	-3.04824	0.00249569	-0.793414	0.000198815
P49406	MRPL19	10551	12095.1	10802.4	8684.8	8668.7	8070.9	5.07348	5.61128	0	0	0	1.30162	P49406	YES	MRPL19	-3.03717	0.164287	-0.395728	0.00673903
Q8NC60	NOA1	10058.2	10303.3	7696.5	5213.9	5263.5	5182.9	8.21782	3.72767	20.7622	1.1891	0.441338	2.41448	Q8NC60	YES	NOA1	-3.01545	0.136001	-0.8413	0.0076492
Q15031	LARS2	33459.1	32414.7	13859.4	23825.9	25434.1	22437.8	58.4011	51.855	67.9045	10.5938	4.24921	7.89649	Q15031	YES	LARS2	-2.9699	0.00049311	-0.153252	0.698161
P23434	GCSH	4775.3	5387.5	8890.3	3739.6	3495.3	4381.6	24.5965	29.1482	74.7264	4.77474	4.35429	8.11916	P23434	YES	GCSH	-2.89693	0.082034	-0.71385	0.131152
Q9UJZ1	STOML2	27469.2	28735.1	41890.7	19998.8	18745	21261	33.5644	36.4901	72.489	8.12616	1.7265	9.72175	Q9UJZ1	YES	STOML2	-2.86436	0.0324534	-0.709102	0.052975
Q96RP9	GFM1	68340.5	69221.3	92608.4	37558.6	36707.5	39110.2	121.603	125.935	184.365	16.3641	14.5784	28.4331	Q96RP9	YES	GFM1	-2.86277	0.00388524	-1.02158	0.00816029
P05141	SLC25A5	23851	23434.3	9161.7	16744.9	18418.9	15818.2	20.0032	18.7259	10.4659	5.57298	1.4288	0	P05141	YES	SLC25A5	-2.81272	0.0147687	-0.146909	0.728297
P28331	NDUFS1	75092.5	78418.1	100334	32190.4	31817.1	34376	285.539	311.645	487.506	55.8556	39.0764	61.5709	P28331	YES	NDUFS1	-2.79302	0.00833304	-1.36745	0.00287068
Q9BSK2	SLC25A33	2518.7	2380.6	931.8	1303.2	1332.1	1325.3	3.35358	3.51511	5.21315	0.03039	0	1.71372	Q9BSK2	YES	SLC25A33	-2.79228	0.0137381	-0.558049	0.286648
Q92552	MRPS27	39189.8	38395.8	17220.3	16393.3	17199.5	17020.3	49.1087	60.6033	3.0767	5.45654	4.26331	6.881	Q92552	YES	MRPS27	-2.76429	0.142454	-0.905466	0.110146
Q9BQ52	ELAC2	14591.1	15421.9	11706.2	7205.9	7528.8	7252.2	38.9606	48.1796	43.0122	6.28748	7.15409	5.9809	Q9BQ52	YES	ELAC2	-2.7444	0.000163635	-0.924067	0.00434406
Q92947	GCDH	18336	19492.7	25927.7	13944.2	13115.2	14214.3	9.26265	14.5535	8.78343	4.93301	0.0234158	0	Q92947	YES	GCDH	-2.71748	0.0203296	-0.627347	0.0347529
Q9BUB7	TMEM70	8262.4	8463.8	4655.7	6409.2	7027.5	6361.1	2.42305	1.90293	3.59286	0	0	1.21699	Q9BUB7	YES	TMEM70	-2.70197	0.0255652	-0.11105	0.695707
P52815	MRPL12	15788.2	16921.4	28912	8461.9	7912.9	9602.7	119.042	133.401	212.854	15.7052	18.4333	37.844	P52815	YES	MRPL12	-2.69244	0.0119589	-1.24617	0.0483054
Q9BPW8	NIPSNAP1	13144.7	13966.5	18648.3	10035.4	9337.3	9981.1	14.2511	9.60294	17.0125	4.94932	0.435959	0.981202	Q9BPW8	YES	NIPSNAP1	-2.68235	0.0113004	-0.640524	0.0340706
Q9Y5T4	DNAJC15	15465.7	17761.9	9299.4	6431.4	7047.1	6403	115.691	144.98	69.0955	16.6795	23.1583	15.3188	Q9Y5T4	YES	DNAJC15	-2.57984	0.014633	-1.09695	0.0408481
Q9H061	TMEM126A	13810.6	13538.1	3605.8	8145.7	8824.6	7460	11.363	13.358	4.40955	1.5779	2.17247	1.13311	Q9H061	YES	TMEM126A	-2.57655	0.0414785	-0.341478	0.555004
Q9NUL7	DDX28	10351	10161.2	2657.9	5663.7	6390.6	5701.8	13.1634	17.2915	40.5851	4.02364	2.73506	5.1773	Q9NUL7	YES	DDX28	-2.57331	0.0829245	-0.38395	0.517298
Q7Z2W9	MRPL21	5250.6	5344.3	3904.6	3704.1	3639.2	3634.3	12.535	13.0947	26.4466	4.10022	1.3082	3.37566	Q7Z2W9	YES	MRPL21	-2.56767	0.0354771	-0.40144	0.0652643
Q96AQ8	CCDC90A; MCUR1	11468.7	11536.3	6766	7047.9	7596.7	7171.7	5.51804	3.64554	3.50655	1.44705	0.720557	0.00223502	Q96AQ8	YES	CCDC90A; MCUR1	-2.54577	0.0105047	-0.448501	0.170223
P12236	SLC25A6	7677.4	7467.6	2925.6	5085.9	5596.3	4859.6	17.8172	13.7386	0	1.74582	1.85529	1.88704	P12236	YES	SLC25A6	-2.52351	0.182212	-0.217491	0.618812
Q9NPE2	NGRN	1502	1495	2635.6	732.2	753.1	723.1	11.4531	10.5601	19.6358	2.91942	3.13585	1.23523	Q9NPE2	YES	NGRN	-2.51419	0.0178015	-1.3508	0.0395318
P36957	DLST	24725.9	26496.8	41028.7	23009.7	21635.2	23481.4	63.4478	74.5412	172.56	20.9812	18.2029	15.5285	P36957	YES	DLST	-2.50488	0.0699024	-0.437359	0.196482
Q9Y5L4	TIMM13	8332.2	8628.4	14162.8	5279.6	5175.2	6293.5	27.8269	27.8474	57.8427	6.0725	3.90164	10.1361	Q9Y5L4	YES	TIMM13	-2.49691	0.037574	-0.893985	0.0679493
O75947	ATP5H	39899.6	41620.3	71785.2	25761.7	24402.5	27906.6	348.258	376.642	494.795	68.1723	68.1963	79.7264	O75947	YES	ATP5H	-2.49678	0.00175319	-0.973551	0.0735168
P10809	HSPD1	311547	348156	596439	203769	188484	218571	1742.11	2094.76	3188.58	397.108	334.535	514.574	P10809	YES	HSPD1	-2.49503	0.0117657	-1.04017	0.0749657
Q5T9A4	ATAD3B	19903.7	19982.9	14922.9	12888.3	13767.9	12215.4	1.62683	0.998151	9.03797	1.0042	0	1.06814	Q5T9A4	YES	ATAD3B	-2.4926	0.286972	-0.495709	0.03745
P53007	SLC25A1	30461.9	26748.2	7450.8	20524.8	23739.5	19384.8	14.0267	16.6019	6.0837	1.96632	1.78926	2.82249	P53007	YES	SLC25A1	-2.48053	0.0342727	-0.0227535	0.965129
P43897	TSFM	15998.8	17213.2	24761.5	10959.6	11119.8	11356	11.1772	11.5705	21.8749	1.29939	3.36791	3.42376	P43897	YES	TSFM	-2.46337	0.0270333	-0.794017	0.0406808
Q6NVY1	HIBCH	21592.7	23710.5	32114.7	14055.1	13057.3	14752.2	41.1677	41.7827	60.6074	8.75126	5.20911	12.318	Q6NVY1	YES	HIBCH	-2.44968	0.0043041	-0.886936	0.0218496
P07954	FH	37554.3	40747.9	70497.4	25973.8	24722	27930.2	136.8	161.615	270.952	26.2353	30.4218	49.287	P07954	YES	FH	-2.42606	0.0209398	-0.920292	0.0904901
Q15070	OXA1L	12440.7	11440.7	3707	5477.2	6093.5	5632	21.6136	21.5516	34.6098	7.0276	4.90984	2.59111	Q15070	YES	OXA1L	-2.42042	0.0096147	-0.681427	0.278903
P99999	CYCS	13695.3	15620.2	15626.5	8534.4	8715.4	7867	93.9291	105.584	119.467	20.8795	20.441	18.3842	P99999	YES	CYCS	-2.41755	0.000310819	-0.839412	0.00067356
Q15390	MTFR1	882.8	901	1338.4	427	372.7	521.1	9.32184	9.10473	17.4979	1.76774	1.91105	3.07431	Q15390	YES	MTFR1	-2.41134	0.0253193	-1.24115	0.0179735
P30049	ATP5D	23114.1	25569.5	48139.2	17402.8	15309.5	18461.1	70.5198	84.8492	148.356	20.0253	16.3431	20.8068	P30049	YES	ATP5D	-2.4093	0.0265252	-0.919953	0.130562
Q96E29	MTERFD1; MTERF3	2926.4	3161	4508.4	1916.2	1704.3	1780.5	6.53767	5.9748	11.4167	1.98934	1.3374	1.1983	Q96E29	YES	MTERFD1; MTERF3	-2.40277	0.0207125	-0.972194	0.0252236
O43819	SCO2	8170.8	8078.8	8326.8	5492.7	5466.7	5507.5	3.97241	5.1489	18.0362	2.06145	0.514765	2.58076	O43819	YES	SCO2	-2.39675	0.182094	-0.577705	3.23823e-06
P07195	LDHB	40788.9	39027.7	36129.3	33044.2	29550.8	31369.8	59.0179	14.7423	29.1831	7.53275	0	12.1049	P07195	YES	LDHB	-2.39015	0.108934	-0.303259	0.0123455
Q99714	HSD17B10	31626.6	35039.2	44519.3	24734.7	23473	25903.6	98.0741	118.832	200.276	29.6472	22.3757	30.4616	Q99714	YES	HSD17B10	-2.33848	0.0234799	-0.585198	0.0344321
Q86VU5	COMTD1	2088.9	1930.2	2761.8	1458.7	1368.4	1465.4	4.40448	0.834064	14.1139	1.58411	0	2.27742	Q86VU5	YES	COMTD1	-2.32527	0.268779	-0.659659	0.0319799
Q8TCS8	PNPT1	43989.1	46868	70792.1	30695.7	29093.5	30727.9	57.9722	73.2465	79.0503	10.295	14.9054	17.1839	Q8TCS8	YES	PNPT1	-2.31063	0.00106339	-0.836604	0.0495424
O43678	NDUFA2	17116	17248.2	29552.5	6424.7	6265.5	6878	73.3077	82.5197	127.579	16.6621	19.7021	22.1189	O43678	YES	NDUFA2	-2.27678	0.0112315	-1.70768	0.0231397
Q96DB5	FAM82B; RMDN1	14911.3	14958.4	20173.7	11391.2	10888.8	11734.4	14.2665	14.251	13.1197	1.57376	2.95473	4.0663	Q96DB5	YES	FAM82B; RMDN1	-2.27634	0.000173334	-0.557034	0.0387902
P09001	MRPL3	23066.4	24811.8	13281.6	15346.5	16806.7	13987.3	44.385	49.3096	29.2062	7.19287	9.33465	8.93151	P09001	YES	MRPL3	-2.27124	0.00593519	-0.40655	0.245224
P00505	GOT2	53171.5	58930.4	63969.9	38306.6	39464.2	36719.8	130.605	147.214	200.297	33.6443	27.5109	38.4649	P00505	YES	GOT2	-2.26285	0.00403797	-0.620935	0.00310356
P20674	COX5A	16404.8	15267.2	22513.1	7384	8560.5	9580.5	83.4264	82.4769	118.869	16.4426	16.1234	26.9146	P20674	YES	COX5A	-2.25932	0.00385209	-1.08599	0.0150139
Q4G0N4	NADK2; NADKD1	18945.5	20102.8	30207.1	15824.8	14471.1	16694.7	24.0732	14.2126	55.9798	3.5764	2.23854	13.9028	Q4G0N4	YES	NADK2; NADKD1	-2.25724	0.131412	-0.559554	0.110705
P19404	NDUFV2	18499.1	19163.7	33673.3	10447.6	9668.8	10698.1	38.6818	49.05	115.66	13.2861	8.41706	21.2365	P19404	YES	NDUFV2	-2.24388	0.0935376	-1.21102	0.0528319
Q9H2U2	PPA2	19340.4	19801.7	28094.5	13841.5	13170.1	14768.9	17.1842	18.7951	58.253	7.24245	5.76667	6.93773	Q9H2U2	YES	PPA2	-2.24006	0.139138	-0.686417	0.0422005
Q9BUP3	HTATIP2	19630.6	21098.1	35727.4	15490.9	14179.6	16917.3	106.64	119.934	210.322	28.5893	29.9268	34.4221	Q9BUP3	YES	HTATIP2	-2.23294	0.0245643	-0.714679	0.128004
P31327	CPS1	274253	287654	342052	164349	158196	164608	2538.1	2753.81	3628.02	623.053	610.849	677.796	P31327	YES	CPS1	-2.22218	0.00219545	-0.891885	0.00262836
Q9UMS0	NFU1	11406.4	11591.2	17189.8	5533.5	5957.8	6717.6	103.992	100.249	159.772	24.9038	24.0504	29.7175	Q9UMS0	YES	NFU1	-2.21007	0.00792399	-1.1421	0.0191413
Q07021	C1QBP	22907	25381.9	48570.7	16058.3	13277.4	17380.2	27.0898	33.409	63.835	6.38229	4.73875	15.8063	Q07021	YES	C1QBP	-2.20708	0.0519725	-1.05198	0.113112
Q96E11	MRRF	9680.7	13070.9	13435.1	8045.7	8155.2	8175.8	19.577	19.6728	30.019	4.83549	3.16948	7.07938	Q96E11	YES	MRRF	-2.19915	0.00773516	-0.569957	0.0301785
O96000	NDUFB10	26054.5	27576	47492.3	17031.9	16345	18544	80.3254	83.9414	230.412	19.5818	18.3171	48.0873	O96000	YES	NDUFB10	-2.1985	0.110656	-0.961721	0.0773003
Q9NVI7-2	ATAD3A	31840.6	33913.8	35050.7	22723.4	22832.5	22252.1	32.9166	29.1575	42.5393	6.36976	1.19764	15.2407	Q9NVI7	YES	ATAD3A	-2.19745	0.00884568	-0.572041	0.000326437
Q9HCC0	MCCC2	26308.6	27507.1	41964.5	17735	16717.8	19050.4	70.3365	80.2494	99.819	12.3653	18.8592	23.4957	Q9HCC0	YES	MCCC2	-2.19412	0.00212696	-0.840102	0.0500063
Q08257	CRYZ	12615.6	13624	19443.3	9162	8380	8721.3	19.5911	22.625	33.6686	6.20843	4.19924	6.21686	Q08257	YES	CRYZ	-2.1905	0.0103215	-0.798606	0.0389683
P49411	TUFM	63970.1	68627.2	101093	47789.3	44350	51934.4	166.627	188.857	289.531	47.4328	31.8044	64.2361	P49411	YES	TUFM	-2.16855	0.0127284	-0.697791	0.0657393
Q99595	TIMM17A	8219	8800.4	7021.1	3120	3077.9	3495.4	100.926	104.368	74.0614	18.4203	19.9679	23.926	Q99595	YES	TIMM17A	-2.16447	0.00173983	-1.31041	0.000899972
Q9NS18	GLRX2	452.4	507.9	592.2	252.4	212	259.8	4.13925	5.29936	5.50832	1.54697	0.877013	0.915214	Q9NS18	YES	GLRX2	-2.16228	0.00126627	-1.10013	0.00309528
Q02252	ALDH6A1	11144.4	11593.5	15616.3	9825.2	9637.3	10156.5	13.3833	5.42907	23.1204	3.52684	1.29063	4.58419	Q02252	YES	ALDH6A1	-2.15709	0.10572	-0.372862	0.111388
P82909	MRPS36	2858.9	2697.1	4597.4	2114.7	2003.9	2204	16.177	15.1179	31.5983	4.91333	3.82076	5.46012	P82909	YES	MRPS36	-2.1476	0.0385676	-0.683373	0.104846
Q7L0Y3	TRMT10C	21949.6	27178.8	22148.9	18270.9	18917.3	17814.5	16.4817	23.3598	36.5921	6.46115	4.47087	6.36618	Q7L0Y3	YES	TRMT10C	-2.14358	0.0293687	-0.37394	0.0356335
Q9GZY8	MFF	989.7	939.8	1224.5	881.3	755.4	798.6	4.48036	3.49159	6.97734	1.84701	0.64481	0.924466	Q9GZY8	YES	MFF	-2.12958	0.0249355	-0.373083	0.0656562
P31939	ATIC	13998.1	14436.4	22131.4	12635.1	11125.1	12563.9	1.20346	1.18452	6.58525	0	0.890283	1.16312	P31939	YES	ATIC	-2.12761	0.276268	-0.477238	0.151956
Q9Y3B1	SLMO2; PRELID3B	1799.7	1708.4	2777.4	1096.6	1050.4	1291.3	30.0986	30.5946	51.5681	7.26278	6.09574	12.5186	Q9Y3B1	YES	SLMO2; PRELID3B	-2.11711	0.0172497	-0.870332	0.0534501
P50213	IDH3A	25973	26988.8	39474.3	18398	17897.8	20380.7	34.9481	29.9456	74.7533	14.7262	2.60636	14.9717	P50213	YES	IDH3A	-2.11199	0.0723293	-0.705706	0.0538201
P82664	MRPS10	5523.5	6168.4	7004.2	3785.9	3692.4	4157	19.8926	25.6057	30.5247	5.162	4.00225	8.42327	P82664	YES	MRPS10	-2.11188	0.00433131	-0.684229	0.00645871
Q99623	PHB2	83900.2	97670.3	51593.2	56714	64416.3	57375.8	429.556	536.387	198.366	70.1497	97.4971	103.197	Q99623	YES	PHB2	-2.10394	0.0411427	-0.38537	0.259442
P29401	TKT	78661.5	73924.6	63847.2	57489.8	49659.4	52625.8	276.771	263.113	188.906	56.6819	49.3461	65.0661	P29401	YES	TKT	-2.09072	0.00255688	-0.437881	0.0185865
Q9Y2R0	COA3	7307.2	7651.6	7287.8	5131	5364.2	5094.3	4.03209	3.13937	9.76223	1.75903	1.53119	0.695278	Q9Y2R0	YES	COA3	-2.08707	0.109029	-0.51301	0.000107155
O60313-2	OPA1	76810.6	73436.1	81708.1	43364.2	43237.5	46810	134.703	120.955	158.374	27.1562	28.7519	42.168	O60313	YES	OPA1	-2.07777	0.000905699	-0.797959	0.000251276
P51648	ALDH3A2	33403.3	32937.4	10054.3	25593.5	26984	24143.7	115.006	119.727	37.1987	17.7788	21.8282	24.9489	P51648	YES	ALDH3A2	-2.07462	0.0616081	0.00614707	0.989478
Q96TA2	YME1L1	52792.4	50095.8	30540.9	30733.4	32413.6	29667.4	100.646	94.1155	67.6549	15.5164	14.8677	32.1264	Q96TA2	YES	YME1L1	-2.06969	0.00449452	-0.523653	0.127485
Q9Y3E5	PTRH2	12318.3	13019.6	8070.7	8765.5	9495.3	9339	4.23204	3.39008	7.0774	1.3175	1.34093	0.849808	Q9Y3E5	YES	PTRH2	-2.06695	0.0296518	-0.275562	0.282851
Q9H7Z7	PTGES2	30238.4	32021.8	40716.7	20941.9	19882.2	21760.4	62.3699	68.8933	53.1766	13.8903	15.3509	14.8907	Q9H7Z7	YES	PTGES2	-2.06326	0.000517823	-0.718443	0.0148249
O00330	PDHX	19680.2	21296.3	36183.8	14575.4	13564.7	15627.3	36.0989	36.4833	100.788	12.2922	12.4972	16.8826	O00330	YES	PDHX	-2.0567	0.111326	-0.818002	0.102995
Q8NBX0	SCCPDH	15269.3	15035.6	7389.4	11730.6	12175	10765	8.21971	9.26363	5.60047	1.62329	2.40616	1.5496	Q8NBX0	YES	SCCPDH	-2.04879	0.00654543	-0.120634	0.720224
Q9P0M9	MRPL27	4809.7	5093.7	5416.2	4174.9	4164.8	4294.9	5.75109	5.45028	10.5276	1.37904	0.843539	3.04168	Q9P0M9	YES	MRPL27	-2.04532	0.0363659	-0.277999	0.00765637
Q9H5Q4	TFB2M	14181.3	14254.2	6177.8	7353.8	7608.4	7096.9	15.1479	14.8095	5.08348	3.15407	3.07914	2.25704	Q9H5Q4	YES	TFB2M	-2.04516	0.0556963	-0.649953	0.193988
O43824		5929	6220.8	2029	3829.3	4051.3	3844.3	3.57254	2.31885	10.3997	2.26845	0.931882	0.762919	O43824	YES		-2.03933	0.183132	-0.27416	0.578132
P35232	PHB	78924.4	82408.9	119032	53359.8	50269.7	58542.7	209.859	239.152	386.118	64.8528	51.4077	88.1319	P35232	YES	PHB	-2.03066	0.0193847	-0.78978	0.0392289
O95299	NDUFA10	27467.5	26652.2	31517.5	15169.9	15229.7	15899.9	8.34369	8.26668	60.2354	5.12354	5.51301	8.3348	O95299	YES	NDUFA10	-2.01814	0.328248	-0.887241	0.000999008
Q9NVH1	DNAJC11	30122.3	28028.3	18513	23335	25117.7	23592.3	47.2422	39.7975	108.619	15.6899	15.4115	17.4408	Q9NVH1	YES	DNAJC11	-2.01103	0.0878458	-0.0896434	0.692143
P36542	ATP5C1	43538	48684.5	43062.3	36880.1	38505.1	35583.9	88.666	97.0055	84.3243	22.4707	23.1219	21.9895	P36542	YES	ATP5C1	-1.99822	5.52297e-05	-0.285842	0.015148
O75390	CS	48606.4	49658.4	22625.6	31987.7	33806.5	32205.7	102.221	102.488	93.4051	22.9188	22.9127	28.8551	O75390	YES	CS	-1.99695	3.159e-05	-0.302848	0.437666
Q9UBQ7	GRHPR	10440.8	10565	12518.8	8588.4	8001.5	8471.2	8.03205	9.39447	18.2709	3.41732	2.4977	3.03067	Q9UBQ7	YES	GRHPR	-1.99655	0.0504151	-0.41977	0.0154624
Q9Y2Q9	MRPS28	10755.7	11412.1	15462.6	6258.5	6000.3	6906.7	33.4	36.1439	50.9004	7.37237	8.29663	14.8915	Q9Y2Q9	YES	MRPS28	-1.97863	0.00720753	-0.973387	0.0146908
Q9Y676	MRPS18B	5289.4	5647.3	7491.6	3248	3170.3	3146.6	47.4858	51.9478	78.0233	12.7849	15.7132	16.6793	Q9Y676	YES	MRPS18B	-1.97379	0.0100645	-0.946101	0.0123896
P24752	ACAT1	35654.9	37554.1	52962.1	26578.6	25173.3	27931.3	54.9362	58.7537	108.749	21.25	14.179	21.3139	P24752	YES	ACAT1	-1.9709	0.0342964	-0.663034	0.0488945
P13804	ETFA	42970.2	46742.9	72426.7	32733.3	30983.3	35251.1	80.9548	90.6278	160.579	30.4065	21.9062	32.6545	P13804	YES	ETFA	-1.96691	0.0311652	-0.712209	0.0871334
Q96ER9	CCDC51	19318.5	18448.3	16758.1	11899.7	12351.7	12865.5	0.857532	1.67258	2.52359	0.892139	0.401307	0	Q96ER9	YES	CCDC51	-1.96612	0.0832608	-0.554839	0.00193406
P40926	MDH2	65954.4	71796.4	100470	50793.7	47538.4	53905.1	132.54	163.589	237.186	50.4633	32.4025	53.7435	P40926	YES	MDH2	-1.96493	0.0140616	-0.645981	0.0570906
P22695	UQCRC2	57173.7	57710	70811.8	37312.6	37839.1	40502.4	308.216	333.356	382.897	75.8186	89.0083	99.5817	P22695	YES	UQCRC2	-1.95404	0.000385426	-0.683122	0.0069256
Q96IX5	USMG5	4113.9	4577.4	1619	2565.4	3067.8	2707.2	40.1198	47.1201	17.1097	5.37331	10.0186	11.6036	Q96IX5	YES	USMG5	-1.95063	0.0495224	-0.305898	0.519432
O75438	NDUFB1	4743	5308.6	4600.2	2099.7	2432.8	2630.5	42.3213	46.7026	53.9271	9.4308	11.7903	16.0699	O75438	YES	NDUFB1	-1.93862	0.000834402	-1.03244	0.000718679
P38646	HSPA9	159491	176284	339282	114508	105298	122179	859.575	996.646	1696.9	303.862	258.484	368.693	P38646	YES	HSPA9	-1.93218	0.0286921	-0.981075	0.125907
P08559	PDHA1	49025.5	52000.4	85455.3	35481.9	33089.9	36907.2	124.242	127.404	253.289	41.811	30.1333	60.6652	P08559	YES	PDHA1	-1.92891	0.046005	-0.822074	0.0828067
O75489	NDUFS3	20306.9	20191.9	21228.6	9666.5	9212.6	10415.3	68.4565	75.3912	107.736	23.9465	16.6438	26.1974	O75489	YES	NDUFS3	-1.91339	0.00775834	-1.07529	2.30514e-05
O95167	NDUFA3	5177.2	6881.1	6288.4	2625.4	2515.5	3186.2	25.1549	35.6406	33.1463	6.48231	7.11194	11.3773	O95167	YES	NDUFA3	-1.91148	0.00282857	-1.13963	0.00349343
Q16881	TXNRD1	11940.1	11806.8	15043.2	9891.9	9475.2	10535.9	17.9765	16.9523	33.0153	6.29184	5.767	6.00699	Q16881	YES	TXNRD1	-1.91109	0.0328743	-0.375398	0.0546761
P05166	PCCB	13247.9	13514.2	16806.7	9555.1	9139.2	9633.2	84.8771	86.4104	108.856	23.9152	25.486	25.1446	P05166	YES	PCCB	-1.90997	0.000909477	-0.621092	0.0116928
Q9Y6M9	NDUFB9	11389	12139.8	16515.3	7197.9	6704.2	7263.3	61.7456	67.244	94.1387	20.0019	17.4001	22.2214	Q9Y6M9	YES	NDUFB9	-1.90392	0.00571571	-0.919882	0.0173465
O95831	AIFM1	67912.9	64752.2	65360.6	47073.8	47051.4	47669.7	29.3968	32.5997	48.2205	10.7198	7.56463	11.2438	O95831	YES	AIFM1	-1.90018	0.0105148	-0.481882	4.56884e-05
Q9H4I9	C22orf32; SMDT1	3252.7	3377.8	3105.4	1188.4	1208.9	1308.7	82.5132	86.2466	95.6157	23.3345	22.2395	25.4614	Q9H4I9	YES	C22orf32; SMDT1	-1.89598	8.76925e-05	-1.39345	2.08486e-05
Q9Y3B7	MRPL11	10902.9	13312.2	14532.7	8923	9064.9	9073.5	14.2266	18.8995	27.2458	5.06016	3.69726	7.58829	Q9Y3B7	YES	MRPL11	-1.88496	0.0209799	-0.517878	0.0217889
P49327	FASN	41338	41061.5	26138	33563.5	33475.1	32205.2	20.1671	15.5726	60.0686	8.68269	8.26356	9.01258	P49327	YES	FASN	-1.88393	0.17475	-0.129145	0.572046
P25705	ATP5A1	179387	184216	238516	143374	143672	149514	383.232	411.821	598.485	119.137	98.0552	161.19	P25705	YES	ATP5A1	-1.88084	0.0084352	-0.46387	0.0443306
P06576	ATP5B	126902	129722	179808	96024.1	93251.2	102161	346.743	347.143	356.099	93.3906	91.3118	100.442	P06576	YES	ATP5B	-1.8806	4.07836e-07	-0.582576	0.0498158
Q8N5N7	MRPL50	2526.1	2731.2	5756.9	1835.3	1754.7	2119.9	3.89188	3.11797	36.8864	2.04358	1.46115	8.44297	Q8N5N7	YES	MRPL50	-1.87736	0.401293	-0.947827	0.167576
P82650	MRPS22	33983.3	35566.3	54913.4	18634.9	17362.6	19297.2	50.877	54.9576	102.416	19.7543	16.3326	20.914	P82650	YES	MRPS22	-1.86926	0.0385011	-1.1705	0.0269145
Q9BW92	TARS2	20783.9	20755.1	11525.2	14323.6	15367.9	14375.1	21.5297	20.2275	27.8843	2.68757	7.71751	8.77453	Q9BW92	YES	TARS2	-1.86037	0.00509133	-0.268053	0.388107
Q9P015	MRPL15	10572.8	12092.3	6479.2	7787.2	7377.5	6855.6	18.3092	20.2638	6.69215	4.82928	2.96715	4.67605	Q9P015	YES	MRPL15	-1.85965	0.0629495	-0.40438	0.234453
P48047	ATP5O	29463.4	33259.5	43677.5	24268.4	24368.2	24008.9	171.538	209.651	263.161	56.7074	54.0841	67.0647	P48047	YES	ATP5O	-1.85713	0.00442902	-0.550558	0.0571505
Q9NP92	MRPS30	13035.7	13629.2	4236.9	7885.3	8840.7	7697	33.276	33.6585	10.531	5.57919	6.6476	9.16055	Q9NP92	YES	MRPS30	-1.8568	0.0726473	-0.33945	0.518922
Q96H78	SLC25A44	1558.3	1327.6	1696.5	1409.2	1416	1591	0	0	7.4093	0.847325	0.0856208	1.12453	Q96H78	YES	SLC25A44	-1.84846	0.513197	-0.0532979	0.675646
Q12849	GRSF1	26284.5	28200.6	43814.1	13213.4	12594.8	15145.7	73.6714	82.1991	199.184	33.4944	27.9657	37.5703	Q12849	YES	GRSF1	-1.8421	0.103339	-1.26318	0.0270089
Q99798	ACO2	57693.8	61078	96558.1	30080.9	28579	32064.9	140.645	144.061	299.873	50.9391	50.3328	63.0361	Q99798	YES	ACO2	-1.831	0.0564293	-1.24698	0.0290849
Q96EH3	MALSU1	5669.3	5666.5	3665.6	3088.4	3082.1	3479.4	47.1513	46.99	27.602	10.2279	10.7301	13.3247	Q96EH3	YES	MALSU1	-1.82829	0.0112994	-0.636511	0.0586552
P56385	ATP5I	16321.6	16971.1	21390.7	12278.7	11706.5	13805	11.7484	14.7018	7.44604	5.28806	3.44587	0.943452	P56385	YES	ATP5I	-1.80844	0.0302286	-0.533091	0.0301984
Q8IWA4	MFN1	21964.7	20394.2	7733.6	10485.6	11187.5	10137.9	79.005	79.1647	30.2461	17.925	18.5948	17.3427	Q8IWA4	YES	MFN1	-1.80657	0.0511446	-0.655069	0.248477
O43615	TIMM44	42260.5	40074.4	22818	28974.3	29538	28551.1	15.5485	18.4508	24.7325	6.14946	0.300484	10.3437	O43615	YES	TIMM44	-1.80623	0.0245865	-0.27235	0.382762
O00411	POLRMT	20720.3	20642.8	4690.9	12127.9	13047.5	11553.7	44.0071	24.4854	6.89545	8.05356	5.50723	7.99861	O00411	YES	POLRMT	-1.80602	0.170448	-0.326403	0.592276
Q96TC7	FAM82A2; RMDN3	24256.3	22561.9	15360.5	20069.9	20202.1	21285.8	14.1024	13.3372	21.4701	6.62647	4.15196	3.21897	Q96TC7	YES	FAM82A2; RMDN3	-1.80496	0.0139349	-0.0144788	0.943706
A4D1E9	GTPBP10	6973.4	7739.1	5572.2	6316.2	6454.6	6126.1	7.21991	9.29631	10.6388	2.91495	2.60195	2.28249	A4D1E9	YES	GTPBP10	-1.79979	0.003095	-0.102242	0.510756
Q9NVH6	TMLHE	3590.8	3874.4	2529.5	2434.8	2292.3	2425.7	4.39507	4.95195	0.77734	0	0.182595	2.73625	Q9NVH6	YES	TMLHE	-1.79436	0.20283	-0.482655	0.0829483
P14927	UQCRB	30413.2	32455.4	52793.1	21412	20244.8	22419.8	127.366	161.678	238.791	48.0088	50.4498	54.0339	P14927	YES	UQCRB	-1.79135	0.0192344	-0.852042	0.0745443
O95571	ETHE1	5756.2	5924.6	10070.6	4117	3900.2	4665.9	18.1157	18.0998	49.8743	7.8881	6.94935	10.1809	O95571	YES	ETHE1	-1.78286	0.128056	-0.778201	0.101911
Q9NNW7	TXNRD2	10655.1	10959.9	14736.1	8696.3	8457.2	9129.6	11.6148	13.6732	17.1613	2.93003	3.18136	6.3193	Q9NNW7	YES	TXNRD2	-1.77183	0.00685314	-0.467864	0.0647531
Q9Y3D9	MRPS23	17715.4	18062.4	28836.8	9878.2	9368	10233.5	145.794	148.856	253.326	48.8924	45.8499	65.9102	Q9Y3D9	YES	MRPS23	-1.77017	0.0228158	-1.13214	0.0328849
Q9H1K1	ISCU	9802.3	10880.7	17106.5	7866.7	7308.7	8577.8	25.4096	20.774	49.6506	10.3601	6.89193	10.8675	Q9H1K1	YES	ISCU	-1.76897	0.0669964	-0.669864	0.112326
Q9NZ45	CISD1	9916.4	10191.8	6386.3	4885.5	4980.7	4690.7	36.4951	42.2319	28.8035	11.463	9.66144	10.4572	Q9NZ45	YES	CISD1	-1.76759	0.00297368	-0.86399	0.0316742
P30837	ALDH1B1	40614.1	45502.7	63225.8	26061.7	25136.2	28535.7	102.545	123.196	133.45	34.7175	27.9992	42.8506	P30837	YES	ALDH1B1	-1.76659	0.00109379	-0.905366	0.0287911
Q16822		16754.4	17405.8	22374.3	15849.8	14947	16462	33.4091	35.0877	81.244	17.1533	7.77204	19.3655	Q16822	YES		-1.75739	0.0939821	-0.258549	0.1661
Q969S9	GFM2	14872.1	15064.1	18949	12439.1	11922.6	12710.5	18.864	26.642	39.4294	7.56591	6.15567	11.4604	Q969S9	YES	GFM2	-1.75397	0.0325333	-0.39906	0.0432025
P00441	SOD1	9198.4	10212.5	16383.5	9611	8724.5	11097.3	1.76731	1.68161	9.13687	0.851538	1.14462	1.76072	P00441	YES	SOD1	-1.74419	0.30193	-0.282309	0.417798
P50416	CPT1A	41298.8	43610	11992.6	25641.6	28316.2	23385.8	53.2564	53.7383	8.27458	12.8906	8.96478	12.6869	P50416	YES	CPT1A	-1.73857	0.149918	-0.325236	0.560248
O75127	PTCD1	7080.1	7069.4	4428.1	4395.9	4329.6	3995.9	3.55834	4.02892	3.6643	0.537709	1.93698	0.901085	O75127	YES	PTCD1	-1.73683	0.00405488	-0.546307	0.0935655
Q9NX20	MRPL16	7477.7	8367.2	4831.6	5732.8	6286.9	5754.3	10.7184	17.4554	25.7213	5.82622	4.23697	6.12248	Q9NX20	YES	MRPL16	-1.73544	0.0454098	-0.218224	0.419857
Q9H078-2	CLPB	27100.1	25600.8	35019.3	20733.1	19796.7	21066.4	109.137	56.8536	118.644	35.8897	15.537	34.1302	Q9H078	YES	CLPB	-1.73415	0.0307397	-0.510068	0.0417445
Q8IXI2	RHOT1	9001.8	8575.5	3644.5	6577.1	6989.2	6543.6	7.95155	0.591005	6.51486	1.60703	0.0568519	2.8686	Q8IXI2	YES	RHOT1	-1.7321	0.216798	-0.0776411	0.840394
P49821	NDUFV1	30786.3	32486.8	46022.6	14244.2	13541.8	15136.6	79.0682	93.6764	136.247	27.8561	27.8653	38.346	P49821	YES	NDUFV1	-1.7158	0.0149398	-1.34843	0.0102698
P31937	HIBADH	17889.6	19911.4	27851.2	13896.8	13148.3	14679.1	58.8782	66.7534	108.914	22.4222	20.3635	28.6624	P31937	YES	HIBADH	-1.7149	0.0259208	-0.653959	0.0602828
P30044	PRDX5	18990.5	22083.6	34767.2	16987.4	15833.1	17616.3	41.0377	49.2003	109.282	20.2956	13.7755	27.2347	P30044	YES	PRDX5	-1.70244	0.10283	-0.588507	0.156058
O75380	NDUFS6	9385.8	9877.9	13594.4	3661.1	3699.2	4252.7	55.4544	64.8782	90.0978	21.3359	21.3427	22.4926	O75380	YES	NDUFS6	-1.69103	0.00945557	-1.50051	0.0061853
Q86SX6	GLRX5	2578.9	2658.7	3533	2146.9	2227.2	2232.1	5.28114	5.3529	9.44696	1.61888	2.0069	2.61334	Q86SX6	YES	GLRX5	-1.68642	0.0305133	-0.408855	0.0784112
P82912	MRPS11	2242.5	2283.1	2089.3	2048.1	1793.7	1802.8	4.51262	5.68269	2.68667	1.26361	1.21403	1.54787	P82912	YES	MRPS11	-1.67811	0.0282369	-0.228848	0.0339322
Q9NP81	SARS2	17900.6	17857.7	23597.6	12317.1	11666.5	12540.7	21.5535	22.8375	26.8501	9.1865	5.06356	8.06303	Q9NP81	YES	SARS2	-1.67482	0.00126559	-0.700535	0.0167435
O75431	MTX2	14369.2	14204.1	12138.4	12037.9	11730.6	11732	17.0115	23.9097	27.1288	5.69923	7.28757	8.41558	O75431	YES	MTX2	-1.66882	0.00729361	-0.197604	0.0746588
Q12931	TRAP1	89258.9	91284.4	101660	57911.1	55583.9	59446.1	220.647	235.683	247.236	69.9597	65.8359	86.5421	Q12931	YES	TRAP1	-1.66193	8.70862e-05	-0.706453	0.000808151
Q14197	ICT1; MRPL58	9503.8	10598.7	11967.4	8188.4	8066.5	7792.5	25.2107	32.0403	34.2789	9.09332	8.53501	11.3148	Q14197	YES	ICT1; MRPL58	-1.66102	0.0018688	-0.415339	0.0207837
Q96DV4	MRPL38	13014.8	12435.4	11700.1	9617.5	9246.9	9653.5	16.0145	17.6653	42.7586	8.19256	9.06741	7.09082	Q96DV4	YES	MRPL38	-1.65033	0.115821	-0.381506	0.00201599
Q9BYT8	NLN	21674	21146.2	19157.6	13887.2	13132.3	14204.5	67.3897	59.9676	59.4565	16.3154	20.4211	22.8392	Q9BYT8	YES	NLN	-1.6488	0.000185732	-0.588267	0.00112982
Q9H9J2	MRPL44	28621.8	29502.3	16874.5	19306.8	20444.9	18763.7	34.5588	35.8877	17.2296	10.9013	11.3924	5.67129	Q9H9J2	YES	MRPL44	-1.64856	0.0339232	-0.358047	0.25132
O75964	ATP5L	18028.2	19228.6	6006.2	10666.1	11800.6	10315.7	170.218	193.829	62.9106	48.5718	46.6553	41.0433	O75964	YES	ATP5L	-1.64762	0.0742373	-0.400212	0.45679
Q9BYD3	MRPL4	13282.8	15241.3	11111	10486.7	10969.7	10622.8	7.01035	12.9942	1.90653	0	3.43823	3.56945	Q9BYD3	YES	MRPL4	-1.64465	0.218947	-0.30514	0.10409
O75616	ERAL1	21109	21386.7	36432.4	11013.7	10030.2	10293	57.5979	60.9506	132.486	26.7101	23.1829	30.3991	O75616	YES	ERAL1	-1.64456	0.0809671	-1.33268	0.0352355
P17568	NDUFB7	12133.8	13080	3368.3	6514.7	7476	6833.1	3.50813	4.67449	8.71734	2.26789	1.53928	1.63257	P17568	YES	NDUFB7	-1.63541	0.0747408	-0.456879	0.451687
Q9HCL2	GPAM	3615.6	3459.2	919.4	2394.3	2474	2089.1	4.71825	3.8503	0.3105	1.07647	1.06584	0.720844	Q9HCL2	YES	GPAM	-1.6328	0.21248	-0.200405	0.715059
O60783	MRPS14	3998.8	4182.5	1262.8	3080.4	3430.5	3034.8	14.4977	15.0901	12.1937	3.38674	5.16246	4.96724	O60783	YES	MRPS14	-1.62815	0.00084482	0.0154377	0.973336
Q9BYD2	MRPL9	9862.3	12568.1	7708	7929.2	7974	7895.6	30.5751	46.0199	28.2009	9.01257	10.5316	14.4063	Q9BYD2	YES	MRPL9	-1.62608	0.0153123	-0.340714	0.207315
P51398	DAP3	27622.9	29566.1	22513.9	16243.7	16860.2	16585.4	47.3859	50.7355	77.0586	13.9773	15.4357	27.7173	P51398	YES	DAP3	-1.61651	0.0190422	-0.681697	0.00903636
P24539	ATP5F1	30868.6	31985	24134	24783.5	26079.7	24728	30.085	27.0494	10.6469	7.08516	4.85726	10.5561	P24539	YES	ATP5F1	-1.59106	0.0734854	-0.202591	0.20204
Q13084	MRPL28	12250.6	12235.7	11996.1	9337.2	9367	8526.7	5.7113	5.17914	1.04743	0.502032	1.58841	1.87731	Q13084	YES	MRPL28	-1.58915	0.157971	-0.421956	0.000427295
Q9P0S2	COX16	3319.2	3477.5	3828.5	2412.6	2449.7	2556.1	35.9787	38.7942	49.5923	12.5996	11.7377	17.4601	Q9P0S2	YES	COX16	-1.5731	0.00366386	-0.51831	0.0024038
Q9Y2S7	POLDIP2	17991.1	19009.9	26004.1	11952.3	11520.9	12896.3	79.9657	88.9106	100.441	24.3586	29.9203	36.5671	Q9Y2S7	YES	POLDIP2	-1.56781	0.000993522	-0.79274	0.0253415
Q96EY7	PTCD3	15787.8	15739.9	7049.9	10377.6	11441.4	10603.1	16.733	14.7981	28.1755	6.07019	6.54425	7.64824	Q96EY7	YES	PTCD3	-1.55907	0.035177	-0.250786	0.521353
P82921		1309.1	1606.3	1308.5	1257	1335.3	1167.5	4.40548	6.11766	6.25209	1.70726	1.83878	2.1472	P82921	YES		-1.55901	0.00371996	-0.16792	0.233683
Q9BVV7	TIMM21	16861.6	16422.6	8626.2	12624.5	13637.5	11645.2	20.7815	21.7303	12.8734	5.91668	5.82323	7.09959	Q9BVV7	YES	TIMM21	-1.55574	0.0127131	-0.144836	0.651286
Q9GZT3	SLIRP	21748.1	23112.5	35830.9	15697.6	15041.8	15514	8.91336	9.92682	24.3355	4.24066	3.34873	7.09901	Q9GZT3	YES	SLIRP	-1.55554	0.136515	-0.802857	0.0628018
P53701	HCCS	20954.6	22205.2	34053.8	12721.8	12105.8	13796.1	32.8758	35.082	69.9661	16.1628	13.0525	17.7376	P53701	YES	HCCS	-1.55458	0.0662053	-0.999369	0.0376328
O43674	NDUFB5	15442.9	14892.2	5710.6	8336.6	8895	8323	24.3435	31.6008	22.378	6.25744	7.17072	13.2691	O43674	YES	NDUFB5	-1.55273	0.00848044	-0.496244	0.330776
Q5TEU4	NDUFAF5	1578.5	1483.2	1723.1	1190.6	979.3	1099	2.42969	1.35663	3.98129	1.18889	0.544999	0.918362	Q5TEU4	YES	NDUFAF5	-1.55025	0.0954031	-0.549653	0.00551792
Q9Y3D2	MSRB2	1849.2	2203.2	2429.5	1346.9	1239.3	1441.2	2.36717	2.94278	5.31953	1.3407	1.21454	1.07585	Q9Y3D2	YES	MSRB2	-1.5496	0.0618161	-0.686568	0.0101864
Q6YN16	HSDL2	30279.3	32078.3	41197.3	25020.2	23862.4	25084.1	36.0488	43.0634	41.901	14.5064	13.9481	12.8918	Q6YN16	YES	HSDL2	-1.54933	0.000280677	-0.485448	0.044191
Q8NFF5	FLAD1	5920.9	5994.2	4377.4	4580.6	4456.4	4580.2	1.81182	3.13637	2.41056	1.79863	0.187001	0.534692	Q8NFF5	YES	FLAD1	-1.54585	0.0603962	-0.258778	0.166972
Q96CU9	FOXRED1	7882	7723.7	5350.2	5842.6	5968.6	5666	26.7099	22.088	11.2674	5.9407	5.57437	9.14868	Q96CU9	YES	FOXRED1	-1.53943	0.0495297	-0.261882	0.231878
O95900	TRUB2	6461.3	7441.7	8380.3	4258.7	4293.5	4355.8	75.7847	92.7357	114.233	30.6496	32.5925	34.3876	O95900	YES	TRUB2	-1.53415	0.00525559	-0.787697	0.00488555
Q13057	COASY	3757.2	3681.8	2110.4	2476.2	2549.7	2446.9	2.51496	3.08599	1.06182	0.553431	1.27627	0.49257	Q13057	YES	COASY	-1.52059	0.0910491	-0.353761	0.2674
Q8IVS2	MCAT	9173.3	9566.8	9735.9	7490.9	7355.2	7696.7	5.80423	4.13832	5.61917	1.90596	1.55302	1.99704	Q8IVS2	YES	MCAT	-1.51208	0.00346439	-0.33708	0.000521439
Q9BX68	HINT2	5940.3	6938.1	10282.6	4958.6	4702.9	5487.5	18.294	24.4631	37.0186	8.55716	6.77212	12.6654	Q9BX68	YES	HINT2	-1.5108	0.0404647	-0.612475	0.115709
O75323	GBAS; NIPSNAP2	8774.9	8758.5	9059.4	6265.4	5948.5	6260.3	3.09302	3.23813	10.7586	1.09591	1.22981	3.67352	O75323	YES	GBAS; NIPSNAP2	-1.51028	0.237878	-0.525524	4.62529e-05
Q9NVS2	MRPS18A	6553.6	8465.8	5383.4	4105.2	4511	4254.4	37.9318	55.9109	13.2452	10.7542	14.7582	12.1251	Q9NVS2	YES	MRPS18A	-1.50855	0.135847	-0.664688	0.0502909
O95721	SNAP29	2580.3	2181.5	3229.1	2373.8	2081.9	2273.2	2.96606	2.0882	0	0.795678	1.01258	0	O95721	YES	SNAP29	-1.4829	0.310212	-0.247987	0.255245
Q99643	SDHC	3428.5	4460.6	1204.2	2047.8	2323.6	2054.3	4.85278	5.52271	3.70513	2.60863	1.59515	0.843921	Q99643	YES	SDHC	-1.48001	0.0150264	-0.50095	0.409005
Q02218	OGDH	43308.8	43130.4	43687.2	29786.8	29123.6	30044.1	206.237	210.591	225.057	74.3344	72.8668	83.4804	Q02218	YES	OGDH	-1.47641	3.15012e-05	-0.548774	1.75792e-06
Q9BYD1	MRPL13	13116.1	14504.8	14976.6	9161.8	9552.9	9359.8	26.5696	32.24	29.4605	9.55298	12.0684	10.1045	Q9BYD1	YES	MRPL13	-1.47627	0.000476496	-0.601508	0.00105176
Q96NB2	SFXN2	2588.5	2557.9	1538.2	1985.2	2010.1	1826.9	1.18735	2.55277	4.64519	1.43438	1.25127	0.334555	Q96NB2	YES	SFXN2	-1.47321	0.167325	-0.199277	0.457408
Q5HYK3	COQ5	11989.2	12250.2	13815.5	12808.7	12307.4	13577.9	62.7218	64.8121	71.3682	22.6277	22.005	27.1144	Q5HYK3	YES	COQ5	-1.47107	0.000157842	0.0240276	0.769556
O14949	UQCRQ	20583.5	20322.9	6396	14286.9	15154	13291.6	3.83768	0.331227	8.08847	1.46977	2.95253	0	O14949	YES	UQCRQ	-1.47078	0.337548	-0.14658	0.762924
Q8IW45	CARKD; NAXD	1784.1	1785.5	2167.1	1796.8	1661.9	1649.9	3.49292	4.29725	10.1615	2.57333	1.46068	2.47296	Q8IW45	YES	CARKD; NAXD	-1.46406	0.147989	-0.167293	0.198151
P26639	TARS	55859.2	54140.8	28477.9	49976.1	51971.2	45670	137.7	102.003	93.2962	41.823	39.4978	39.8703	P26639	YES	TARS	-1.45824	0.00656156	0.0922061	0.753259
Q96D53	ADCK4; COQ8B	8110.8	7780.5	8521.4	7210.4	7275	7307.8	9.79939	8.88014	17.7839	3.86915	4.30985	5.13561	Q96D53	YES	ADCK4; COQ8B	-1.45344	0.0537545	-0.163754	0.0156206
P11177	PDHB	25528.7	28135.9	39069	19451.1	18490.1	20776	99.932	113.649	169.729	48.6666	39.3074	52.9659	P11177	YES	PDHB	-1.44343	0.0205035	-0.659309	0.0541232
Q9NPL8	TIMMDC1	11032.2	9996.1	5194.4	4865.2	5221.6	4918.7	46.143	42.7046	7.44813	9.72316	15.0005	10.7941	Q9NPL8	YES	TIMMDC1	-1.43893	0.179551	-0.805325	0.106591
P22307	SCP2	34596.5	37816.9	56078.8	40795	30632.5	35490	57.708	67.3906	113.577	35.6731	24.5695	28.2433	P22307	YES	SCP2	-1.43153	0.0462279	-0.265183	0.380583
Q9UQ90	SPG7	6391.3	6213.3	4135.3	4391.7	4593.3	4400.2	10.4979	10.9842	10.3549	3.18984	3.58189	5.03509	Q9UQ90	YES	SPG7	-1.43108	0.000353809	-0.322652	0.198908
Q13405	MRPL49	16166.5	17060.8	29388.9	11860.3	10769.4	12039.5	25.8312	27.0767	41.5951	8.35293	13.4879	13.2486	Q13405	YES	MRPL49	-1.42932	0.0205435	-0.852881	0.0953618
Q9UJS0	SLC25A13	46735.4	46351.7	21056.6	32108.4	33727.2	30843.4	47.3396	55.0906	11.5653	10.6563	14.2717	17.4995	Q9UJS0	YES	SLC25A13	-1.42591	0.153102	-0.239577	0.53274
P13196	ALAS1	19527	19277.5	25141.5	10905.4	11411.1	11565.3	232.55	249.595	344.49	98.958	105.973	104.518	P13196	YES	ALAS1	-1.41755	0.00780839	-0.916344	0.00648714
P10606	COX5B	12901	13227.3	23644.1	8318	8138.9	9018.9	20.4318	23.5203	57.5352	11.2282	12.5663	14.245	P10606	YES	COX5B	-1.41573	0.150649	-0.966219	0.0839461
Q6UB35	MTHFD1L	73152.3	73404.5	69928.1	51411.8	50331.4	49902.2	115.492	134.374	193.521	56.4838	41.4668	69.6712	Q6UB35	YES	MTHFD1L	-1.40336	0.0209217	-0.513565	5.6956e-05
Q9UDR5	AASS	9475.5	8988.3	8447.3	7344.5	7061.8	7449.8	3.33166	4.04698	11.5538	1.281	1.68859	4.22131	Q9UDR5	YES	AASS	-1.39661	0.232743	-0.300165	0.00614374
O60488	ACSL4	38875	40129.7	16040.3	20564.9	21995.5	19756.7	176.031	199.603	80.7547	49.5229	63.79	60.0561	O60488	YES	ACSL4	-1.39642	0.061395	-0.608983	0.237279
P11586	MTHFD1	40028.5	41563.8	56199.5	41827.3	39060.8	42826.2	20.0046	26.8178	54.744	19.5651	8.46966	10.6405	P11586	YES	MTHFD1	-1.39294	0.133437	-0.155478	0.423974
Q15006	EMC2	11743.5	11252.7	9975.7	12114.9	11895.5	12061	8.93798	9.68031	6.40052	3.00511	1.45884	5.12638	Q15006	YES	EMC2	-1.38336	0.0241124	0.129618	0.123562
Q96I99	SUCLG2	40070	43417.5	60083.1	28777.2	26750.6	29918.1	85.4552	91.0306	146.721	42.5983	34.9747	46.7908	Q96I99	YES	SUCLG2	-1.37789	0.0289164	-0.748677	0.0363602
Q9NQE9	HINT3	899.6	1077.7	1289.1	871.3	935.4	1042.7	0.724903	1.74815	6.15132	1.08383	0.79248	1.44414	Q9NQE9	YES	HINT3	-1.37704	0.350808	-0.197043	0.322236
P21964	COMT	12113.1	11871.1	8775.8	13093.3	13063.2	13472.4	5.15313	5.25479	9.885	3.2	1.50826	3.16144	P21964	YES	COMT	-1.3666	0.0668543	0.274618	0.101879
Q16654	PDK4	6375.6	6760.1	5323.1	3136	3101.4	3247.5	152.251	165.659	110.052	52.9138	54.3486	58.9436	Q16654	YES	PDK4	-1.36451	0.00661833	-0.960604	0.00227854
P34897	SHMT2	55951.9	62423.5	85086.2	44169.5	42064.1	45880.8	163.878	195.453	316.722	91.4939	78.1564	93.3315	P34897	YES	SHMT2	-1.36218	0.0423813	-0.622969	0.0557032
Q8TAA5	GRPEL2	6783.1	7258	10693.3	3851.4	3732.6	4090.6	34.9408	41.9178	64.3055	17.5417	16.1745	21.2822	Q8TAA5	YES	GRPEL2	-1.35991	0.0330398	-1.08315	0.0244292
Q07817	BCL2L1	3085.4	2870.6	1100.7	1695.2	1768.3	1810.9	7.60088	8.50868	7.53226	2.44894	2.89142	3.89692	Q07817	YES	BCL2L1	-1.3558	0.000831968	-0.419987	0.39889
P82663	MRPS25	6000.1	6559.7	8340.7	4602.6	4334.7	4586.6	8.53898	8.78385	19.0544	5.40429	2.10167	6.70926	P82663	YES	MRPS25	-1.3556	0.118476	-0.628026	0.0258556
Q13423	NNT	95219.2	92031.3	32100.6	63597.4	68844.5	60341.7	193.412	199.198	174.762	71.7997	69.4924	81.393	Q13423	YES	NNT	-1.34929	0.000152247	-0.18626	0.690502
Q96HS1	PGAM5	32712.9	33068.1	35449.8	23178.9	23322.8	24537.9	14.1884	40.1386	138.784	21.6221	19.2899	35.028	Q96HS1	YES	PGAM5	-1.3465	0.365151	-0.510953	0.000470504
P56556	NDUFA6	3334.8	3655.3	3635.1	1774	1965.3	1952.9	8.87922	8.88917	6.6879	0	6.54959	3.07582	P56556	YES	NDUFA6	-1.34528	0.0714401	-0.900432	0.000167891
Q9H300	PARL	2979.7	3303.1	1232.6	2458.2	2806.3	2450.3	4.48503	4.46411	0	0	2.79957	0.724305	Q9H300	YES	PARL	-1.34459	0.350219	0.0377789	0.923906
P13995	MTHFD2	17266.3	17884.8	30806.9	13885.1	12767.1	14626.4	26.7995	32.8465	69.6015	17.77	13.1201	20.1449	P13995	YES	MTHFD2	-1.34058	0.12631	-0.676154	0.138008
O95169	NDUFB8	6048.7	5568.4	3243	3239	3509.7	3546.9	36.4325	35.0728	24.2815	13.871	12.5738	11.6019	O95169	YES	NDUFB8	-1.33206	0.00784156	-0.529416	0.155869
Q9BRT2	MNF1; UQCC2	4965.7	5322	9180.1	4428.7	4128.3	4813.2	17.5112	16.8737	40.1565	9.81032	7.27792	12.6381	Q9BRT2	YES	MNF1; UQCC2	-1.3263	0.12841	-0.542069	0.210393
P42765	ACAA2	28515.1	31220.8	47033.9	25646.2	23450	28212.5	107.906	124.322	218.677	57.9233	52.3695	70.6183	P42765	YES	ACAA2	-1.31754	0.0615735	-0.465801	0.173437
Q8TC12	RDH11	10903.5	11151.2	2962.5	15702.9	16928.4	14274.9	4.77882	7.36824	4.04636	2.84055	2.15875	1.51906	Q8TC12	YES	RDH11	-1.31283	0.0402128	0.906858	0.0594709
Q96RQ3	MCCC1	9626.8	10175.7	15542.7	7973.4	7742	8318.6	27.8553	26.4977	85.387	23.8064	17.8834	14.8689	Q96RQ3	YES	MCCC1	-1.30492	0.229771	-0.556438	0.117436
Q9BSH4	TACO1	7812.6	7802.9	15879.9	5825.6	5384.7	5713.3	4.11646	3.72543	3.00371	1.50368	1.40835	1.49049	Q9BSH4	YES	TACO1	-1.30071	0.00278945	-0.896105	0.145726
P26440		15834.6	17598.1	25013.9	12243.6	11166.5	12364.2	3.21148	4.73376	8.87156	3.40833	0.884957	2.54512	P26440	YES		-1.29817	0.145944	-0.708196	0.0562157
Q16836	HADH	27156.5	28666.2	40538.6	21019.5	20620.6	21685.6	25.7508	28.7651	28.5656	10.0473	11.8318	11.9518	Q16836	YES	HADH	-1.29618	0.000140675	-0.605663	0.0603448
Q9HBH5	RDH14	13041.6	13508	11307.9	11565.3	11795.1	11417.5	15.5011	16.2426	76.677	13.1577	9.27602	21.7279	Q9HBH5	YES	RDH14	-1.29578	0.357168	-0.122408	0.204719
P38117	ETFB	31782	33034.2	46761.7	25482.1	24023.7	25948.1	59.2607	61.4232	64.124	21.1294	24.2378	30.0826	P38117	YES	ETFB	-1.29244	0.000255684	-0.564384	0.0673794
P55809	OXCT1	52273.2	60324.5	89922.4	43737.3	41564.2	46638.8	352.958	436.423	683.797	193.071	191.688	217.96	P55809	YES	OXCT1	-1.28938	0.0436683	-0.61818	0.111114
P49189	ALDH9A1	15821.4	16760.7	20545.4	12470	12264.8	13223	4.91626	5.41969	14.0095	3.05462	2.64045	4.30173	P49189	YES	ALDH9A1	-1.28411	0.185245	-0.485062	0.026461
P07203	GPX1	3587	3589.9	5977	3274.4	3026.3	3537.7	6.26853	5.99961	15.5398	3.13569	2.25991	6.03234	P07203	YES	GPX1	-1.28293	0.177132	-0.418995	0.244043
O75306	NDUFS2	31699.4	31026.6	20452.3	17639	18617.6	18743.8	38.492	34.1391	22.9477	8.87344	11.6242	18.96	O75306	YES	NDUFS2	-1.27639	0.0275936	-0.596765	0.0621659
Q9GZY4	COA1	1917	1842.2	1710.9	1513.7	1531.1	1365.1	2.5974	2.9468	12.5615	3.38522	2.38511	1.72038	Q9GZY4	YES	COA1	-1.27327	0.344047	-0.310821	0.0115423
P09622	DLD	44555.8	45389.3	61326.4	32246.1	31379.6	33795.8	33.7793	38.7549	31.2069	14.2611	14.4368	14.4394	P09622	YES	DLD	-1.26598	0.000803544	-0.634828	0.031012
Q96EL3	MRPL53	6934.3	6983.5	10576.2	4613.6	4431.1	5167.3	5.38631	5.76809	4.49103	2.36926	1.81423	2.32982	Q96EL3	YES	MRPL53	-1.26428	0.00189919	-0.785319	0.0490336
Q9H0N5	PCBD2	951.6	999.7	1433.3	734.4	691	816.2	3.69574	3.67805	8.41593	2.11014	2.31116	2.16765	Q9H0N5	YES	PCBD2	-1.26087	0.123781	-0.594456	0.0728583
Q9NX14	NDUFB11	9338	8726.4	2622	2982.6	3854.8	4203.2	116.522	110.707	11.5423	26.0221	35.4983	38.3003	Q9NX14	YES	NDUFB11	-1.25822	0.247874	-0.905864	0.213326
Q16795	NDUFA9	27577.8	28609	8407.2	14539.1	15871.9	14131.1	27.4793	26.6408	5.84724	10.2702	8.08958	6.72769	Q16795	YES	NDUFA9	-1.25721	0.17925	-0.536231	0.367811
Q9Y6G3	MRPL42	6349.4	7111.4	8795.3	3843.5	3834.3	4395.9	7.46447	7.01561	10.5542	3.76217	2.40999	4.31312	Q9Y6G3	YES	MRPL42	-1.25554	0.0177394	-0.882333	0.0104228
O95140	MFN2	22396.9	21576.5	8704.1	15599.6	16624.3	14746.2	59.696	54.2167	15.5003	19.0367	18.4769	16.7411	O95140	YES	MFN2	-1.25416	0.146412	-0.165444	0.692101
Q5U5X0	LYRM7	7803.2	8319	14192.7	5228.2	5243.8	5130.4	15.2682	17.9935	35.8392	10.3841	9.5562	9.08226	Q5U5X0	YES	LYRM7	-1.25153	0.107554	-0.958259	0.0749433
Q9NTX5	ECHDC1	7411.7	7848.5	12417.3	5713.9	5253.9	6074.2	3.45596	3.35132	13.1073	3.89723	2.34891	2.12685	Q9NTX5	YES	ECHDC1	-1.25001	0.306197	-0.699619	0.0936094
Q16698	DECR1	20146.4	21665.6	21738.6	14186.8	13494	14391.3	39.1874	40.5004	52.4042	19.8723	18.3657	17.3114	Q16698	YES	DECR1	-1.2497	0.0039387	-0.595042	0.000257195
Q15067	ACOX1	19306.6	19260.7	14834.2	20763.8	16950.9	17319.6	19.9807	17.5212	32.2313	13.2395	8.76291	7.33844	Q15067	YES	ACOX1	-1.24893	0.0510248	0.0434508	0.790545
Q9UII2	ATPIF1	21079.7	19355.1	34684.5	12940.1	13628.8	13888.7	30.0503	28.6653	55.6373	14.7091	16.6698	16.7922	Q9UII2	YES	ATPIF1	-1.24725	0.0661738	-0.892773	0.076057
Q9Y6N5	SQRDL; SQOR	16736	16764.8	7729.6	12856.6	14108	11779.3	15.2843	14.9982	4.57126	4.49276	4.41894	5.78879	Q9Y6N5	YES	SQRDL; SQOR	-1.24545	0.13158	-0.0897393	0.801244
P43304	GPD2	127824	129285	130527	88305.9	88190.2	90791.2	308.743	321.884	315.804	122.025	126.193	151.276	P43304	YES	GPD2	-1.24432	5.10151e-05	-0.536312	4.07451e-06
O75439	PMPCB	27697.2	29358.7	35209.4	21671.9	20330.9	23619.5	202.604	232.674	286.317	99.1004	85.3414	120.288	O75439	YES	PMPCB	-1.24366	0.00633249	-0.491602	0.0228534
O75879	PET112; GATB	5202.8	5449	7694.5	3900.5	3729.7	4103.9	25.0713	26.4597	54.2173	14.4562	11.1559	19.2481	O75879	YES	PET112; GATB	-1.23713	0.106562	-0.644782	0.0511196
O94826	TOMM70A; TOMM70	45970.4	44877.9	50997.4	32617.3	33775.7	33866.6	13.837	12.7136	38.5778	7.77649	6.05966	13.8459	O94826	YES	TOMM70A; TOMM70	-1.23434	0.227512	-0.500582	0.00197784
Q9H4A6	GOLPH3	4631.7	4278.8	4375.2	4268.4	4600.8	4738.1	17.7576	16.9692	20.1438	6.68409	6.9648	9.68664	Q9H4A6	YES	GOLPH3	-1.23351	0.00147496	0.0345066	0.572717
P47985	UQCRFS1	22390.4	23724.3	31008.4	11522.9	11466	11935.2	22.5486	17.5982	11.7475	6.08855	5.6356	10.415	P47985	YES	UQCRFS1	-1.22898	0.0461395	-1.14294	0.00632204
P82930	MRPS34	16242.4	17748.4	6644	9771.3	10439.8	9979.9	28.839	36.2478	20.3785	9.67366	15.2947	11.7248	P82930	YES	MRPS34	-1.21983	0.0288766	-0.428597	0.374158
P53396-2	ACLY	49503.5	48615.3	20838.8	46256.2	48245	42706.2	10.0939	6.12305	22.033	4.11923	4.43567	7.93525	P53396	YES	ACLY	-1.21385	0.215554	0.205911	0.558714
O43837	IDH3B	19197.9	20661	25860.1	14428.3	14732.9	14693.7	32.5537	37.2086	60.1508	14.5056	18.4814	23.1588	O43837	YES	IDH3B	-1.2103	0.0505209	-0.583572	0.0227332
O75874	IDH1	4736.5	5100.3	6519.6	4563.3	3697.7	4296.4	1.29631	2.87159	7.74991	0.858428	0.896711	3.40077	O75874	YES	IDH1	-1.20882	0.346997	-0.381317	0.102899
Q8WV60	PTCD2	6534.5	6599.9	3296.1	3223.1	3535.2	2935.8	51.7426	53.2529	41.9763	23.9195	21.427	18.247	Q8WV60	YES	PTCD2	-1.20859	0.00204342	-0.761198	0.111753
P54136	RARS	15345.6	15727.8	11136.1	15677	15271.1	13975.6	9.08573	2.92805	21.7118	5.86694	1.16854	7.5627	P54136	YES	RARS	-1.20806	0.337023	0.089909	0.592566
Q96GC5	MRPL48	4733.8	5045.8	4457	3673.2	3640.9	3796.7	14.1016	15.0642	17.4612	5.60292	5.57672	9.00571	Q96GC5	YES	MRPL48	-1.20786	0.00434255	-0.357642	0.00412683
P42704	LRPPRC	177888	179724	58766.8	120288	126207	115075	196.622	197.518	145.733	69.2199	76.025	89.648	P42704	YES	LRPPRC	-1.20062	0.00497609	-0.20362	0.672657
Q02338	BDH1	11083.7	11651.5	11918	7975	8030	7804.2	25.8502	41.1816	41.8586	13.927	15.5542	18.0278	Q02338	YES	BDH1	-1.1966	0.0188361	-0.541469	0.000144337
Q9NX40	OCIAD1	21396.3	22513.6	27275.7	13962.2	13434.6	15162.3	114.466	118.273	129.731	47.8654	52.7069	58.0515	Q9NX40	YES	OCIAD1	-1.19225	0.000237929	-0.742118	0.00701895
A6NJ78	METTL15	3104.7	3450.8	3951.3	2818.6	2828.1	2745	9.71878	11.1322	30.1721	8.61231	5.0315	8.75857	A6NJ78	YES	METTL15	-1.1875	0.227946	-0.324288	0.0462675
Q6PI48	DARS2	21369.6	21378.7	9291.9	15302.7	16130.2	16151.3	41.3819	38.0387	13.781	10.3853	11.6927	18.8508	Q6PI48	YES	DARS2	-1.18724	0.127612	-0.129144	0.731574
Q5XKP0	C19orf70	13620.3	15199.7	10640.8	10904.4	11956.9	10715.3	8.30104	8.50377	11.8708	2.86248	3.82314	5.96675	Q5XKP0	YES	C19orf70	-1.18042	0.0224406	-0.232964	0.231402
P25325	MPST	9753.6	10073.7	13233.4	7367.6	6980.8	8101.5	11.6548	6.12034	19.7273	7.01346	1.94661	7.65115	P25325	YES	MPST	-1.17483	0.18413	-0.558408	0.0378717
P33897	ABCD1	9542	9192.7	1438.9	11378.4	10198.8	7493.2	23.6718	13.6498	10.2121	10.5724	4.83034	5.67587	P33897	YES	ABCD1	-1.17317	0.116551	0.527082	0.361919
Q9NTG7	SIRT3	2696.5	2623	2567	2573.3	2379.9	2633	5.82211	1.48466	12.9595	3.72182	1.44286	3.89278	Q9NTG7	YES	SIRT3	-1.1619	0.338145	-0.0560078	0.304681
P31930	UQCRC1	48791.3	49520.7	62505.9	35554.4	34723.4	38482.3	111.737	123.187	234.312	63.958	61.2235	85.985	P31930	YES	UQCRC1	-1.15193	0.0971402	-0.564279	0.0195445
O75208	COQ9	13164.8	13317.9	15274.1	11679.6	11258.2	12502.2	70.1094	76.0426	93.2518	37.8991	30.0542	40.2601	O75208	YES	COQ9	-1.14557	0.00451239	-0.236633	0.0523969
O43676	NDUFB3	17740.8	19154.9	13936.6	9306.6	9804.7	9109.4	37.6892	37.7251	20.6539	14.843	14.8973	14.1349	O43676	YES	NDUFB3	-1.13065	0.037742	-0.848992	0.00867903
Q9BXK5	BCL2L13	4941.1	4736.6	4550.7	2919.7	3058.1	3342.3	7.9326	6.27761	5.39392	2.32438	2.06222	4.58559	Q9BXK5	YES	BCL2L13	-1.12763	0.0316242	-0.610356	0.0006209
P41250	GARS	27456	26823.4	31500.9	21772.3	20232.9	21371.9	35.6629	33.3838	29.6468	17.317	10.8834	17.1353	P41250	YES	GARS	-1.12231	0.0029336	-0.436685	0.00826865
Q92506	HSD17B8	5023.2	5101	6361.2	3668.4	3432.1	4122.4	6.28842	6.19342	6.04849	2.98413	1.87402	3.65711	Q92506	YES	HSD17B8	-1.12177	0.00312454	-0.554743	0.0214802
P04181	OAT	19430.6	21300.1	28833.2	17780.3	16817.3	19370.2	5.85599	11.3908	31.3938	7.3443	4.99259	10.0576	P04181	YES	OAT	-1.11902	0.329855	-0.36624	0.154791
Q99757	TXN2	3668.6	4188.3	6091.7	3249	3031.3	3655.2	29.7944	38.4403	56.2638	19.1709	18.5972	20.0609	Q99757	YES	TXN2	-1.10626	0.0465109	-0.489456	0.152728
A8MXV4	NUDT19	3503.2	3287.2	1781.4	2287.6	2310.4	2344	5.42324	0	0	0.56941	1.01903	0.932395	A8MXV4	YES	NUDT19	-1.10525	0.621871	-0.304247	0.372727
Q9Y2Z2	MTO1	7018.4	6970.9	8305.7	4467.9	4405.4	4820	6.39932	5.66566	11.3596	5.01573	3.12462	2.77746	Q9Y2Z2	YES	MTO1	-1.10134	0.0955214	-0.70325	0.00326462
Q92667	AKAP1	11343.7	10309.9	8057.7	9035.1	9164.9	9550.4	22.6899	18.0221	37.3376	10.9401	9.23972	16.4836	Q92667	YES	AKAP1	-1.09005	0.090684	-0.0985032	0.54221
O15091	KIAA0391	13694.9	14637.5	4922.5	8119	8877.8	8038.8	54.0706	58.8306	8.86887	16.8218	20.0912	20.7281	O15091	YES	KIAA0391	-1.07899	0.251636	-0.409586	0.427378
Q16718	NDUFA5	6022.4	6294	11046.2	3294.6	3049.8	3571.3	6.48837	7.23789	24.2813	5.07405	5.24698	7.72847	Q16718	YES	NDUFA5	-1.07433	0.320614	-1.23641	0.05211
Q7Z7H8	MRPL10	6047.6	7247.7	6658.5	5205.7	5387.1	5110.5	31.8631	43.4122	35.2497	18.1027	20.9562	13.4914	Q7Z7H8	YES	MRPL10	-1.0726	0.00890126	-0.345596	0.0163769
Q10713	PMPCA	32133.4	32864.2	36055.3	25600.6	24957.9	27289.9	120.597	134.391	198.267	67.8289	65.2538	82.6711	Q10713	YES	PMPCA	-1.07093	0.0320662	-0.376371	0.00511477
O43865	AHCYL1	14070.4	13904.9	7598.1	8208.5	8235.7	8717.2	12.9967	12.1793	7.25899	5.07547	5.19958	5.18629	O43865	YES	AHCYL1	-1.06889	0.0342943	-0.499587	0.179646
P32322	PYCR1	14085.8	15266.6	21029.1	10013.9	9967.6	10838.6	34.5191	39.6875	36.6114	16.3253	20.2368	16.3347	P32322	YES	PYCR1	-1.06694	0.000628296	-0.709023	0.0393993
P80303	NUCB2	5512.5	5496.4	8762.5	4021.3	5969.1	7361.2	1.97103	0	10.9835	2.05463	1.2474	2.89813	P80303	YES	NUCB2	-1.06308	0.545659	-0.188346	0.60891
O00483	NDUFA4	26994.6	30251.9	16030.7	13086.4	15829.3	14374.7	31.3855	34.5392	13.1673	8.9618	15.3609	13.5348	O00483	YES	NDUFA4	-1.06295	0.118243	-0.759317	0.0842943
O60669	SLC16A7	8178.4	8179	1953.4	8070	8136.8	7268.9	11.3668	10.6159	5.99321	3.52255	5.34129	4.56045	O60669	YES	SLC16A7	-1.05934	0.0511197	0.358473	0.457112
Q56VL3	OCIAD2	8778.7	10257.2	5955	5769.2	6571	6010.9	91.7818	110.061	45.4928	34.4305	44.6957	39.6451	Q56VL3	YES	OCIAD2	-1.05828	0.0922174	-0.445536	0.159891
O15270	SPTLC2	8929.8	7993.1	2868.7	9386.1	9570.8	7982.2	14.2248	12.2557	9.58978	7.27035	5.46194	4.59207	O15270	YES	SPTLC2	-1.05801	0.0159725	0.444813	0.288735
Q9NRV9	HEBP1	7834.1	7964.2	12805.6	6968.4	6233	6801.2	13.0403	6.13409	25.2149	9.38767	5.31241	6.63153	Q9NRV9	YES	HEBP1	-1.05722	0.249198	-0.516024	0.157463
Q7L3T8	PARS2	1261.8	1301.8	1466.5	1182.8	1174	1158.2	0.674675	0.441545	2.40259	0.599783	1.09427	0	Q7L3T8	YES	PARS2	-1.05461	0.43071	-0.197291	0.0528153
Q9NX47	MARCH5	7052.2	6637.6	2910.7	4874.6	5034.2	4602	23.4254	6.70583	13.2442	10.0378	2.40926	8.43992	Q9NX47	YES	MARCH5	-1.05427	0.236722	-0.1941	0.626351
Q49B96	COX19	6161	6541.1	9422.5	5680.8	5413.6	5882.7	22.3062	24.2777	26.2305	12.2219	10.6382	12.2469	Q49B96	YES	COX19	-1.05246	0.000552877	-0.382061	0.173867
Q7L8L6	FASTKD5	5002.6	4937.7	2621.1	3281.3	3486	3330.1	42.4499	41.6417	14.9839	13.0636	16.5629	18.152	Q7L8L6	YES	FASTKD5	-1.05217	0.134962	-0.315013	0.354852
Q5RI15	COX20	2978.4	2674.8	1700.6	2248.2	2203	2176	6.96409	4.06111	8.59722	4.46613	2.17139	2.83515	Q5RI15	YES	COX20	-1.05066	0.0858701	-0.15009	0.5644
Q9UDW1	UQCR10	5071.3	5215.2	3224.6	3810.9	4002.8	3791.9	16.6012	17.326	2.58834	5.07588	8.35231	4.20673	Q9UDW1	YES	UQCR10	-1.05008	0.273271	-0.219324	0.380115
P49590	HARS2	11238.5	11700.8	6603.2	8347	8884.2	8088.8	2.57654	2.53678	4.20843	1.51973	0	2.99578	P49590	YES	HARS2	-1.04571	0.193192	-0.222515	0.440279
P82673	MRPS35	8121.4	7868.1	6959.5	5428	5555.1	5479.9	10.1072	7.16797	0	3.0957	4.37877	0.973559	P82673	YES	MRPS35	-1.03202	0.404706	-0.479204	0.00366323
P00367	GLUD1	47528.9	49054.1	67985	38038	34907.3	39040.6	35.8009	37.4699	106.729	36.7777	16.6663	34.6633	P00367	YES	GLUD1	-1.03066	0.27473	-0.555367	0.0589476
Q7L2E3-2	DHX30	69839	67222	19172.5	34426.1	36995	33649.2	46.96	40.578	24.2012	23.8979	14.6255	16.9207	Q7L2E3	YES	DHX30	-1.01103	0.0626093	-0.572349	0.359743
Q9NRK6	ABCB10	12152.4	11644.7	4466.4	10426.5	11377.4	9964.7	4.9986	3.08027	19.9277	6.37538	2.73222	4.87139	Q9NRK6	YES	ABCB10	-1.00251	0.437643	0.168661	0.666567
P60174-1	TPI1	17214.1	19236.4	32501.8	26020	23322.9	28021.1	22.8403	28.8663	92.3918	22.7178	21.6659	27.5604	P60174	YES	TPI1	-1.0021	0.341904	0.166064	0.603756
Q13011	ECH1	33450.6	37310.6	55297.4	27793.3	26048	29344.2	62.9193	71.5816	124.699	47.7901	39.5947	43.8375	Q13011	YES	ECH1	-0.982053	0.0934268	-0.599691	0.10342
P23368	ME2	28187.4	28968.3	16684.8	20420.9	21366.6	19405.8	23.7596	23.109	20.8372	9.91352	12.3872	12.0714	P23368	YES	ME2	-0.97804	0.000705597	-0.271039	0.352533
Q86WA8	LONP2	4926.9	4414	2718.5	3809	3445.4	2930.9	53.7487	51.595	26.0836	27.5461	23.3137	15.8862	Q86WA8	YES	LONP2	-0.977511	0.0861277	-0.24367	0.431152
Q5TC12	ATPAF1	15716.5	16795.5	23145.7	11946.5	11007.7	11869.7	8.9531	9.99896	8.56701	2.93701	6.23811	4.8854	Q5TC12	YES	ATPAF1	-0.968782	0.0128926	-0.676504	0.0410823
P14406	COX7A2	11806.4	11964.9	15121.3	7541	7326	8199.5	104.769	93.0244	108.532	50.5165	49.9877	57.0432	P14406	YES	COX7A2	-0.95928	0.000671066	-0.753697	0.00898324
O95168	NDUFB4	3023.3	3086.9	2408.8	1856.1	1791.3	1781.9	13.5681	14.794	5.41244	5.79545	5.31358	6.37134	O95168	YES	NDUFB4	-0.9502	0.140427	-0.649918	0.00906487
Q9UKU0-1	ACSL6	396.3	412.9	623.9	363.1	300.9	358.5	7.33083	7.83797	14.4889	5.91302	3.74241	5.71074	Q9UKU0	YES	ACSL6	-0.94865	0.119007	-0.487038	0.145851
Q9BYN8	MRPS26	10260.9	10862.8	15141.3	6757.8	6574.8	7013.8	14.2825	13.3586	11.4156	6.30501	7.11345	6.9348	Q9BYN8	YES	MRPS26	-0.940307	0.00209308	-0.833804	0.0262458
Q9NS69	TOMM22	13124.1	13211.1	9040.7	8818.6	9612.5	9693.1	36.4711	34.0579	22.0394	13.8525	17.5691	16.959	Q9NS69	YES	TOMM22	-0.936092	0.0330343	-0.330955	0.160206
P10176	COX8A	2468.8	3401.6	3183	1743	2097.4	2144	4.51826	8.25327	3.59179	1.57187	4.5382	2.47541	P10176	YES	COX8A	-0.930493	0.196249	-0.597253	0.0295795
P36404	ARL2	3295.4	3344.9	4256.8	3177.7	3074.1	3409	11.0198	9.49591	20.5332	5.57713	6.28285	9.81135	P36404	YES	ARL2	-0.921557	0.155214	-0.17373	0.277149
Q96GJ1	TRMT2B	3379.8	2814.7	1457.1	2902.6	2716.2	2901.4	4.02452	3.95973	8.0958	2.85375	2.54953	3.14724	Q96GJ1	YES	TRMT2B	-0.911189	0.142839	0.155126	0.640425
Q9NWU5	MRPL22	8067.7	9855.3	5798.8	7469.7	7298.8	6665.6	19.6527	25.6733	8.65059	7.53539	12.0448	9.16726	Q9NWU5	YES	MRPL22	-0.9089	0.178151	-0.146306	0.559334
Q4VC31	CCDC58	4724.4	5379.1	8768.1	4624.3	4269.3	5162.9	9.91126	11.5293	12.3571	5.05354	5.9962	6.95912	Q4VC31	YES	CCDC58	-0.908219	0.00434707	-0.424979	0.278072
O76031	CLPX	39456.4	40497	59515.2	28444.7	27695.5	28891.4	81.765	94.7938	167.835	57.8441	58.8837	67.1392	O76031	YES	CLPX	-0.905396	0.118007	-0.713869	0.049859
Q8TBP6	SLC25A40	7585.6	7839.1	2612.2	6925.9	7120.8	6086.1	3.49958	4.14751	4.46141	2.17255	1.86019	2.43613	Q8TBP6	YES	SLC25A40	-0.904438	0.00461388	0.158596	0.707148
Q9NQH7	XPNPEP3	10395	10262.4	9687.8	8394.9	8442.1	8979.5	5.32368	5.90929	10.3832	3.50602	3.44033	4.61771	Q9NQH7	YES	XPNPEP3	-0.902464	0.111007	-0.233175	0.00624037
P40939	HADHA	93036.2	104776	114190	97724.2	96527.5	93750.2	208.069	246.709	344.942	146.378	139.911	142.941	P40939	YES	HADHA	-0.897747	0.0388539	-0.11548	0.268491
Q9NZJ7	MTCH1	35409.7	32858.9	9488.7	22341	26239.9	21299.2	152.946	137.81	41.1272	60.1306	65.2873	53.1663	Q9NZJ7	YES	MTCH1	-0.894072	0.220216	-0.154096	0.769793
Q9NYY8	FASTKD2	12820.5	13814.6	6608.1	6716.4	6993.9	6762.1	37.8823	35.4255	33.0629	20.3268	14.5795	22.4054	Q9NYY8	YES	FASTKD2	-0.892199	0.0038683	-0.699379	0.132275
Q9BXW7	CECR5; HDHD5	9629	9641.6	11064.8	9022.7	8254.9	8972.7	8.44794	8.99236	6.70322	4.96463	2.23344	5.82161	Q9BXW7	YES	CECR5; HDHD5	-0.890942	0.0446034	-0.208668	0.0643334
P11182	DBT	14886	15471.8	21292.6	13011.1	11936.3	13975.1	15.991	18.6864	26.2026	9.90748	9.43836	13.619	P11182	YES	DBT	-0.885041	0.0490634	-0.408175	0.116952
Q9BPX6	MICU1	20354	19870.8	8687.5	13510.9	14853.8	12249.9	35.2622	35.5506	27.2172	14.9401	17.5015	20.7353	Q9BPX6	YES	MICU1	-0.882421	0.0095506	-0.268199	0.51575
Q7L592	NDUFAF7	11278.1	11073.6	8112.6	7877.2	7956.9	7989.8	15.3846	18.6466	7.38198	6.54653	9.5703	6.46186	Q7L592	YES	NDUFAF7	-0.875128	0.147225	-0.35471	0.0965646
Q9Y512	SAMM50	34343.9	30409.2	21989	26206.4	27126.6	25415.2	21.4929	24.2214	20.0399	10.0871	12.6868	13.1017	Q9Y512	YES	SAMM50	-0.874084	0.00299219	-0.139485	0.50882
Q9BSF4	C19orf52; TIMM29	3688.7	3087.5	2282.9	2681.5	2520.2	2414.8	9.34911	3.25462	5.27296	9.76667	0	0	Q9BSF4	YES	C19orf52; TIMM29	-0.872141	0.507265	-0.25024	0.310581
P45954	ACADSB	4046.9	3941.9	5476	4209.7	4164.1	4596.8	0	0.42795	6.66253	0.454702	1.76341	1.68839	P45954	YES	ACADSB	-0.860006	0.653927	-0.0539476	0.764412
Q9H7H0	METTL17	2161	2384.3	1472.4	1273.4	1303.4	1230.6	20.9246	25.3293	10.3045	10.6806	10.3065	10.1744	Q9H7H0	YES	METTL17	-0.859975	0.13064	-0.660406	0.0554117
Q9Y3D6	FIS1	7891.7	8565.7	13900.1	5357.3	5063.3	5556	6.38503	8.91882	12.8349	4.68943	4.24248	6.58112	Q9Y3D6	YES	FIS1	-0.859076	0.104179	-0.926093	0.065689
Q5T160	RARS2	7276.1	7516.4	4200.5	5575.9	6210.6	5276.4	12.7816	13.273	9.69149	7.13863	6.58283	5.99781	Q5T160	YES	RARS2	-0.858178	0.0102409	-0.154605	0.590829
P11498	PC	59183.1	60096.4	71628.8	46658.6	45486.1	48656.5	238.248	258.583	300.201	140.333	137.627	161.81	P11498	YES	PC	-0.857888	0.00382886	-0.43922	0.0153075
Q9HA77	CARS2	12973.8	12558.9	6049.2	10146.2	10711.4	9544.1	20.3464	16.9385	14.4087	8.2141	10.3777	10.0558	Q9HA77	YES	CARS2	-0.851569	0.0141713	-0.054946	0.870685
P82933	MRPS9	27148.6	29401.7	12387.9	16021.3	17501.2	15554.8	6.9185	7.02873	31.2703	10.3391	3.86501	10.9396	P82933	YES	MRPS9	-0.846684	0.470774	-0.490248	0.284964
Q8IYB8	SUPV3L1	16454.6	16478.4	8054.3	12110.4	12746.2	11325.2	7.54112	3.2743	11.554	4.6164	1.8581	6.04167	Q8IYB8	YES	SUPV3L1	-0.837737	0.288751	-0.179913	0.602124
P10620	MGST1	5683	6163.6	1138	5561.7	7001.4	5679	6.28468	7.56264	0	1.36813	2.86971	3.54924	P10620	YES	MGST1	-0.830453	0.451575	0.49047	0.35227
Q9NRX2	MRPL17	23671.1	25130.4	31857.1	18496.2	19132	17747.4	21.4202	24.4206	35.2149	15.7592	16.2457	13.581	Q9NRX2	YES	MRPL17	-0.830323	0.0503228	-0.542578	0.0298834
P24311	COX7B	2506.1	2766.5	2055.6	1495.5	1575.4	1552	26.4039	30.758	17.3664	14.1452	15.6043	12.2653	P24311	YES	COX7B	-0.826892	0.0558592	-0.664661	0.0124999
Q9Y6H1	CHCHD2	2948.6	3349.3	4828.2	2981.1	2930.2	3247.6	39.6735	50.0025	84.5656	31.5	28.8882	38.0047	Q9Y6H1	YES	CHCHD2	-0.824464	0.141797	-0.280702	0.321422
Q9BU61	NDUFAF3	8456.9	8955.7	13626.8	4813.9	4699.7	5251.7	17.9508	17.5253	38.5228	12.9865	8.53234	20.3046	Q9BU61	YES	NDUFAF3	-0.823189	0.237723	-1.07189	0.0305676
Q9BZE1	MRPL37	16672.6	17220.2	10247.2	11331	12136.4	11282.2	54.2736	56.615	17.6711	23.7786	24.0789	24.8915	Q9BZE1	YES	MRPL37	-0.821439	0.214266	-0.34509	0.237546
P33316	DUT	6524.4	6096.4	11441.2	5750.8	5007.3	5948.9	31.299	24.057	67.5414	25.5928	17.176	27.1345	P33316	YES	DUT	-0.81402	0.269802	-0.526304	0.231292
P13073	COX4I1	47566.4	44816.4	25589.6	25599.2	27588.2	26266.1	121.396	131.011	85.7342	63.8412	60.769	68.0534	P13073	YES	COX4I1	-0.81154	0.0253438	-0.570267	0.137875
Q9UIJ7	AK3	16492	18496.4	27254.4	15746.8	15171.4	16648.1	51.9316	66.3889	133.551	45.1301	43.412	54.9785	Q9UIJ7	YES	AK3	-0.811431	0.228149	-0.387967	0.215988
Q9H4K7	GTPBP5; MTG2	1917.9	1848.2	1496.6	1461.7	1513.7	1459.7	15.5648	14.5481	6.68141	6.43895	8.33977	6.26014	Q9H4K7	YES	GTPBP5; MTG2	-0.806425	0.142798	-0.246837	0.104039
Q96BQ5	CCDC127	13917.5	13044.2	6566.5	11207.9	12242.9	10885.6	31.1098	27.4316	21.1019	15.1383	15.3067	15.4062	Q96BQ5	YES	CCDC127	-0.796595	0.0182602	0.0343638	0.914415
P11310	ACADM	34458.7	37197.8	55213	27248.5	25343.7	29363.1	85.2947	98.5253	179.743	68.8482	64.6903	76.2882	P11310	YES	ACADM	-0.793005	0.159748	-0.630436	0.0862869
P49753	ACOT2	12308.9	12791.5	11927.7	10453.1	9877.4	10765.5	6.90244	5.24923	1.7984	3.04758	0	5.02311	P49753	YES	ACOT2	-0.789508	0.402814	-0.251892	0.00539238
Q99832	CCT7	22223.5	23790.7	27242.6	19946	19219	20134.5	10.8431	17.7156	45.7599	19.0487	7.65805	16.4791	Q99832	YES	CCT7	-0.783163	0.407458	-0.304943	0.0367897
Q9Y2R9	MRPS7	18634.1	22156.2	17961.9	13548.5	13962.4	13543.7	107.215	123.337	96.9852	64.8015	60.897	64.936	Q9Y2R9	YES	MRPS7	-0.780848	0.00422576	-0.517099	0.0107395
Q9GZT8	NIF3L1	3015.6	3329.2	4565.4	2541.5	2457.1	2706.7	1.6166	1.91853	5.33404	1.66932	1.07918	2.44064	Q9GZT8	YES	NIF3L1	-0.773304	0.38387	-0.501755	0.0894548
A3KMH1	VWA8	25900.9	25696.4	19320.8	20778	20614.1	19810.8	12.0261	11.6499	18.8275	8.17681	7.16199	9.5824	A3KMH1	YES	VWA8	-0.770212	0.0738525	-0.212554	0.211707
Q5JRX3	PITRM1	37112.2	35397.2	24727.5	30242.7	30614.6	30694.9	25.0267	26.6257	45.8135	19.0737	17.1959	21.3716	Q5JRX3	YES	PITRM1	-0.757797	0.122111	-0.0869093	0.650575
O95881	TXNDC12	6068.2	7342.8	10140.3	9527.6	9713.8	12026.9	14.2871	19.271	31.4887	10.9381	13.646	14.0168	O95881	YES	TXNDC12	-0.752841	0.165352	0.408894	0.149985
Q8TAE8	GADD45GIP1	7832.1	9698	11429.9	6827.8	7267.6	6730.7	41.4149	61.2416	86.6391	34.2922	45.0927	34.1026	Q8TAE8	YES	GADD45GIP1	-0.738107	0.136337	-0.475669	0.0614855
O75746	SLC25A12	22225.4	22132.8	9511.2	13853.5	14761.6	13118.8	2.88926	0.582034	9.081	1.69824	2.33284	3.57668	O75746	YES	SLC25A12	-0.722407	0.560102	-0.368246	0.39503
Q3ZCQ8	TIMM50	16231	15545.3	10562.6	9813.1	10140.5	10521	15.5415	27.1987	41.2024	14.7803	13.2476	22.9007	Q3ZCQ8	YES	TIMM50	-0.720929	0.240946	-0.474377	0.0926827
Q7Z6M4	MTERFD2; MTERF4	4952.9	4960.2	3978	5070	5042.1	5280.5	11.1289	11.638	16.9698	9.66823	6.99409	7.54134	Q7Z6M4	YES	MTERFD2; MTERF4	-0.715247	0.0639598	0.148076	0.209204
P11047	LAMC1	35159.2	34475.3	64295.8	34069.4	32028.8	39306.4	494.039	506.966	1069.62	403.175	377.642	481.879	P11047	YES	LAMC1	-0.713557	0.234008	-0.345545	0.398267
P55084	HADHB	41002.6	45981.6	47365.2	45449.7	46736.8	43090.4	59.113	65.8174	74.0374	40.9886	41.9673	39.0337	P55084	YES	HADHB	-0.705777	0.0043119	0.00992563	0.895382
O43169	CYB5B	9631.5	10108.2	8141.6	8456.2	7749.7	9108.6	8.08316	6.71264	0	3.21081	0.919985	5.22689	O43169	YES	CYB5B	-0.660963	0.551333	-0.139334	0.294872
P14324	FDPS	5666.1	5710.5	2860.9	5396.8	5421.5	5033	8.10978	5.76785	5.23368	5.41448	3.26652	3.41759	P14324	YES	FDPS	-0.659588	0.10565	0.154905	0.601811
O75600	GCAT	4285	4500.2	5831.6	3598.6	3526.4	3732.4	7.94669	8.79182	17.9284	8.40787	5.18806	8.43646	O75600	YES	GCAT	-0.653934	0.27986	-0.428949	0.0619175
Q9H2W6	MRPL46	16579.1	16483	26727.3	12211.3	10840.3	12737.5	10.5764	10.8412	16.5514	6.63835	7.7313	9.79626	Q9H2W6	YES	MRPL46	-0.651851	0.0999492	-0.740369	0.0809729
P14735	IDE	6909.2	6677.1	4580.5	5520.9	5677.4	5470.2	1.65639	1.12896	0.396512	0	0	2.02956	P14735	YES	IDE	-0.648704	0.643599	-0.12418	0.538404
P05091	ALDH2	22605.3	24071.9	33648.8	21290.7	19183.4	21412.4	42.7014	53.4676	69.8833	41.4763	25.4254	40.9342	P05091	YES	ALDH2	-0.622801	0.110463	-0.376242	0.157292
O14832	PHYH	3036.8	3007	2400.6	5867.7	4665.2	4561.3	4.83856	5.74358	10.0954	7.14534	2.27749	4.0316	O14832	YES	PHYH	-0.619983	0.327136	0.837927	0.00903929
Q9Y6C9	MTCH2	24115.2	23971.9	6018.4	16668.8	19675.9	15661.6	17.8281	26.2037	0	7.89968	16.4947	4.29636	Q9Y6C9	YES	MTCH2	-0.617958	0.581229	-0.0570889	0.914597
P09110	ACAA1	7623.1	7709.1	9828.2	8939.7	7093.5	7102	5.10007	4.81141	4.01026	4.1009	2.07755	2.91428	P09110	YES	ACAA1	-0.614553	0.0745719	-0.121065	0.515362
P30048	PRDX3	20634.3	21176.3	26493.8	16438.5	15312.6	17157.7	36.9857	21.8418	35.5115	25.5216	13.9312	22.3086	P30048	YES	PRDX3	-0.611149	0.141083	-0.481884	0.0292675
Q9P0U1	TOMM7	3696.7	4129.1	1716.5	3246.2	3340.7	2953	10.9023	7.96268	0	4.84978	2.65889	4.86478	Q9P0U1	YES	TOMM7	-0.608466	0.552169	-0.0003629	0.999202
P56134	ATP5J2	5635.3	6092.4	1391	4644.2	5032.4	4199.7	5.96619	7.56303	5.86589	5.02697	3.83551	3.90497	P56134	YES	ATP5J2	-0.603223	0.030257	0.0809982	0.875782
Q13907	IDI1	1318.8	1250	1438.5	1488.6	1373.9	1493.6	1.07364	1.39682	4.03722	1.53795	0.703425	2.06596	Q13907	YES	IDI1	-0.59535	0.511478	0.120407	0.160265
O94925-3	GLS	2801.5	2582.3	2454.7	1741.4	1855.7	1959.3	15.3156	15.8627	27.1929	13.7967	11.4318	13.4535	O94925	YES	GLS	-0.593596	0.17116	-0.496427	0.0030963
P22033	MUT	20412.8	19502.3	16472.6	15444.7	15372.9	15387.7	17.656	20.6523	26.394	13.0985	11.5304	19.0414	P22033	YES	MUT	-0.567164	0.110888	-0.287322	0.0464285
P51659	HSD17B4	53642.1	54672.5	44565	65113.1	54974.8	50123.4	27.7916	35.4027	64.3038	30.7023	27.1468	28.3305	P51659	YES	HSD17B4	-0.565058	0.285093	0.154931	0.349684
P30084	ECHS1	37319.4	41535.8	68070	32363.4	31558.2	36156.8	84.639	91.9553	174.631	71.7326	75.6134	90.7078	P30084	YES	ECHS1	-0.561108	0.269162	-0.553951	0.183738
P45880	VDAC2	66584.7	69516	95696	63076.4	58263	64694.4	54.568	69.5382	95.237	50.7196	43.1975	55.0807	P45880	YES	VDAC2	-0.557898	0.130956	-0.317295	0.181906
Q9Y2Z4	YARS2	15472.9	15533.1	6879.2	11162.5	12108.3	10894.1	5.63838	8.2437	9.10295	4.73674	4.72742	6.22277	Q9Y2Z4	YES	YARS2	-0.551131	0.102729	-0.149119	0.690759
P21796	VDAC1	64754.7	70802.5	109749	67283.2	59508.8	69496.4	250.512	292.353	414.398	226.925	191.77	242.449	P21796	YES	VDAC1	-0.533952	0.127201	-0.321611	0.320493
O95139	NDUFB6	6361.5	5973.7	3120.4	4062.9	4019.7	3884.9	3.12998	3.11524	0.822472	1.67969	1.52523	1.69603	O95139	YES	NDUFB6	-0.528175	0.40061	-0.369008	0.319313
Q9Y696	CLIC4	5014.5	5630.9	8655.6	5871.1	5381.3	5918.1	12.5332	20.4952	37.7331	14.9021	15.4302	18.9449	Q9Y696	YES	CLIC4	-0.522043	0.396258	-0.168744	0.566468
Q16762	TST	9163	9317.6	12301.2	8195	7634.6	7958.4	1.84402	0	5.99687	4.21949	1.24306	0	Q16762	YES	TST	-0.521442	0.733444	-0.371844	0.0872223
O75027	ABCB7	34011	33912.9	11430	23068.3	25626.2	20992.5	3.54653	10.2905	17.8354	10.8961	3.67123	7.61845	O75027	YES	ABCB7	-0.513592	0.531738	-0.187412	0.694478
Q7KZF4	SND1	71982.1	67992.8	64740.6	64177.5	68202.1	74273.1	21.4094	22.0922	16.6012	10.6561	11.7467	19.7003	Q7KZF4	YES	SND1	-0.513504	0.146232	0.0135879	0.866543
Q99497	PARK7	10054.7	10009.5	20823	9048.9	7775.7	8855.3	32.8979	9.95369	17.9299	17.2376	6.07097	19.4221	Q99497	YES	PARK7	-0.50836	0.488424	-0.67101	0.233881
P43155	CRAT	11384.9	11652.1	4552.4	11522.8	11916.3	10650.2	14.5413	14.1551	25.1858	12.5969	10.7146	15.3852	P43155	YES	CRAT	-0.477599	0.259999	0.305205	0.409309
P09417	QDPR	2584.4	2831.6	4458.7	2505.9	2455.1	2649.4	2.07434	1.20617	4.61846	0.566959	1.25419	3.89519	P09417	YES	QDPR	-0.466574	0.64026	-0.375765	0.270513
Q9HBH1	PDF	4791.3	4985.7	4561	3999.5	4258.4	4187.7	2.97161	2.49602	1.81869	0	3.0971	2.20288	Q9HBH1	YES	PDF	-0.459203	0.536004	-0.204208	0.0121646
Q9H2D1	SLC25A32	10720.9	10926.6	4193.9	6750.6	7346	6349.3	8.42149	10.6688	0	4.27257	5.51127	4.19454	Q9H2D1	YES	SLC25A32	-0.449642	0.630334	-0.337873	0.465102
Q9UGM6	WARS2	8316.7	8615	5180.8	6257.3	6544.8	5971.5	14.5914	20.4342	16.6868	12.7143	14.6367	10.5684	Q9UGM6	YES	WARS2	-0.447574	0.0909322	-0.236157	0.373063
Q9UFN0	NIPSNAP3A	6689	7194.4	8423	6586.5	6613	6737.8	5.09912	3.30551	4.58536	3.36207	3.08711	3.10432	Q9UFN0	YES	NIPSNAP3A	-0.443299	0.101483	-0.161988	0.201345
P28288	ABCD3	26294.2	25869.3	6933.3	30190.7	27533.4	21034.7	9.06683	9.9108	0	5.35785	5.05686	3.69008	P28288	YES	ABCD3	-0.428115	0.639824	0.414361	0.398394
Q9H9B4	SFXN1	30313.6	29987.6	18620	26847.4	28752.8	27119.8	41.8178	34.6251	27.7096	19.2368	22.6596	36.5564	Q9H9B4	YES	SFXN1	-0.408799	0.269023	0.0678233	0.761131
O96008	TOMM40	24330.3	25110.9	36307.4	18550.4	17554.2	19634.2	3.6962	0	53.1063	8.44929	18.7915	15.6017	O96008	YES	TOMM40	-0.406913	0.802251	-0.621431	0.062971
Q8NFV4	ABHD11	7833.9	8048.7	8864.8	7315.9	7120.2	7355.5	29.7289	27.0572	24.7105	21.0233	18.911	22.3033	Q8NFV4	YES	ABHD11	-0.388951	0.0216177	-0.183505	0.0377802
Q13505		10356.7	9869.9	4699.1	8191	8828.3	7602.4	22.7752	22.1601	10.3102	11.1693	17.7601	13.3573	Q13505	YES		-0.385649	0.391043	-0.0177036	0.958822
Q00325-2	SLC25A3	33884.7	35747.6	9172.7	23248.4	27525	22195.6	25.0625	25.6055	0	16.6292	12.1501	10.1551	Q00325	YES	SLC25A3	-0.380029	0.674945	-0.111003	0.834366
P27105	STOM	38853.1	37772.3	11567.7	38604.5	38573.6	35532.5	281.026	277.63	66.6219	161.414	164.889	154.833	P27105	YES	STOM	-0.378051	0.535535	0.353886	0.414188
Q96LL9	DNAJC30	4476.6	4206.2	943.9	2970.6	3268.8	2798.3	28.6051	27.9647	3.08034	13.6826	17.6409	14.7378	Q96LL9	YES	DNAJC30	-0.372971	0.621799	-0.0910857	0.872011
Q96I51	WBSCR16; RCC1L	5956.9	6608.5	7493.5	4884.3	4814.4	4577.9	3.74691	3.19554	3.71522	2.76705	2.11504	3.39683	Q96I51	YES	WBSCR16; RCC1L	-0.364376	0.12589	-0.49059	0.0132878
Q9H936	SLC25A22	22336.3	21595.3	6826.2	17804.6	19805	16518.5	4.67165	7.93449	9.80824	3.32115	4.1825	9.99243	Q9H936	YES	SLC25A22	-0.357392	0.559254	0.0927482	0.83771
P54819	AK2	24536.3	26093	45201.6	25261.8	23784.5	27847.7	30.5834	31.7486	47.9683	23.9297	22.0234	40.1487	P54819	YES	AK2	-0.357322	0.372198	-0.31762	0.402616
Q86UY8	NT5DC3	3972.9	4069.7	2128.1	2994.2	3235.4	2876.5	2.87602	1.88072	2.2351	1.2083	2.40905	1.87906	Q86UY8	YES	NT5DC3	-0.347179	0.333272	-0.159514	0.609037
Q9BWH2	FUNDC2	9791.7	9016.8	6117.1	6362.8	6945.5	6531.1	35.9112	28.1232	18.5688	17.2836	22.9216	25.6248	Q9BWH2	YES	FUNDC2	-0.32745	0.373401	-0.32926	0.208448
Q86Y39	NDUFA11	2893.1	3225.1	2961.6	2309.5	2122.2	2260.3	9.58992	11.1459	11.3313	9.09547	7.34203	9.34533	Q86Y39	YES	NDUFA11	-0.31468	0.0667709	-0.440223	0.002339
Q96I59	NARS2	15093.8	15517.6	6861	9999.1	10637	9513.4	15.228	23.4546	14.2563	13.144	14.3398	15.1744	Q96I59	YES	NARS2	-0.311508	0.313742	-0.313694	0.437974
Q9NRP2	CMC2	4419.6	4849.1	7443.7	3683.6	3649.4	4171.9	20.5028	28.1731	56.591	27.0118	25.3545	32.8697	Q9NRP2	YES	CMC2	-0.304517	0.583519	-0.53867	0.144723
Q8N4Q0	ZADH2	5960.6	5788.2	3981	5779	5383.2	5172.3	19.8925	16.8994	12.4415	15.4967	12.8092	11.73	Q8N4Q0	YES	ZADH2	-0.298344	0.276852	0.054422	0.7745
Q9UKK9	NUDT5	4033.3	4175.3	6447.2	3811.7	3778.2	4001.6	0	0	7.09987	1.89775	0	3.91165	Q9UKK9	YES	NUDT5	-0.289404	0.877655	-0.338404	0.263149
Q15392	DHCR24	11800.5	12265.3	1949.2	16399.1	17404	13645.6	2.59267	1.53523	2.29539	1.9357	1.96934	1.38361	Q15392	YES	DHCR24	-0.280414	0.361778	0.867025	0.114209
P21953	BCKDHB	5350.8	5449.3	5938.1	4912.7	4892.8	4787.8	9.09705	7.13762	15.2708	9.50985	9.26701	7.22106	P21953	YES	BCKDHB	-0.277205	0.512303	-0.197838	0.0182935
Q9Y305	ACOT9	20487.6	21412.4	18006.3	18116.8	17629.4	17692	13.9339	16.5676	6.03055	9.1942	10.7752	10.6303	Q9Y305	YES	ACOT9	-0.255647	0.570741	-0.164836	0.104056
Q5JPH6	EARS2	19450.5	20959.9	20414.4	10492.2	10857.8	11135.2	9.58786	12.0175	14.6868	10.3293	7.56653	12.5195	Q5JPH6	YES	EARS2	-0.254855	0.394375	-0.904877	3.89767e-05
Q9UNF0	PACSIN2	8593.3	8745.8	14882.4	10814	10320	11414.3	7.54969	6.54515	20.3489	8.48599	9.23336	11.1627	Q9UNF0	YES	PACSIN2	-0.254069	0.702358	0.0145585	0.961033
P52758	HRSP12; RIDA	2580.2	2828.8	4464.1	2359.9	2039.5	2480.2	4.15719	0	9.50878	5.23382	1.6911	4.55533	P52758	YES	HRSP12; RIDA	-0.251434	0.817601	-0.521178	0.174634
Q9H3K2	GHITM	32630.3	34786.8	6075.8	24998	28851	22032.4	223.832	260.564	0	133.18	162.783	116.752	Q9H3K2	YES	GHITM	-0.231043	0.786578	0.0461414	0.936843
P51553	IDH3G	12769.4	13399.3	21743.3	11080.2	10401.7	10468.6	26.2578	22.8934	59.5544	31.8533	33.4752	27.5119	P51553	YES	IDH3G	-0.227602	0.678105	-0.584549	0.140475
Q9Y399	MRPS2	17847.6	15478.7	7486.7	8498	8241.2	8511.1	10.4862	12.6885	2.70658	7.99769	6.4283	7.84307	Q9Y399	YES	MRPS2	-0.216872	0.714785	-0.692728	0.173382
Q8N5M1	ATPAF2	7078.3	7409.5	8826.2	7983.1	7986	8819.6	4.25549	0	18.2803	3.45934	3.58182	12.4516	Q8N5M1	YES	ATPAF2	-0.209283	0.879397	0.0884861	0.461396
P39210	MPV17	3606.4	2307.3	1923.4	2511.3	2126.8	2137.9	1.39483	3.1047	0	2.1207	1.78163	0	P39210	YES	MPV17	-0.205437	0.866737	-0.209886	0.537172
P31040	SDHA	86276.4	89325.4	114374	80525.6	78340.8	86575	255.171	272.19	370.136	244.504	262.602	280.4	P31040	YES	SDHA	-0.188616	0.3812	-0.240551	0.183259
P55789	GFER	732	855.6	1339.6	977	701.9	967.5	3.8283	7.49084	15.8457	11.07	2.65876	10.4224	P55789	YES	GFER	-0.16965	0.833067	-0.14549	0.673359
Q9Y697	NFS1	13790.6	14850.8	20601.3	10883.1	10854.1	12173.8	34.791	42.0769	59.7577	25.7221	31.3261	64.4683	Q9Y697	YES	NFS1	-0.169075	0.740424	-0.538157	0.0771627
Q9H845	ACAD9	42923.5	45122.2	23294.2	34447	36488.8	33104.2	37.8171	44.7684	31.0938	30.7954	32.998	38.5236	Q9H845	YES	ACAD9	-0.151923	0.453663	-0.0978324	0.745929
Q13637	RAB32	9298	9314.9	3854.8	11496.2	11632.7	10839	43.7786	43.0295	18.8944	31.8682	32.2127	31.0631	Q13637	YES	RAB32	-0.151826	0.689168	0.59632	0.104764
P54886	ALDH18A1	54597.9	54813.9	36937.2	47153.9	49088.6	46449.3	98.3709	93.5083	89.6088	81.8179	86.9156	85.4599	P54886	YES	ALDH18A1	-0.147147	0.036907	-0.0365105	0.848305
Q6P161	MRPL54	2681.9	2969.8	3338.6	2436.6	2496.5	2824.6	20.082	24.658	23.5784	14.6737	19.1237	28.4031	Q6P161	YES	MRPL54	-0.135346	0.65813	-0.21274	0.141986
P22234	PAICS	20150.7	19811.6	22294	17721.9	17987.9	18627.9	11.0358	10.2726	33.8352	15.4837	14.3595	20.7668	P22234	YES	PAICS	-0.123772	0.858994	-0.196266	0.032595
Q6NUK1	SLC25A24	64566.3	58836.3	30767.3	41760.2	43383	42517.2	29.3701	25.2871	28.796	23.2109	22.2006	32.0026	Q6NUK1	YES	SLC25A24	-0.10837	0.581817	-0.27221	0.445542
Q9Y276	BCS1L	12071.7	11856.5	6239.9	9488.9	9641.2	9048.3	13.9991	12.8354	4.12363	9.91229	8.35165	11.0469	Q9Y276	YES	BCS1L	-0.0788847	0.872579	-0.0984341	0.746835
P23786	CPT2	24950.2	25380.6	26055	23313.1	22756.6	23258.2	6.28077	5.85393	12.0121	6.11874	3.88303	12.8762	P23786	YES	CPT2	-0.0778749	0.905735	-0.139868	0.0030438
Q92665	MRPS31	14179.2	15846.6	19173.5	13132	12870.5	14175.2	15.6299	15.1865	33.6258	21.265	17.5451	22.3643	Q92665	YES	MRPS31	-0.0750776	0.870036	-0.292243	0.119221
P22570	FDXR	14178	14938.8	18590.3	14831.8	14175.3	14679.1	7.41495	17.99	14.3542	15.421	13.048	9.39447	P22570	YES	FDXR	-0.0704831	0.867846	-0.127026	0.385235
Q13488	TCIRG1	3066.7	3258.1	716.9	4980.9	4878.6	3691.8	4.07287	6.09658	3.64342	3.80397	4.72407	4.63393	Q13488	YES	TCIRG1	-0.0696378	0.802309	0.944436	0.0768753
Q9Y2Z9	COQ6	4486	4732.7	4771.4	4197.3	4234.4	4533.3	14.9061	15.9485	8.85515	11.3558	13.5735	13.0149	Q9Y2Z9	YES	COQ6	-0.0656134	0.811417	-0.109784	0.0697274
O15254	ACOX3	8687.6	7975.1	1710.2	9631.7	8711.3	7008.8	6.87879	7.38456	0	4.58427	4.01052	5.0529	O15254	YES	ACOX3	-0.0636556	0.935985	0.464509	0.377519
Q96HY7	DHTKD1	4293.5	4041.8	2813.1	3651.6	3648.4	3495	1.93785	0.774953	3.49793	2.3715	0.398806	3.22264	Q96HY7	YES	DHTKD1	-0.0514986	0.95268	-0.0464734	0.810609
Q5JTZ9	AARS2	22034.2	20963.3	17655.2	17676.7	17412.8	18260.1	20.6904	14.4868	37.9586	23.7373	17.7112	29.4838	Q5JTZ9	YES	AARS2	-0.0441312	0.929524	-0.185094	0.14377
Q16134	ETFDH	28391.7	27565.3	33506.8	12388.9	12196.5	13418.3	0	0	7.62176	3.047	0.438928	3.95653	Q16134	YES	ETFDH	-0.0343451	0.983705	-1.23516	0.000827831
Q8NI60	ADCK3; COQ8A	5463.9	5578.6	3829.2	6523.5	6613.6	6109.2	20.4374	21.7539	14.8191	17.144	20.8135	18.4886	Q8NI60	YES	ADCK3; COQ8A	-0.0143506	0.940836	0.372012	0.0675837
P00403	COX2	25399.8	24982.7	6402.6	14653.5	16822.4	15086.3	31.8532	40.9069	6.63522	22.2373	30.9036	25.4858	P00403	YES	COX2	-0.0140348	0.981807	-0.286353	0.617241
Q9NYK5	MRPL39	20565.2	21761.2	35794.3	15382.9	14266.3	16323.7	12.6059	24.587	45.4192	26.3789	22.1843	33.6134	Q9NYK5	YES	MRPL39	-0.00762402	0.989277	-0.764921	0.0952004
P49247	LOC101060545; RPIA	459.6	480.7	489.6	463.8	409.4	525.3	2.47231	2.49134	0.142353	1.13581	0.672258	3.27224	P49247	YES	LOC101060545; RPIA	-0.00727885	0.994252	-0.032034	0.777593
Q14318-2	FKBP8	22265.3	21444.9	19202.2	24835	23623.3	25436.4	86.0995	85.4536	113.096	95.9096	82.39	106.658	Q14318	YES	FKBP8	0.00156571	0.993281	0.232126	0.0259251
P40925	MDH1	9431.4	9190.5	9064.7	8885.8	8166	8508.2	1.31517	4.94639	10.5815	3.65982	4.44797	8.8056	P40925	YES	MDH1	0.00601433	0.994389	-0.1153	0.0388356
Q9NUQ2	AGPAT5	8793.6	8557.2	2921.2	7389.9	8298.4	6595.2	5.15973	2.97821	12.9522	5.57033	6.77466	9.0499	Q9NUQ2	YES	AGPAT5	0.0206974	0.976156	0.136487	0.752074
Q96CB9	NSUN4	7857.5	8027.5	6177.3	7044.3	7099	6668.7	7.02182	8.59325	12.715	10.4885	7.76026	10.8673	Q96CB9	YES	NSUN4	0.0394822	0.900088	-0.0841676	0.529253
Q9H857-2	NT5DC2	20645.4	21477.4	6247.7	23349.9	25477.7	21371.5	93.4031	104.214	0	68.8382	74.1512	60.64	Q9H857	YES	NT5DC2	0.0432405	0.954916	0.537325	0.225618
Q567V2	MPV17L2	2313.8	2326.6	371.4	1407.9	1621.3	1300.7	5.51516	6.04672	3.53982	4.86096	5.52966	5.27976	Q567V2	YES	MPV17L2	0.0533293	0.821545	-0.210995	0.746581
Q5T440	IBA57	6415.4	6447.7	6880.2	9028.5	8411	8816.9	8.81082	7.74917	19.6095	10.0671	10.6479	16.9557	Q5T440	YES	IBA57	0.058673	0.914623	0.411306	0.000764451
Q53S58	TMEM177	4013.1	4009.5	3048.4	3615.6	3452.4	3576.8	6.44455	5.24461	9.46439	6.44044	6.20096	9.69858	Q53S58	YES	TMEM177	0.0787275	0.82624	-0.0566367	0.684332
Q9HAV7	GRPEL1	18442.6	19651.4	36412.6	16600.4	15595.4	18693.3	34.6643	40.9453	38.0746	34.9949	41.3797	44.4082	Q9HAV7	YES	GRPEL1	0.0873842	0.514858	-0.550012	0.25099
Q96AY3	FKBP10	14954.3	16039.1	23828.8	21476.2	21402.4	25315.1	41.8188	49.0495	68.5106	50.4155	51.4829	67.8577	Q96AY3	YES	FKBP10	0.0910025	0.741093	0.314878	0.221312
P50336	PPOX	4215	4417.7	4204.8	4144.1	4050.7	4220.8	0.821548	0.550303	3.8138	1.69593	0.952462	2.92845	P50336	YES	PPOX	0.104923	0.918283	-0.0482103	0.173377
O95202	LETM1	51830.7	47996.1	30989.5	35455.1	37310	34391.6	7.81489	6.80292	10.4881	7.88742	8.23843	11.195	O95202	YES	LETM1	0.121975	0.652446	-0.28782	0.289249
Q9NWS8	RMND1	7587.7	7592.6	5200	6405.6	6898.5	6712	4.15313	5.98992	9.71536	4.82504	6.69851	10.1964	Q9NWS8	YES	RMND1	0.12927	0.798153	-0.0260144	0.888057
Q9Y277	VDAC3	31606.6	33416.5	22515	28530.7	29640.3	27713.9	21.3442	25.5229	18.7373	24.3044	25.9212	22.0408	Q9Y277	YES	VDAC3	0.13953	0.384137	-0.0275066	0.879759
Q9BTZ2	DHRS4	15070.4	16543.8	24442.1	13115.7	11642.5	13620.4	15.8964	19.8308	32.4696	21.9566	24.1776	29.3667	Q9BTZ2	YES	DHRS4	0.146791	0.678743	-0.546574	0.118208
Q9Y2W6	TDRKH	3958.5	3447.7	2646.3	2806.1	2940.5	2805.8	1.21293	0.661952	4.62714	2.80034	1.94679	2.5234	Q9Y2W6	YES	TDRKH	0.161173	0.849447	-0.233153	0.263312
P21399	ACO1	6412.8	6075.2	7318	12545.9	12371.1	12237.7	6.86453	5.30225	19.4919	10.7123	10.8436	14.033	P21399	YES	ACO1	0.168824	0.790884	0.907607	0.000110544
P04406	GAPDH	111625	113927	188883	171146	166738	188646	241.26	261.023	457.621	348.405	309.105	422.11	P04406	YES	GAPDH	0.169562	0.62988	0.345371	0.227625
Q13162	PRDX4	11807	13098.8	20784.4	16061.1	15897.9	20058.5	27.2944	37.6047	46.2171	42.1367	38.8677	51.3588	Q13162	YES	PRDX4	0.252433	0.345352	0.187112	0.535481
Q15526	SURF1	6806.6	6523.3	2693.6	3949.1	4761.3	4322.1	2.13211	4.50733	3.09468	1.05339	8.43256	2.19468	Q15526	YES	SURF1	0.262995	0.799846	-0.298075	0.500265
Q6PIU2	NCEH1	5046.8	4906.9	1807.2	6002.9	6086.2	5381.3	8.42152	7.53121	5.67958	9.57485	9.18199	7.28935	Q6PIU2	YES	NCEH1	0.267884	0.241977	0.570914	0.152958
O60830	TIMM17B	5740.2	5749.1	4586.7	4424.4	4521	4343.2	0.803362	2.24213	12.5646	7.17101	1.44017	10.2368	O60830	YES	TIMM17B	0.271924	0.822737	-0.274719	0.0754888
P49773	HINT1	3128.4	3076.4	6661.1	2460.5	2293.7	2668.8	3.45596	2.60569	0	1.65698	2.08723	3.5997	P49773	YES	HINT1	0.276838	0.738656	-0.793478	0.202429
P46199	MTIF2	9953.8	9772	11271.2	7430.4	7260.8	6637	4.56652	5.22915	15.4403	10.679	11.12	8.94775	P46199	YES	MTIF2	0.284954	0.635027	-0.539366	0.00370601
Q9BWM7	SFXN3	13515.2	12641	7005.4	14206.8	15426.5	13509.8	28.9709	27.4872	11.602	27.2608	29.2016	26.5368	Q9BWM7	YES	SFXN3	0.286287	0.425301	0.379616	0.190865
Q9BQ95	ECSIT	9267	8770.4	8903.1	7253.5	6749.8	7380.4	3.81972	1.45783	17.2862	10.6733	6.43295	10.4592	Q9BQ95	YES	ECSIT	0.288852	0.760988	-0.333265	0.00159389
P54098	POLG	7435.1	6976.8	4900.2	7250.8	7139.6	6670.3	8.91331	6.48699	17.6948	14.1179	9.91039	16.6232	P54098	YES	POLG	0.296693	0.556214	0.125048	0.50658
Q16740	CLPP	13819	13507.2	16413.4	10691.6	9942.2	11472.6	16.9803	17.4598	37.7099	28.3394	24.1017	36.2797	Q16740	YES	CLPP	0.298272	0.513211	-0.446079	0.0191768
P56181	NDUFV3	2155.9	2197.3	3531.8	1474.9	1469.7	1560.7	12.7123	12.1076	16.0953	15.5213	16.9901	18.3122	P56181	YES	NDUFV3	0.312863	0.0893894	-0.807488	0.0676503
Q8IXI1	RHOT2	16369.9	15452.3	7542.8	11353.5	11894	11639.9	17.839	14.0631	11.8159	14.6875	20.6243	19.5323	Q8IXI1	YES	RHOT2	0.327111	0.217008	-0.174207	0.622999
P04179		9529.2	10655.8	14731.4	13574.8	12718.5	14539	84.2584	102.695	179.769	153.698	146.171	165.957	P04179	YES		0.345104	0.330007	0.225806	0.301918
O43920	NDUFS5	4384	5314.4	7086.7	3236.9	3219.8	3293.1	0.597885	1.61901	8.74524	5.08274	4.58373	4.71967	O43920	YES	NDUFS5	0.392149	0.679586	-0.783737	0.0416725
Q14249	ENDOG	5896.9	5814	7408.3	12496.1	11884.4	11317	40.8191	45.5052	84.1162	78.3853	72.8301	72.7883	Q14249	YES	ENDOG	0.394254	0.266663	0.900801	0.000875936
P00387	CYB5R3	21574	20998.4	13419	23407.5	23225	21394.7	16.5502	14.7573	31.6838	29.3118	25.4763	28.8932	P00387	YES	CYB5R3	0.409753	0.278449	0.280906	0.212197
P83111	LACTB	5225.8	5215.1	5622.4	5801.9	5959.9	6053.8	6.65611	5.36123	3.0279	7.17877	6.48539	6.73853	P83111	YES	LACTB	0.439452	0.173795	0.149373	0.0187557
Q9NSE4	IARS2	63929.1	64959.3	26070.8	62578	67144.6	58470.8	67.4405	61.3027	4.7469	63.3863	64.4959	54.3449	Q9NSE4	YES	IARS2	0.449005	0.466563	0.280328	0.443355
Q9NP58	ABCB6	16191.2	16943.8	3799.5	30321.8	30420.8	23574	24.7274	30.2122	14.8418	32.5159	31.1934	32.7553	Q9NP58	YES	ABCB6	0.467158	0.12068	1.19085	0.0307212
Q9HD33	MRPL47	7410.7	8153.9	4114.2	5850.2	6125.8	6011.5	1.75493	0.110869	11.0619	6.26534	4.26635	7.58142	Q9HD33	YES	MRPL47	0.486571	0.651194	-0.129648	0.673897
Q9Y606	PUS1	10028.7	10395	8413.9	8097.7	8198.4	7868	5.06958	5.21248	0	1.17563	3.5591	10.8738	Q9Y606	YES	PUS1	0.602207	0.627548	-0.255086	0.0648437
Q8TD30	GPT2	1865.3	1738.8	2209.1	4228	3855.6	4318.6	7.43127	5.85334	14.8572	14.6558	12.3587	16.9468	Q8TD30	YES	GPT2	0.643522	0.161593	1.09319	0.000387161
P34896	SHMT1	1446.2	1533.3	2073.6	1563.3	1446.2	1571.2	4.03024	4.48473	6.49032	7.32243	7.67828	8.52049	P34896	YES	SHMT1	0.64849	0.0272957	-0.141601	0.475843
Q32NB8	PGS1	3062.8	2991.8	1305	2546	2720.8	2609	5.7785	6.71578	0	6.40152	7.62974	6.2202	Q32NB8	YES	PGS1	0.696758	0.29466	0.0977991	0.780295
P36776	LONP1	57034.3	54103.2	40769.7	61599.9	59059.2	60745.8	92.443	89.6176	68.4087	138.506	127.713	144.647	P36776	YES	LONP1	0.714032	0.00411987	0.256023	0.123944
P30405	PPIF	17920.5	18897.4	27920.1	15454.3	14846.9	16574.1	15.3266	23.5326	25.0509	31.545	40.1084	35.0509	P30405	YES	PPIF	0.739502	0.021833	-0.465785	0.138389
Q16611	BAK1	3280	3315.7	2097.8	2409.7	2624.3	2373.4	0.14866	1.24558	7.72294	4.21636	5.90009	5.36403	Q16611	YES	BAK1	0.76379	0.42935	-0.23097	0.35239
P06744	GPI	17487.8	17091.4	7864.5	29623.6	27693.2	25189.8	22.3893	14.7032	21.9736	33.764	35.566	31.3012	P06744	YES	GPI	0.768676	0.0076248	0.958959	0.0170639
P12694	BCKDHA	14494.4	15467.3	25135.7	19472.8	17914.6	20405.5	62.457	62.3731	159.931	167.92	152.214	177.08	P12694	YES	BCKDHA	0.804116	0.10063	0.068908	0.808649
P27144	AK4; LOC100507855	17258.4	19723.6	27998.9	44798.2	41145.1	47013.5	41.7354	52.4391	71.5011	99.6434	89.3976	106.704	P27144	YES	AK4; LOC100507855	0.835993	0.0125084	1.03287	0.00349986
Q9BYD6	MRPL1	12057.3	13986.3	21271.2	10331.3	10020.4	10434.9	0.700278	0.872682	0.904009	1.33262	1.65769	1.53591	Q9BYD6	YES	MRPL1	0.869728	0.0039051	-0.619989	0.121308
Q9UBX3	SLC25A10	22458.3	23058.1	7274.8	19169.2	22146	17780.9	13.9176	7.23755	0	15.6052	12.6481	13.5204	Q9UBX3	YES	SLC25A10	0.981589	0.170068	0.162765	0.71308
P49748	ACADVL	77697.3	79296.1	40488.4	97436.7	103958	93427.5	458.798	497.377	222.45	790.061	857.787	752.17	P49748	YES	ACADVL	1.02594	0.0111754	0.578124	0.0676651
Q02978	SLC25A11	38208.8	38596.6	10070.7	31322.8	36157.1	29478.5	10.4123	16.7973	0	17.2185	22.9934	16.7053	Q02978	YES	SLC25A11	1.06475	0.134753	0.158407	0.745255
Q8NCN5	PDPR	17109.8	16811.5	11519.3	20699.5	20345.5	20255.1	14.6075	3.65236	17.764	32.4332	24.3148	19.3352	Q8NCN5	YES	PDPR	1.07863	0.0802845	0.431908	0.0439739
Q8N5K1	CISD2	11909.4	12176.4	5954.9	11949	12428.1	11264.6	0.950178	8.75774	5.5254	11.8897	11.5724	10.2875	Q8N5K1	YES	CISD2	1.14764	0.0561859	0.246648	0.415754
P23919	DTYMK	8742.6	9161.1	13851.1	8142.7	7531.5	8243.7	2.16526	2.78091	0	4.96462	3.95477	2.23613	P23919	YES	DTYMK	1.17337	0.148925	-0.408884	0.189095
P07237	P4HB	86336.2	92865.8	138858	202520	196934	244723	490.804	569.934	785.887	1312.52	1325.03	1624.08	P07237	YES	P4HB	1.20652	0.00394015	1.01816	0.00829077
Q15286	RAB35	8555	8492.1	3743.2	9842.3	9789.1	9259.9	0	0	7.22324	4.26519	4.09513	8.75427	Q15286	YES	RAB35	1.24451	0.311752	0.474725	0.16764
P48735	IDH2	12661.1	13843.6	14972.5	22465.6	22014	22071.9	6.12218	16.062	24.634	37.0572	39.0922	37.6159	P48735	YES	IDH2	1.28092	0.0143123	0.682153	0.000254898
O60238	BNIP3L	2270	1625.7	1752.9	5290.2	5188.2	4978	22.7289	0	0	19.5289	20.1788	18.0874	O60238	YES	BNIP3L	1.34642	0.198942	1.45224	0.00011395
Q709F0		3529.5	3414.5	2922	3834.9	3672.8	3700.9	0.557176	0.00300128	0.151678	0.180287	0.471118	1.21978	Q709F0	YES		1.3943	0.332863	0.184069	0.0811453
P35914	HMGCL	10170.7	10304.7	10912	14282.6	13065.3	14395.5	5.58145	6.48818	0.723293	9.24978	11.4506	13.2509	P35914	YES	HMGCL	1.40812	0.0296711	0.411363	0.00202867
P30038	ALDH4A1	4758.7	5113	7515.4	4644	4397.5	4988.4	3.24451	2.76392	8.48983	10.276	8.7088	20.2939	P30038	YES	ALDH4A1	1.43786	0.11201	-0.309513	0.273653
Q9UKU7	ACAD8	3703.4	3734.7	4525.2	3634.6	3575.2	3533.4	3.14698	3.49008	0	6.31004	7.38648	4.37209	Q9UKU7	YES	ACAD8	1.44487	0.0548351	-0.155192	0.207094
Q8NE62	CHDH	941.1	939.1	1288.2	846.3	928.8	950.5	1.42047	1.00255	0	1.31302	2.76802	3.41244	Q8NE62	YES	CHDH	1.62883	0.0874357	-0.217181	0.287117
Q96E52	OMA1	2297.3	2585.8	2157.3	2435.7	2374.1	1919.7	5.73124	6.73345	5.45964	20.8307	18.5489	18.4145	Q96E52	YES	OMA1	1.689	0.000109281	-0.0651581	0.641165
Q15118	PDK1	4984.1	4843.8	3576.1	9907.4	9905.2	9195.5	5.94344	8.72282	12.9471	31.7787	33.4716	28.7856	Q15118	YES	PDK1	1.76785	0.000835918	1.11379	0.000507439
P03905	ND4	6141.1	6685.8	1399.8	5263	6221.7	4761.7	1.69811	0.999765	0	3.23271	4.52055	2.58724	P03905	YES	ND4	1.93841	0.0276082	0.191519	0.717358
Q9BRQ6	CHCHD6	4172.3	4138.2	6213	3945.1	4062	4783.5	3.85384	7.28792	0	5.27461	16.766	22.2337	Q9BRQ6	YES	CHCHD6	1.99049	0.111369	-0.183305	0.475521
Q00059	TFAM	16546	21759.9	20557.5	16222.6	16051	15908.3	4.43553	4.35688	1.19478	15.9208	15.1959	8.70655	Q00059	YES	TFAM	1.99546	0.0170826	-0.28888	0.087153
Q15120	PDK3	12384.3	12770.8	5625.8	36008.5	37763.9	31598.9	4.14198	7.15951	16.3706	42.2379	41.1601	36.5172	Q15120	YES	PDK3	2.11551	0.00165305	1.77537	0.00109533
P19367	HK1	45920.2	45664.8	19612.5	52767.6	52223.7	47185.4	16.1342	17.2078	0	54.9623	45.3968	46.1431	P19367	YES	HK1	2.13551	0.00404399	0.452623	0.19987
P52789	HK2	21056.4	21188.5	11903.9	53921	57359.5	53400.8	12.7783	16.1916	34.6362	91.5197	102.325	97.5816	P52789	YES	HK2	2.19589	0.000528508	1.60468	0.000372657
O43772	SLC25A20	10401.6	10578.4	6134	9150.4	9655.5	9059.3	1.62689	0	6.44328	12.6874	12.6575	14.6778	O43772	YES	SLC25A20	2.31014	0.00649918	0.0394265	0.872556
Q96A26	FAM162A	6854.3	6409.5	3269.1	23137.5	24484.5	19529.7	9.80223	11.6438	6.46477	48.7095	52.0027	44.8464	Q96A26	YES	FAM162A	2.38271	0.000106585	2.02208	0.000819105
O15382	BCAT2	8173.7	8394.4	3634.7	7246.6	7541.3	6737.9	0.190416	0	0	0.272357	2.10876	1.4539	O15382	YES	BCAT2	4.332	0.0881057	0.0915116	0.792563
Q12983	BNIP3	1055.9	917.5	883.5	6453.4	6799.1	5600.4	2.03068	1.74934	0.270551	29.591	33.7361	31.6024	Q12983	YES	BNIP3	4.55066	2.10649e-05	2.72226	0.000121107
P12235	SLC25A4	7520.8	7101.8	1554.2	9354.4	10100.5	8388.7	0	0	0	0	0.879553	2.49594	P12235	YES	SLC25A4	#DIV/0!	0.198541	0.78342	0.121763
Q969Z0	TBRG4	21723.1	22163.4	6763.5	14527.3	16129.9	14041.4	0	0	0	0	0	0	Q969Z0	YES	TBRG4	#DIV/0!	#DIV/0!	-0.180333	0.717146
P32189-1	GK	13338.6	13232.3	5351.6	9890.5	10207.8	9197.4	0	0	0	0	0	0	P32189	YES	GK	#DIV/0!	#DIV/0!	-0.123885	0.758675
Q6L8Q7	PDE12	11651.2	10554.8	7095.8	8832.8	8724.6	8949.2	0	0	0	0	0	0	Q6L8Q7	YES	PDE12	#DIV/0!	#DIV/0!	-0.144638	0.534969
O75521	ECI2	10947.2	11411.2	12071.9	11862.5	10321.2	10384.9	0	0	0	0	0	0	O75521	YES	ECI2	#DIV/0!	#DIV/0!	-0.080197	0.359427
Q9NUJ1	ABHD10	11543.2	12907.7	17490.9	10771.1	9865.5	10297.6	0	0	0	0	0	0	Q9NUJ1	YES	ABHD10	#DIV/0!	#DIV/0!	-0.439186	0.113682
Q9Y2Q3	GSTK1	20357.9	23180.7	19455.7	16476.3	17249.3	16673.8	20.7228	40.5624	4.53164	0	0	0	Q9Y2Q3	YES	GSTK1	#NUM!	0.102991	-0.321815	0.0214943
Q96EY1-2	DNAJA3	464.7	571.5	720	373.6	331.4	309.6	0	0	0	0	0	0	Q96EY1	YES	DNAJA3	#DIV/0!	#DIV/0!	-0.791546	0.0317706
Q15046	KARS	17370.6	16164.3	13900.4	14668.2	14076.1	13769.3	0	0	0	0	0	0	Q15046	YES	KARS	#DIV/0!	#DIV/0!	-0.158037	0.193489
O00429	DNM1L	5236.7	4930.1	4515.9	4376.8	4136.9	4161.2	0	0	0	0	0	0	O00429	YES	DNM1L	#DIV/0!	#DIV/0!	-0.212143	0.0395405
Q9HD23	MRS2	6047.2	6235.5	2770.9	5326.1	5539.3	5016.6	0	0	0	0	0	0	Q9HD23	YES	MRS2	#DIV/0!	#DIV/0!	0.0772841	0.819747
Q6P587	FAHD1	11682.9	12430.6	16718.3	9555.4	9058.7	10057.1	0	0	0	0	0	0	Q6P587	YES	FAHD1	#DIV/0!	#DIV/0!	-0.510091	0.0638886
Q07812	BAX	7951.8	6900.8	3915.6	4796.5	5686.1	5601.3	0	0	0	0	0	0	Q07812	YES	BAX	#DIV/0!	#DIV/0!	-0.222673	0.511024
Q7Z434	MAVS	6885.7	6663.8	5109.2	5645.3	5834.5	5618.6	0	0	0	0	0	0	Q7Z434	YES	MAVS	#DIV/0!	#DIV/0!	-0.125987	0.40786
Q02127	DHODH	8268.3	9262.3	7676	6462.4	6956.8	6373.6	0	0	0	0	0	0	Q02127	YES	DHODH	#DIV/0!	#DIV/0!	-0.348826	0.0221524
Q9H9P8	L2HGDH	6660.9	6675.5	6902.5	6286.3	6150.7	6003.2	0	0	0	0	0	0	Q9H9P8	YES	L2HGDH	#DIV/0!	#DIV/0!	-0.134277	0.00608944
P36551	CPOX	9920	10281.3	15093.7	13439.3	12461.8	14351.2	0	0	0	0	0	0	P36551	YES	CPOX	#DIV/0!	#DIV/0!	0.189607	0.399627
Q96BW9-3	TAMM41	11918	11117.8	5467	8501	8641	7341.2	0	0	0	0	0	0	Q96BW9	YES	TAMM41	#DIV/0!	#DIV/0!	-0.219312	0.553002
Q9HC36	RNMTL1; MRM3	13422	14133.3	20622.9	9845.4	9774	9226.9	0	0	0	0	0	0	Q9HC36	YES	RNMTL1; MRM3	#DIV/0!	#DIV/0!	-0.739994	0.0486826
P51649	ALDH5A1	4768.4	5159.2	4182.1	4458.4	4730.2	4426.2	0	0	0	0	0	0	P51649	YES	ALDH5A1	#DIV/0!	#DIV/0!	-0.0515115	0.611499
Q4G176	ACSF3	6315.8	6349.6	4953.8	6555.2	6487.1	6263.4	0	0	0	0	0	0	Q4G176	YES	ACSF3	#DIV/0!	#DIV/0!	0.131878	0.296028
Q9Y619	SLC25A15	6127.2	6248.9	3402.4	5028	5398.6	4843.6	0	0	0	0	0	0	Q9Y619	YES	SLC25A15	#DIV/0!	#DIV/0!	-0.0472411	0.866204
Q8IYQ7	THNSL1	6003	5961.6	5917	5487.4	5341	5465.7	0	0	0	0	0	0	Q8IYQ7	YES	THNSL1	#DIV/0!	#DIV/0!	-0.134126	0.000522735
Q9NUT2	ABCB8	3946.7	3931.7	1160.6	3066.6	3431.8	2919	0	0	0	0	0	0	Q9NUT2	YES	ABCB8	#DIV/0!	#DIV/0!	0.0591656	0.899596
O43464	HTRA2	5891.8	5894.2	8579.3	4147.5	4113.7	4435.9	0	0	0	0	0	0	O43464	YES	HTRA2	#DIV/0!	#DIV/0!	-0.681614	0.0470516
P82675	MRPS5	25226.3	24988.4	3553.2	12242.4	13656.6	12592.1	0	0	0	0	0	0	P82675	YES	MRPS5	#DIV/0!	#DIV/0!	-0.48222	0.518303
O43808	SLC25A17	6164.6	6909.2	2560.6	8050.1	7378.8	5927.5	0	0	0	0	0	0	O43808	YES	SLC25A17	#DIV/0!	#DIV/0!	0.449945	0.26743
Q96AG3	SLC25A46	3354.4	3447.6	1383.4	2557.4	2782.2	2623.1	0	0	0	0	0	0	Q96AG3	YES	SLC25A46	#DIV/0!	#DIV/0!	-0.0397952	0.917892
P62269	RPS18	25739.4	27326.6	9827	24173.5	26124.4	24798.2	0	0	0	0	0	0	P62269	YES	RPS18	#DIV/0!	#DIV/0!	0.255839	0.509046
P62244	RPS15A	24206.6	23867.4	12704	19652.7	21339.9	18464.3	0	0	0	0	0	0	P62244	YES	RPS15A	#DIV/0!	#DIV/0!	-0.031705	0.914886
Q8WW59	SPRYD4	4922.3	5179.2	7845	4504.6	4274	4316.4	0	0	0	0	0	0	Q8WW59	YES	SPRYD4	#DIV/0!	#DIV/0!	-0.454686	0.159462
P03915	ND5	5959.1	6839.7	2021.6	4675	5407.1	4404.9	0	0	0	0	0	0	P03915	YES	ND5	#DIV/0!	#DIV/0!	-0.0328255	0.944907
Q6DKK2	TTC19	4020	3720.9	3628.6	3984.6	3675.7	3965.3	0	0	0	0	0	0	Q6DKK2	YES	TTC19	#DIV/0!	#DIV/0!	0.0321364	0.610472
Q8N442	GUF1	4119.3	3283.8	2194.9	2760.4	2599	2484.5	0	0	0	0	0	0	Q8N442	YES	GUF1	#DIV/0!	#DIV/0!	-0.291163	0.357555
Q15785	TOMM34	6794.1	7384.2	9876.9	10189.4	9713.6	10031.3	0	0	0	0	0	0	Q15785	YES	TOMM34	#DIV/0!	#DIV/0!	0.315451	0.109446
P42356	PI4KA	4262	4316.8	3685.2	4497.2	4423.2	4170.9	0	0	0	0	0	0	P42356	YES	PI4KA	#DIV/0!	#DIV/0!	0.0941788	0.287331
Q6PML9	SLC30A9	7010.9	6454.7	5166.9	6032.6	6262.5	5827.1	0	0	0	0	0	0	Q6PML9	YES	SLC30A9	#DIV/0!	#DIV/0!	-0.0400632	0.776615
Q9Y375	NDUFAF1	5668.5	5914	7183.5	4876.3	4745.3	5237	0	0	0	0	0	0	Q9Y375	YES	NDUFAF1	#DIV/0!	#DIV/0!	-0.336823	0.0571253
Q6UW68	TMEM205	3423.4	3962.2	1843.8	4459.7	4831.3	4055.9	0.680266	0	11.267	0	0	0	Q6UW68	YES	TMEM205	#NUM!	0.336274	0.532196	0.111381
O00217	NDUFS8	13015.3	12962	19048.5	5050.2	4848.4	5594.3	0	0	0	0	0	0	O00217	YES	NDUFS8	#DIV/0!	#DIV/0!	-1.53914	0.00837556
Q8NE86	MCU	5842.8	6254.7	4368.5	4758.1	4808.2	4751.7	0	0	0	0	0	0	Q8NE86	YES	MCU	#DIV/0!	#DIV/0!	-0.20166	0.279472
Q96CM8	ACSF2	2203.9	2321.4	2758	2050.3	2039.5	1814.8	0	0	0	0	0	0	Q96CM8	YES	ACSF2	#DIV/0!	#DIV/0!	-0.302753	0.0681244
Q96QE5	TEFM	4420.8	4758.4	984.9	3394.1	3725.3	2903.3	0	0	0	0	0	0	Q96QE5	YES	TEFM	#DIV/0!	#DIV/0!	-0.0202113	0.971244
Q5T653	MRPL2	7617.7	8345.5	2752.9	5607.6	6323.7	6018.8	0	0	0	0	0	0	Q5T653	YES	MRPL2	#DIV/0!	#DIV/0!	-0.060288	0.892138
Q9BQ69	MACROD1	4176.2	4079.8	2611.4	3372.4	3296	3112.9	0	0	0	0	0	0	Q9BQ69	YES	MACROD1	#DIV/0!	#DIV/0!	-0.151909	0.518616
Q8WVM0	TFB1M	8131.4	9542.5	5249.3	7751.8	8276.8	7417	0	0	0	0	0	0	Q8WVM0	YES	TFB1M	#DIV/0!	#DIV/0!	0.0325087	0.898979
Q9Y3B8	REXO2	6296.8	7050.1	10397.7	4939.7	4340	5404.4	0	0	0	0	0	0	Q9Y3B8	YES	REXO2	#DIV/0!	#DIV/0!	-0.693345	0.080445
Q8TB37	NUBPL	2930.4	3132.6	3454.7	2417.5	2394.5	2509	0	0	0	0	0	0	Q8TB37	YES	NUBPL	#DIV/0!	#DIV/0!	-0.378572	0.00948131
Q96ND0	FAM210A	8311	7698.7	1792	12007.8	13154.6	11001.8	0	0	0	0	0	0	Q96ND0	YES	FAM210A	#DIV/0!	#DIV/0!	1.02255	0.0477661
Q14257	RCN2	1444.5	1543.8	3001	1633	1882.7	2249.1	0	0	0	0	0	0	Q14257	YES	RCN2	#DIV/0!	#DIV/0!	-0.0551168	0.895318
P35270	SPR	3723.7	3842.8	4698.6	2202.5	2315	2501	0	0	0	0	0	0	P35270	YES	SPR	#DIV/0!	#DIV/0!	-0.805324	0.00539914
Q9HC38	GLOD4	5972.2	5625.4	9710.4	5332.6	4755.6	5406.6	0	0	0	0	0	0	Q9HC38	YES	GLOD4	#DIV/0!	#DIV/0!	-0.459611	0.2171
Q7KZN9	COX15	5655.4	5856.8	1385.6	3431.9	3799.3	3220.4	0	0	0	0	0	0	Q7KZN9	YES	COX15	#DIV/0!	#DIV/0!	-0.303401	0.608132
Q96C01	FAM136A	8836.3	9312.9	14747.9	7289.5	7074.8	8354.4	0	0	0	0	0	0	Q96C01	YES	FAM136A	#DIV/0!	#DIV/0!	-0.53408	0.154721
P60900	PSMA6	4756.7	4958.1	8064.4	5017.6	4788.1	5500.6	0	0	0	0	0	0	P60900	YES	PSMA6	#DIV/0!	#DIV/0!	-0.216065	0.491965
Q16775	HAGH	7416.1	7315.8	10888.4	10128.4	9186.5	9871.5	0	0	0	0	0	0	Q16775	YES	HAGH	#DIV/0!	#DIV/0!	0.188009	0.380701
Q16774	GUK1	4307.8	4504	6522.9	4969.1	5973.3	6455.6	0	0	0	0	0	0	Q16774	YES	GUK1	#DIV/0!	#DIV/0!	0.182122	0.455096
Q9NP80	PNPLA8	5578.4	4994.5	3216.6	5457.1	5826.7	5015.1	0	0	0	0	0	0	Q9NP80	YES	PNPLA8	#DIV/0!	#DIV/0!	0.241204	0.326065
Q9BRX8	FAM213A	2904.5	2966.7	1954.7	2942.1	2932.1	2820.4	0	0	0	0	0	0	Q9BRX8	YES	FAM213A	#DIV/0!	#DIV/0!	0.151863	0.429482
Q7Z7F7	MRPL55	8362.6	8974.1	10289.4	6976.4	6995.2	6311.5	0	0	0	0	0	0	Q7Z7F7	YES	MRPL55	#DIV/0!	#DIV/0!	-0.445754	0.0160761
Q969Q5	RAB24	5263.5	4956.7	3096.7	4374.2	4209.5	3979.2	0	0	0	0	0	0	Q969Q5	YES	RAB24	#DIV/0!	#DIV/0!	-0.0840887	0.732853
Q9NWU1	OXSM	4044.5	3970.8	6294.7	4334.5	4164.9	4128.5	0	0	0	0	0	0	Q9NWU1	YES	OXSM	#DIV/0!	#DIV/0!	-0.180409	0.50438
P62263	RPS14	5850.1	7354.8	6971	6175.8	6217.6	5772.5	0	0	0	0	0	0	P62263	YES	RPS14	#DIV/0!	#DIV/0!	-0.1514	0.229735
Q8WVC6	DCAKD	3564.1	3419.3	1328.6	3285.5	3540.3	3118.2	0	0	0	0	0	0	Q8WVC6	YES	DCAKD	#DIV/0!	#DIV/0!	0.258631	0.498985
P05165	PCCA	4722.9	4914	6125.6	3858.9	3685.9	3929.6	0	0	0	0	0	0	P05165	YES	PCCA	#DIV/0!	#DIV/0!	-0.458078	0.032552
Q08426	EHHADH	4754.8	4683.8	1988.5	4074.3	4068.8	3907.8	0	0	0	0	0	0	Q08426	YES	EHHADH	#DIV/0!	#DIV/0!	0.0766816	0.830853
O14874	BCKDK	4129.4	4052.8	3974	5211.6	5171.4	4852.8	0	0	0	0	0	0	O14874	YES	BCKDK	#DIV/0!	#DIV/0!	0.325773	0.00109348
Q6JQN1	ACAD10	3292.1	3425.8	3758.1	3335	3123	3154.7	0	0	0	0	0	0	Q6JQN1	YES	ACAD10	#DIV/0!	#DIV/0!	-0.124074	0.134029
P82932	MRPS6	7230.7	7822.1	10691.6	4756.8	4764.8	5065.2	0	0	0	0	0	0	P82932	YES	MRPS6	#DIV/0!	#DIV/0!	-0.819595	0.0257182
Q8WUK0	PTPMT1	8222.6	8119.3	2758.7	6885.4	7417.6	6578.7	0	0	0	0	0	0	Q8WUK0	YES	PTPMT1	#DIV/0!	#DIV/0!	0.128621	0.760733
Q969Y2	GTPBP3	3101.3	2987.2	3943.9	2528.7	2299.6	2985.5	0	0	0	0	0	0	Q969Y2	YES	GTPBP3	#DIV/0!	#DIV/0!	-0.360571	0.11118
Q9Y2C4	EXOG	4063.1	3945.5	4040.6	2895.9	2973.8	2916	0	0	0	0	0	0	Q9Y2C4	YES	EXOG	#DIV/0!	#DIV/0!	-0.455708	1.44198e-05
P36969	GPX4	3723.4	4082.1	6391.8	5776.3	4759.2	5762.3	0	0	0	0	0	0	P36969	YES	GPX4	#DIV/0!	#DIV/0!	0.199061	0.480667
P62072	TIMM10	5241.2	4927.3	9222.9	2473.9	3821.5	3226.5	0	0	0	0	0	0	P62072	YES	TIMM10	#DIV/0!	#DIV/0!	-1.0261	0.0838341
Q96DA6	DNAJC19	5713.6	6523.3	4591.8	4370.2	4945.4	4156.2	0	0	0	0	0	0	Q96DA6	YES	DNAJC19	#DIV/0!	#DIV/0!	-0.320981	0.139315
P16219	ACADS	1892.6	1954.9	2665.5	1828.8	1742.4	1776.7	0	0	0	0	0	0	P16219	YES	ACADS	#DIV/0!	#DIV/0!	-0.28435	0.194089
Q9H0R6	QRSL1	4953.3	4812.6	5200.5	2070.5	2115.7	2349.9	0	0	0	0	0	0	Q9H0R6	YES	QRSL1	#DIV/0!	#DIV/0!	-1.19523	3.91772e-05
Q96GW9	MARS2	2528.3	2529.4	1415.7	1785.5	1953.8	1674.4	0	0	0	0	0	0	Q96GW9	YES	MARS2	#DIV/0!	#DIV/0!	-0.257909	0.40503
Q96GK7	FAHD2A	1941.8	2113.2	3269.2	1629.6	1557.6	1875.8	0	0	0	0	0	0	Q96GK7	YES	FAHD2A	#DIV/0!	#DIV/0!	-0.532679	0.152906
Q9Y584	TIMM22	4113.1	4200.6	4336.5	2599.8	2654.4	2681.2	0	0	0	0	0	0	Q9Y584	YES	TIMM22	#DIV/0!	#DIV/0!	-0.672785	2.23481e-05
Q86YH6	PDSS2	2949.8	3016.3	2099.4	2435.5	2377	2193	0	0	0	0	0	0	Q86YH6	YES	PDSS2	#DIV/0!	#DIV/0!	-0.203276	0.309856
P00395	COX1	2117.3	2454.5	1082.4	1660.9	1793.2	1529.9	0	0	0	0	0	0	P00395	YES	COX1	#DIV/0!	#DIV/0!	-0.182019	0.622759
P18077	RPL35A	11954.1	15005.3	5978.2	18877.4	19192.9	18158.7	0	0	0	0	0	0	P18077	YES	RPL35A	#DIV/0!	#DIV/0!	0.771579	0.0437129
O95363	FARS2	4288.6	4453.4	2806.1	2897.4	2693.4	2692.9	0	0	0	0	0	0	O95363	YES	FARS2	#DIV/0!	#DIV/0!	-0.479308	0.108445
Q9Y6N1	COX11	1032.6	1125.5	1446.8	852	778.4	901.5	0	0	0	0	0	0	Q9Y6N1	YES	COX11	#DIV/0!	#DIV/0!	-0.509739	0.0518426
O14880	MGST3	3804.1	4436.1	1579.8	3828.4	4012	3021.5	0	0	0	0	0	0	O14880	YES	MGST3	#DIV/0!	#DIV/0!	0.145482	0.724432
Q9NRG7	SDR39U1	3244	3818.6	3329	2511.2	2620.5	2663.5	0	0	0	0	0	0	Q9NRG7	YES	SDR39U1	#DIV/0!	#DIV/0!	-0.41476	0.00940802
P60602	ROMO1	3289.9	4097.5	2750.7	2173.7	2148.1	2032.6	0	0	0	0	0	0	P60602	YES	ROMO1	#DIV/0!	#DIV/0!	-0.673959	0.0328032
O95822	MLYCD	1635.9	1634.5	966.1	1469.7	1598.1	1506.3	0	0	0	0	0	0	O95822	YES	MLYCD	#DIV/0!	#DIV/0!	0.110615	0.645059
Q9NW81	ATP5SL; DMAC2	3913.8	4065.5	6558.7	3190.1	2967.3	3195.3	0	0	0	0	0	0	Q9NW81	YES	ATP5SL; DMAC2	#DIV/0!	#DIV/0!	-0.636374	0.115056
Q16595	FXN	2649.1	3134.4	3830.1	1799.7	1978.6	2148	0	0	0	0	0	0	Q16595	YES	FXN	#DIV/0!	#DIV/0!	-0.697945	0.0262649
Q9Y2R5	MRPS17	1802.8	2057	1160.5	1226.6	1180.7	1083.8	0	0	0	0	0	0	Q9Y2R5	YES	MRPS17	#DIV/0!	#DIV/0!	-0.524092	0.132132
Q70HW3		880.5	855.2	491.6	759.5	846.9	723	0	0	0	0	0	0	Q70HW3	YES		#DIV/0!	#DIV/0!	0.0646625	0.807697
O14548	COX7A2L	11909.1	12525	7975.8	6137.5	6564.2	6021.4	0	0	0	0	0	0	O14548	YES	COX7A2L	#DIV/0!	#DIV/0!	-0.791615	0.0335164
P50583	NUDT2	944.6	948.4	1317.5	933.1	907.1	1058.2	0	0	0	0	0	0	P50583	YES	NUDT2	#DIV/0!	#DIV/0!	-0.147541	0.475244
Q969V5	MUL1	1617.6	1521.1	584.5	1400.5	1374.6	1189.8	0	0	0	0	0	0	Q969V5	YES	MUL1	#DIV/0!	#DIV/0!	0.0907414	0.822325
Q86TS9	MRPL52	2282.1	2149.2	3564.8	1783.3	1939.4	1715	0	0	0	0	0	0	Q86TS9	YES	MRPL52	#DIV/0!	#DIV/0!	-0.5563	0.134938
O75880	SCO1	5489.2	5220.3	4428.3	3541.5	3536.5	3171.6	0	0	0	0	0	0	O75880	YES	SCO1	#DIV/0!	#DIV/0!	-0.562588	0.00880135
Q96HP4	OXNAD1	2410.7	2582.9	2963.6	1509.5	1337.7	1470.3	0	0	0	0	0	0	Q96HP4	YES	OXNAD1	#DIV/0!	#DIV/0!	-0.882065	0.00210334
O75414	NME6	2725	2669.4	1898.7	1964.6	2021.7	2011.7	0	0	0	0	0	0	O75414	YES	NME6	#DIV/0!	#DIV/0!	-0.282051	0.181515
Q9UKG9	CROT	1749.8	1813.2	1481.2	2064.2	1786.1	1788.1	0	0	0	0	0	0	Q9UKG9	YES	CROT	#DIV/0!	#DIV/0!	0.16066	0.222965
P00167	CYB5A	3155.4	3672.5	3396.4	3404.4	2842.2	4126.3	0	0	0	0	0	0	P00167	YES	CYB5A	#DIV/0!	#DIV/0!	0.0208172	0.907545
P03886	ND1	1263.7	1300.4	503.2	821.6	1027.5	865.5	0	0	0	0	0	0	P03886	YES	ND1	#DIV/0!	#DIV/0!	-0.17623	0.682747
Q13472	TOP3A	3377.9	2950.5	2492.7	2857.1	2881.9	3149.8	0	0	0	0	0	0	Q13472	YES	TOP3A	#DIV/0!	#DIV/0!	0.0110301	0.937915
Q8WUR7	C15orf40	126	152.9	215.7	184.4	180.4	208	0	0	0	0	0	0	Q8WUR7	YES	C15orf40	#DIV/0!	#DIV/0!	0.211769	0.403609
Q8N0V3	RBFA	2346.6	2678.2	3066.5	1888.1	1966.9	1998.9	0	0	0	0	0	0	Q8N0V3	YES	RBFA	#DIV/0!	#DIV/0!	-0.466973	0.0239927
Q8N0X4	CLYBL	1177.1	1205.8	1729.4	1096.4	1058.3	1151	0	0	0	0	0	0	Q8N0X4	YES	CLYBL	#DIV/0!	#DIV/0!	-0.31499	0.212658
Q96AB3	ISOC2	690.3	772.6	562.1	586.5	615.2	598.1	0	0	0	0	0	0	Q96AB3	YES	ISOC2	#DIV/0!	#DIV/0!	-0.170085	0.291361
Q9UHN1	POLG2	2359.2	1956.9	1104.5	1691.3	1800.2	1787.9	0	0	0	0	0	0	Q9UHN1	YES	POLG2	#DIV/0!	#DIV/0!	-0.0380786	0.905293
Q86TW2	ADCK1	774.3	701.1	256.1	606.4	600.2	533.9	0	0	0	0	0	0	Q86TW2	YES	ADCK1	#DIV/0!	#DIV/0!	0.00747943	0.986246
Q5T2R2	PDSS1	2940.9	2980.5	3279.2	1915.5	1770.6	1690	0	0	0	0	0	0	Q5T2R2	YES	PDSS1	#DIV/0!	#DIV/0!	-0.775168	0.000529156
Q96RR1	C10orf2; TWNK	1487.5	1350.9	493.1	861.8	905.8	832.3	0	0	0	0	0	0	Q96RR1	YES	C10orf2; TWNK	#DIV/0!	#DIV/0!	-0.357716	0.478033
Q13825	AUH	1304.8	1542.8	2354.3	1295	1366.7	1588	0	0	0	0	0	0	Q13825	YES	AUH	#DIV/0!	#DIV/0!	-0.291678	0.390213
Q9UG56	PISD	8042.6	8109.1	3988.4	5134.8	5637	4777.7	0	0	0	0	0	0	Q9UG56	YES	PISD	#DIV/0!	#DIV/0!	-0.373203	0.331284
Q6NXT4	SLC30A6	1062.8	1022.6	714.6	1166.1	1136.8	1008.3	0	0	0	0	0	0	Q6NXT4	YES	SLC30A6	#DIV/0!	#DIV/0!	0.241927	0.229218
O94903	PROSC; PLPBP	883.1	946	1075.2	1035.3	1090.1	1064.7	0	0	0	0	0	0	O94903	YES	PROSC; PLPBP	#DIV/0!	#DIV/0!	0.135411	0.180038
Q9UHK6	AMACR	795.2	847.7	429.2	1371.1	1191	1111	0	0	0	0	0	0	Q9UHK6	YES	AMACR	#DIV/0!	#DIV/0!	0.825905	0.024883
P13051	UNG	636.6	590	594.9	520.7	493.4	512	0	0	0	0	0	0	P13051	YES	UNG	#DIV/0!	#DIV/0!	-0.255277	0.00426191
Q9NVS9	PNPO	1361.2	1330.1	2994.4	986.8	854.7	909.3	0	0	0	0	0	0	Q9NVS9	YES	PNPO	#DIV/0!	#DIV/0!	-1.04749	0.150467
P21397	MAOA	1452.2	1405.6	753.3	1081	1132.4	974.2	0	0	0	0	0	0	P21397	YES	MAOA	#DIV/0!	#DIV/0!	-0.179968	0.573135
P23378	GLDC	552.3	450.5	573.2	543.4	511.3	591.5	0	0	0	0	0	0	P23378	YES	GLDC	#DIV/0!	#DIV/0!	0.0628721	0.62674
Q9NXH9	TRMT1	1184.5	1166.8	492.3	911.6	914.4	938.9	0	0	0	0	0	0	Q9NXH9	YES	TRMT1	#DIV/0!	#DIV/0!	-0.0404912	0.913945
O14957	UQCR11	459.8	523.4	452	261.4	269.6	284.6	0	0	0	0	0	0	O14957	YES	UQCR11	#DIV/0!	#DIV/0!	-0.815318	0.000941225
O43708	GSTZ1	1390.7	1440.5	877.8	1206.7	1255.2	1211.6	0	0	0	0	0	0	O43708	YES	GSTZ1	#DIV/0!	#DIV/0!	-0.013875	0.950875
Q99700	ATXN2	476.2	422.7	949.1	399.3	391.5	504.1	0	0	0	0	0	0	Q99700	YES	ATXN2	#DIV/0!	#DIV/0!	-0.513124	0.342035
Q86UT6	NLRX1	178.9	216.7	253.6	201.6	151.9	208	0	0	0	0	0	0	Q86UT6	YES	NLRX1	#DIV/0!	#DIV/0!	-0.209377	0.354137
Q8NE22	SETD9	301.4	313	80.6	276.4	337.9	282.5	0	0	0	0	0	0	Q8NE22	YES	SETD9	#DIV/0!	#DIV/0!	0.367773	0.437633
Q96CM3	RPUSD4	2309.1	2649.9	1243.4	1301.3	1422.5	1246.2	0	0	0	0	0	0	Q96CM3	YES	RPUSD4	#DIV/0!	#DIV/0!	-0.643688	0.156198
Q99807	COQ7	2919.2	3141.2	2366.8	3005	3244.7	3054.6	0	0	0	0	0	0	Q99807	YES	COQ7	#DIV/0!	#DIV/0!	0.142844	0.292753
Q86Y79	PTRH1	404.4	474.7	773	461.1	387.9	425.6	0	0	0	0	0	0	Q86Y79	YES	PTRH1	#DIV/0!	#DIV/0!	-0.374256	0.33514
Q6UWS5	PET117	246.1	220.4	295.8	238.9	231.6	275.4	0	0	0	0	0	0	Q6UWS5	YES	PET117	#DIV/0!	#DIV/0!	-0.0313766	0.843438
O00746	NME4	466.5	426.1	1041.3	492.5	403.6	535.7	0	0	0	0	0	0	O00746	YES	NME4	#DIV/0!	#DIV/0!	-0.433683	0.454857
Q96BP3	PPWD1	132.1	119.4	62.4	106.4	144.5	117.7	0	0	0	0	0	0	Q96BP3	YES	PPWD1	#DIV/0!	#DIV/0!	0.231751	0.493572
Q9H3L0	MMADHC	529.3	587.4	354	639	640	632.7	0	0	0	0	0	0	Q9H3L0	YES	MMADHC	#DIV/0!	#DIV/0!	0.378353	0.104315
Q86WA6	BPHL	336.5	285.3	367.8	292.1	264.6	289.9	0	0	0	0	0	0	Q86WA6	YES	BPHL	#DIV/0!	#DIV/0!	-0.225165	0.136238
P56378	C14orf2	611.8	811.4	646.1	565.7	675.8	577.5	0	0	0	0	0	0	P56378	YES	C14orf2	#DIV/0!	#DIV/0!	-0.185997	0.304025
Q8N573	OXR1	409.7	437.4	883.8	483	505.5	529.8	0	0	0	0	0	0	Q8N573	YES	OXR1	#DIV/0!	#DIV/0!	-0.189065	0.669724
Q9BXM7	PINK1	150.9	157.7	103.5	146.8	165.9	146	0	0	0	0	0	0	Q9BXM7	YES	PINK1	#DIV/0!	#DIV/0!	0.154556	0.442538
Q9H6R3	ACSS3	464.1	385.6	790.7	377.8	329.8	356.4	0	0	0	0	0	0	Q9H6R3	YES	ACSS3	#DIV/0!	#DIV/0!	-0.624549	0.198548
Q9BQP7	C20orf72; MGME1	17100.3	17729	21717.8	13625.6	13103.3	14029.7	0	1.04415	0	0	0	0	Q9BQP7	YES	C20orf72; MGME1	#NUM!	0.373901	-0.472349	0.0231884
Q53H12	AGK	19324.8	20689.8	25048.7	16372.2	16318.9	16545	0.894398	0	0	0	0	0	Q53H12	YES	AGK	#NUM!	0.373901	-0.402128	0.0378741
Q8WWC4	C2orf47; MAIP1	14391.9	15165	8010.1	10108.7	10679.3	9709.6	0	0	2.41313	0	0	0	Q8WWC4	YES	C2orf47; MAIP1	#NUM!	0.373901	-0.30077	0.360593
Q6KCM7	SLC25A25	4667.4	4245.2	1830.1	2840	3204.1	2761.2	7.01046	7.35819	1.44282	0	0	0	Q6KCM7	YES	SLC25A25	#NUM!	0.0513687	-0.286913	0.510179
Q13085	ACACA	3041.9	2951	1848.6	2366.4	2395.8	2261.1	2.48836	3.56627	4.7948	0	0	0	Q13085	YES	ACACA	#NUM!	0.00558794	-0.158981	0.518504
Q9Y4W6	AFG3L2	49581.3	48623.9	21536.2	33803.5	36466.3	31881.7	5.25328	9.33148	15.1559	0	0	0	Q9Y4W6	YES	AFG3L2	#NUM!	0.0260522	-0.229212	0.562157
P56181-2	NDUFV3	15942.7	16026.3	23438	7441.6	7832.1	7513.9	4.18938	7.38978	6.62076	0	0	0	P56181	YES	NDUFV3	#NUM!	0.00326405	-1.28182	0.0119579
P42126	ECI1	14351.2	15175.7	16018.9	10440.2	10287.5	11373	28.5848	33.3575	62.3114	0	0	0	P42126	YES	ECI1	#NUM!	0.0170941	-0.504713	0.0016007
Q9NVA1	UQCC; UQCC1	8682	9339.9	5580.7	8645.5	9368.3	7998.3	0.85563	0	5.61097	0	0	0	Q9NVA1	YES	UQCC; UQCC1	#NUM!	0.284394	0.140237	0.547773
Q3SY69	ALDH1L2	9752	9360.1	9428.3	8990.8	8475.5	8474.4	0.962663	0	5.16412	0	0	0	Q3SY69	YES	ALDH1L2	#NUM!	0.267172	-0.137788	0.014579
Q3SXM5	HSDL1	10581.7	10269.2	5507.7	10084	11069.7	9619	2.68327	5.50197	30.4173	0	0	0	Q3SXM5	YES	HSDL1	#NUM!	0.218034	0.223377	0.434717
Q9NPJ3	ACOT13	9279.9	10645.7	16545.3	6942.1	6207.2	7546.1	2.37159	9.84586	27.9316	0	0	0	Q9NPJ3	YES	ACOT13	#NUM!	0.152536	-0.817436	0.0807795
P04040	CAT	21772.4	21823	31111.2	18886.1	16019	17165	9.41994	8.80832	0.424259	0	0	0	P04040	YES	CAT	#NUM!	0.098811	-0.520781	0.078738
P21912	SDHB	14850.3	15991.3	19681.5	8329.5	8347	8413.9	7.4596	9.9408	0	0	0	0	P21912	YES	SDHB	#NUM!	0.124141	-1.00981	0.00435648
Q9H0U6	MRPL18	6763.5	6991.5	9780.4	4859.5	4977.7	5114.9	1.04986	2.16932	10.359	0	0	0	Q9H0U6	YES	MRPL18	#NUM!	0.197829	-0.654484	0.0423266
P10515	DLAT	29227.9	29546.1	45928.6	24057.5	22173.4	23717.7	43.1117	28.1973	196.506	0	0	0	P10515	YES	DLAT	#NUM!	0.172325	-0.58193	0.104925
Q5JTJ3	COA6	6115.5	6530	12405	3608	3639.4	4625	7.21897	8.04668	11.1157	0	0	0	Q5JTJ3	YES	COA6	#NUM!	0.00176153	-1.07723	0.0997318
O14925	TIMM23	11267.2	12227.2	8708.4	8948.6	8658.8	8654.6	13.3082	17.8065	14.1482	0	0	0	O14925	YES	TIMM23	#NUM!	0.000398497	-0.294209	0.133645
Q8NBN7	RDH13	8250	7939.9	9046.6	5826.4	5827.7	6178	0	0.268357	16.5276	0	0	0	Q8NBN7	YES	RDH13	#NUM!	0.363531	-0.501035	0.00212665
Q9UPY5	SLC7A11	6045.2	6334.6	1741.5	3652.9	3635.5	3784.9	7.68335	8.72706	10.516	0.00758985	0	0	Q9UPY5	NO	SLC7A11	-11.7927	0.00040966	-0.350788	0.531681
P30153	PPP2R1A	14061.8	13070.6	12948.1	13517.7	12668.8	12944	4.36569	4.2626	25.0524	0	0	0.0831888	P30153	NO	PPP2R1A	-8.66132	0.180538	-0.034607	0.504429
P23381	WARS	2261.1	2013.9	2936.9	2023.8	1898.7	1923.7	3.2928	0.175875	27.6224	0	0.10585	0	P23381	NO	WARS	-8.19834	0.299697	-0.30288	0.177464
P48556	PSMD8	1768.4	1670.2	1822.2	1996.3	1912.1	1920.9	2.28084	0	4.80524	0.0273051	0	0	P48556	NO	PSMD8	-8.01967	0.165231	0.14804	0.0217539
Q8NE01	CNNM3	3547.6	3498.6	3619.9	4107.8	3907.3	3939.1	1.26506	3.01197	6.47876	0.0426815	0	0	Q8NE01	NO	CNNM3	-7.97728	0.0801924	0.164485	0.00386983
P15121	AKR1B1	11135.7	11118	14854.1	9157.5	8601.2	9995.2	15.5031	15.5052	40.2392	0	0	0.366803	P15121	NO	AKR1B1	-7.60169	0.0456853	-0.419032	0.0755008
Q86U42	PABPN1	1476.4	1544.5	2590.8	1100	1216.5	1180	6.38029	6.4258	13.9493	0	0	0.271721	Q86U42	NO	PABPN1	-6.62156	0.0247347	-0.682526	0.123503
Q9BV23	ABHD6	1697.5	1697.2	890.4	1645.1	1736.4	1550.8	1.46309	1.63323	5.18926	0.087373	0	0	Q9BV23	NO	ABHD6	-6.56727	0.0877337	0.202932	0.475513
P41223	BUD31	3439.2	3600.4	3241.7	3710.9	3899.9	3154.8	1.21572	1.70442	11.0496	0	0	0.177767	P41223	NO	BUD31	-6.29617	0.22419	0.066406	0.548294
Q13283	G3BP1	9108.2	9855	14952.5	8634.3	8388.4	9437	0	3.63744	28.6876	0	0	0.474408	Q13283	NO	G3BP1	-6.09038	0.304392	-0.358157	0.253165
Q8N335	GPD1L	1829.9	1819.5	1450.5	1347	1330.7	1315.9	1.6441	1.05233	8.74808	0	0	0.193193	Q8N335	NO	GPD1L	-5.88847	0.204026	-0.352779	0.0420547
P35251	RFC1	6200.1	6150.3	5168	6136.4	5804.3	5762.1	2.36995	1.55942	5.71456	0	0.167018	0	P35251	NO	RFC1	-5.85155	0.0680843	0.0151065	0.871402
Q15365	PCBP1	10222.4	10048.6	17584.5	8408.8	8492.1	10081.6	4.43747	13.1052	61.0463	0	0	1.46272	Q15365	NO	PCBP1	-5.74761	0.218107	-0.488479	0.22714
P11413	G6PD	25550.9	24768.6	27159	22262.3	19278.2	20197.4	30.0321	28.592	21.6005	0.291806	0.872528	0.387278	P11413	NO	G6PD	-5.6922	0.000551845	-0.32764	0.0096674
Q02543	RPL18A	14173.3	14074.9	4128.4	16140.4	16720.7	16124.4	3.59316	11.5954	21.9589	0.72663	0	0	Q02543	NO	RPL18A	-5.6759	0.0846728	0.597403	0.172521
P14866	HNRNPL	28390.8	28481.4	52324.7	22193.4	24875.6	28813	13.9166	12.148	58.7204	0	0	1.9167	P14866	NO	HNRNPL	-5.46712	0.14435	-0.525102	0.246701
Q99615	DNAJC7	6060.6	6126.1	10618.3	5748.4	5485.8	5806.6	1.22146	2.21218	6.10873	0	0.241741	0	Q99615	NO	DNAJC7	-5.30282	0.106581	-0.420357	0.272597
Q9P265	DIP2B	1014.4	1037.5	1867.6	765.1	657.2	608.5	1.20155	1.89531	15.9257	0.511379	0	0	Q9P265	NO	DIP2B	-5.21718	0.267965	-0.948621	0.0912674
Q8TED1	GPX8	11240	10901.9	5568.4	8861.8	8752.1	7640.6	54.1303	47.877	47.7321	3.43148	0.760302	0	Q8TED1	NO	GPX8	-5.15874	3.26127e-05	-0.133882	0.685369
P09543	CNP	17849.8	18741.5	13325.9	18144.9	17409.7	17670.8	3.345	8.60779	26.6262	1.19921	0	0	P09543	NO	CNP	-5.00766	0.152362	0.0925779	0.549723
P26583	HMGB2	14903.7	15438.1	29554.4	14834.1	15373.7	13767.4	9.68239	14.1973	105.217	0	0	4.36337	P26583	NO	HMGB2	-4.88687	0.252909	-0.445774	0.332695
Q07020	RPL18	20586.4	21180.5	4418.4	23789.3	25632.8	23672.7	12.4763	13.1991	19.7791	0	0	1.5392	Q07020	NO	RPL18	-4.88417	0.0035402	0.662335	0.179967
O43395	PRPF3	1813.6	1820.1	1905.9	1500	1493.1	1631	4.38262	4.04341	18.3776	0.117995	0	0.848824	O43395	NO	PRPF3	-4.79304	0.142748	-0.260609	0.00477349
O15504	NUPL2	3972.3	3901.2	5192.6	4321	4102.6	4263.2	0.244457	0.599708	0	0.0111423	0	0.0212179	O15504	NO	NUPL2	-4.70523	0.195312	-0.0425004	0.780495
O15121	DEGS1	2765.4	2703.3	2131.2	5833.3	5859.1	5063.3	3.70983	4.1119	7.72299	0	0.60452	0	O15121	NO	DEGS1	-4.68449	0.0182232	1.1406	0.000759983
P78346	RPP30	1461.5	1540.7	2022.7	1454.6	1446	1328.5	3.46443	2.14607	30.611	1.00316	0.419035	0.0216514	P78346	NO	RPP30	-4.64886	0.279738	-0.248744	0.214605
P52272	HNRNPM	52551.9	52964.3	90631.2	51784	55615.2	58812.8	35.4384	33.9248	101.178	0	0	7.27292	P52272	NO	HNRNPM	-4.55144	0.0711878	-0.238914	0.478789
O00410	IPO5	19970	20517.5	9684.6	15578.3	17003.8	15289.6	1.73775	4.83977	7.96063	0	0	0.645395	O00410	NO	IPO5	-4.49352	0.062664	-0.0677123	0.840125
P55735	SEC13	5302.4	5195.8	7112.6	5184.5	4980.6	5985.2	0.403626	1.92174	8.50336	0	0	0.488413	P55735	NO	SEC13	-4.47062	0.238682	-0.124899	0.521318
O60493	SNX3	2291.9	2319	4698.4	2432.7	2208.5	2510	3.69572	2.20507	13.6867	0.37889	0	0.525513	O60493	NO	SNX3	-4.43682	0.159407	-0.380487	0.420865
P61011	SRP54	4272.8	4742.1	4588.7	6143.4	6261.9	5741.6	0	0	7.81279	0.375757	0	0	P61011	NO	SRP54	-4.37797	0.395544	0.415735	0.00194154
Q8IXM2	C17orf49; RNASEK-C17orf49	884.1	940.2	1379.9	994.2	843.5	860.8	0.914404	1.48209	4.34306	0.326674	0	0	Q8IXM2	NO	C17orf49; RNASEK-C17orf49	-4.36673	0.115562	-0.247807	0.361659
P60981	DSTN	10764.4	11519.2	24796.6	9003.3	8518.3	9727.4	47.0542	54.5108	204.894	6.52159	0	8.50324	P60981	NO	DSTN	-4.35028	0.1322	-0.788917	0.221612
Q15424	SAFB	5760.8	5096.2	9097.4	4471.9	5310.1	5346.5	0.922928	0.98336	4.29722	0.119122	0	0.187162	Q15424	NO	SAFB	-4.34014	0.153011	-0.399438	0.274164
P22607	FGFR3	773.7	813.1	1707.8	626.9	560	604.3	7.61217	8.86758	38.6248	1.92102	0	1.0547	P22607	NO	FGFR3	-4.21086	0.162071	-0.879177	0.176432
P10412	HIST1H1E	9621.8	7625.2	2497	2159.7	2415.6	1745	256.026	188.888	28.5966	10.7621	12.6289	2.35409	P10412	NO	HIST1H1E	-4.20102	0.0916315	-1.64335	0.103673
P52926	HMGA2	860.2	811.3	1411.7	763.4	793.2	791.2	1.19013	0	8.61279	0	0	0.600148	P52926	NO	HMGA2	-4.02982	0.319659	-0.393119	0.27235
O43504	LAMTOR5	4079	4048.7	5644.1	4504.9	4088.7	4484.2	3.42819	8.45628	34.2056	1.88557	0.961195	0	O43504	NO	LAMTOR5	-4.01706	0.205627	-0.0745973	0.69251
P09493-3	TPM1	5303.7	5637.1	14945.7	2885.7	3172.7	3993.1	10.6324	12.7725	36.8416	1.91628	0.687342	1.20337	P09493	NO	TPM1	-3.98415	0.0889172	-1.36479	0.171994
P49792	RANBP2	16531.7	15712.9	12252.1	17479.6	18145.1	17742.4	15.0241	13.5583	56.492	4.93702	0	0.447426	P49792	NO	RANBP2	-3.98185	0.133935	0.262252	0.0895813
P63172	DYNLT1	1110.4	1130.2	1434.1	912.9	949.3	922.2	1.5844	0.928845	0.547724	0	0	0.194563	P63172	NO	DYNLT1	-3.97568	0.036714	-0.40026	0.0479416
P05388	RPLP0	22416.1	23749.6	26489.3	27290.4	25500.4	31431.4	2.75947	3.03521	2.42678	0.101111	0	0.434251	P05388	NO	RPLP0	-3.94081	0.000307639	0.213138	0.144028
O75821	EIF3G	4038.2	4099.1	8797.5	3484.9	3408.9	3633	5.10669	5.61812	8.32436	0.686758	0.283508	0.285561	O75821	NO	EIF3G	-3.92302	0.00415871	-0.685924	0.247232
Q9H3G5	CPVL	1121.4	1159.9	2171	1105.8	1085.2	1244.2	0	2.84188	10.9235	0.931133	0	0	Q9H3G5	NO	CPVL	-3.88592	0.262947	-0.374157	0.384164
P16401	HIST1H1B	21201.1	20180.2	5121.6	6534.2	7125.6	5451.3	104.16	95.508	74.0783	10.7938	2.85503	4.91562	P16401	NO	HIST1H1B	-3.88223	0.000777485	-1.28291	0.155236
P48637	GSS	2510.9	2430.6	5387	2124.4	1876.7	2227.5	9.35679	11.7322	86.3208	5.12147	0	2.16679	P48637	NO	GSS	-3.88141	0.257758	-0.729651	0.234795
Q12765	SCRN1	1073.8	867.1	1550.9	855.3	783.9	905.2	0.969367	0	7.01274	0	0	0.563311	Q12765	NO	SCRN1	-3.82477	0.324259	-0.456645	0.199189
Q14980-2	NUMA1	79029.9	67578.2	73238.5	66428.2	73603.3	75094.2	46.3075	48.0701	180.908	3.1537	0	16.9837	Q14980	NO	NUMA1	-3.77298	0.130987	-0.0313173	0.730113
Q96IR7	HPDL	6362.1	6536.5	7589.2	1715.9	1653.8	1846.3	31.3656	34.7334	43.9019	3.06137	1.32037	3.69935	Q96IR7	NO	HPDL	-3.76682	0.000876833	-1.97375	0.000193822
Q96SZ6-3	CDK5RAP1	7965.4	6713.9	8233.7	2889.2	2690.1	3093.3	3.20297	13.8047	10.182	1.25931	0.792467	0	Q96SZ6	NO	CDK5RAP1	-3.72811	0.0555335	-1.40163	0.000599068
Q9Y673	ALG5	9147.2	9016.3	1813.9	9677.6	10225	8373.2	5.39951	3.31254	0	0.0357864	0.630283	0	Q9Y673	NO	ALG5	-3.70927	0.165937	0.501199	0.327927
Q9Y371	SH3GLB1	935.6	969.4	1716.5	1079.4	1000.4	1149.4	1.24798	2.27002	8.78637	0	0.10874	0.833492	Q9Y371	NO	SH3GLB1	-3.70694	0.186071	-0.165411	0.639507
A6NHT5	HMX3	789	753.9	938.6	260.6	223.6	272	7.58959	6.65145	8.00254	0.588033	0.381039	0.751961	A6NHT5	NO	HMX3	-3.69204	7.84685e-05	-1.71437	0.000599757
O94966	USP19	3104.1	2553	4930.8	2305.7	2247.4	2337.7	13.2421	6.42077	134.457	1.18204	0	10.816	O94966	NO	USP19	-3.68318	0.319675	-0.619673	0.161712
Q9BZF9	UACA	2192	2192.9	3433	3655.8	3630.2	3816.5	0.233034	3.35327	16.629	0.0821383	0	1.53103	Q9BZF9	NO	UACA	-3.64748	0.286907	0.506032	0.0586906
P47712	PLA2G4A	9511.1	9779.3	4734.7	5973.9	7151.6	6720	25.4704	27.5186	3.61126	0.938749	1.73552	1.86988	P47712	NO	PLA2G4A	-3.63873	0.0860673	-0.275731	0.45216
Q9NUQ9	FAM49B	8124.9	7759.1	3986.1	10132.3	10296.7	9623.3	0.519271	1.88463	15.0275	1.38936	0	0.0134085	Q9NUQ9	NO	FAM49B	-3.63533	0.314428	0.596876	0.0642457
Q6P9B6	KIAA1609; TLDC1	1665.1	1833.6	3274.4	1761.9	1664.5	1815.2	0	0	26.6753	0	0	2.16808	Q6P9B6	NO	KIAA1609; TLDC1	-3.62101	0.411632	-0.369809	0.375642
O00299	CLIC1	12006.3	11864.4	13338.4	11057.7	10169.4	11536.7	6.91837	13.4464	22.3676	0.671399	0	2.92195	O00299	NO	CLIC1	-3.57193	0.0459968	-0.183553	0.0742714
Q5SSJ5	HP1BP3	27465.5	27624.6	7434.7	23335.2	24115.5	22180.6	1.48297	3.5564	0	0.196825	0.239887	0	Q5SSJ5	NO	HP1BP3	-3.52849	0.212024	0.155307	0.742509
Q15165-1		3826.1	3529.1	3260.9	4034.9	4284.9	4885	2.93194	1.1655	11.2571	0	0.963192	0.380955	Q15165	NO		-3.5139	0.209265	0.314809	0.0453766
O75844	ZMPSTE24	16251.2	14664.4	3935	15965	16952.4	13989.1	3.20202	1.03125	11.6394	0	0	1.39774	O75844	NO	ZMPSTE24	-3.50538	0.213977	0.428604	0.368137
P51688	SGSH	1241.1	1285.9	1707	1132.6	1105.8	1057.9	1.56729	3.82646	20.289	0.512148	1.85354	0	P51688	NO	SGSH	-3.44047	0.259881	-0.361174	0.105567
Q01664	TFAP4	434.6	458.5	699.8	254	283.8	286.3	2.71306	3.37113	7.77764	0.627259	0.192263	0.468156	Q01664	NO	TFAP4	-3.42828	0.0583162	-0.950764	0.0398162
Q7L1Q6	BZW1	23620.1	22065	10475.4	24264.5	25781.9	22944.6	9.77546	8.81004	40.9561	5.27733	0	0.374519	Q7L1Q6	NO	BZW1	-3.3971	0.168309	0.378163	0.255122
P29692	EEF1D	2433.5	2501.5	5346.3	1691.3	1678.6	1747.3	24.0565	27.4415	79.8786	3.7047	2.96741	5.93661	P29692	NO	EEF1D	-3.38121	0.0938743	-1.0066	0.14743
Q8IXS6	PALM2	2502.4	2218.6	3848.2	2885.4	2599.6	2968.6	5.1872	3.25535	25.645	2.08563	0	1.19902	Q8IXS6	NO	PALM2	-3.37543	0.226383	-0.0195947	0.943937
P61221	ABCE1	13125.5	12644.2	5134.2	11051.7	11848.4	10719.4	3.25878	1.43769	0	0	0.457239	0	P61221	NO	ABCE1	-3.36056	0.213112	0.121509	0.7461
P63241	EIF5A	13456.5	13993.1	22143.7	12232.5	11399.8	13718.7	13.7402	8.74142	13.9029	0.138938	0	3.43422	P63241	NO	EIF5A	-3.34805	0.00575991	-0.408998	0.23096
P16333	NCK1	650.5	714.3	1114.8	771.2	667.6	707.7	0.97318	1.27379	9.90259	1.05647	0.169843	0	P16333	NO	NCK1	-3.3085	0.284089	-0.208121	0.495936
Q13416	ORC2	5412.5	5089.3	3620.9	4415.7	4320.3	4320.9	0	0.641387	6.05433	0	0	0.679611	Q13416	NO	ORC2	-3.30046	0.358233	-0.113204	0.555013
P53999	SUB1	22617.5	23004.5	24549.3	10369.1	11677.3	11993.5	33.7024	33.1617	37.2274	2.99441	3.61275	3.96189	P53999	NO	SUB1	-3.29993	1.82526e-05	-1.04365	9.83995e-05
P12956	XRCC6	29767.6	29072.4	20092.8	27095	28110.3	27414.7	5.51972	1.24894	19.9722	0.494805	0	2.23517	P12956	NO	XRCC6	-3.29209	0.233328	0.0658661	0.714581
Q13501	SQSTM1	12794.8	13934.9	27862.9	5296.1	5104.5	6037.6	127.056	151.344	339.375	16.1362	18.9802	28.062	Q13501	NO	SQSTM1	-3.28958	0.0512981	-1.73165	0.058732
Q15906	VPS72	1154.2	1028.1	1556.8	1021.8	1007	978.5	2.56703	2.12231	6.21787	0	1.13214	0	Q15906	NO	VPS72	-3.26816	0.0734392	-0.314222	0.201896
Q5EBL8	PDZD11	782.6	830.3	1768.9	700.1	610	740.4	1.2101	1.94155	7.47368	0.524229	0	0.585754	Q5EBL8	NO	PDZD11	-3.2589	0.185483	-0.721816	0.241945
O75152	ZC3H11A	4885.2	4492.4	6482.6	4156.7	4628	4292.8	2.70637	0.454817	6.56619	0.0183826	0	1.05153	O75152	NO	ZC3H11A	-3.18456	0.187616	-0.278324	0.211643
Q8TB61	SLC35B2	6002	6161.5	1324.8	6694.8	7416.5	5700.5	3.57246	9.08995	16.62	1.36887	0	1.88183	Q8TB61	NO	SLC35B2	-3.17122	0.0857459	0.554651	0.273618
Q9UFC0	LRWD1	4152.8	3706.1	2057.9	3503	3474.5	3216.2	0.966547	1.14385	3.62389	0.518108	0.11995	0	Q9UFC0	NO	LRWD1	-3.16785	0.123205	0.0397312	0.892889
Q8N2K0	ABHD12	5443	5542.5	4164.4	7195.2	7577.1	6557	4.86779	3.18884	6.16098	1.26441	0.35131	0	Q8N2K0	NO	ABHD12	-3.13743	0.0110565	0.493528	0.0182171
Q13185	CBX3; C15orf57; CCDC32	16030.5	14193.7	28465.7	10745.1	12451.2	11887.5	1.44413	3.24624	0.131145	0.310297	0.24914	0	Q13185	NO	CBX3; C15orf57; CCDC32	-3.10744	0.192682	-0.742307	0.156022
Q15758	SLC1A5	28929.7	28627.1	10601.5	20981.7	20352	21133.6	1.58814	1.60909	7.14023	0.467876	0.546139	0.18649	Q15758	NO	SLC1A5	-3.10617	0.175128	-0.125788	0.770053
Q5BJF6	ODF2	3322.3	3485.8	3848.5	3273	3210.5	3484.3	6.53559	8.4745	11.4704	2.49744	0.583733	0	Q5BJF6	NO	ODF2	-3.10338	0.00858419	-0.0964002	0.262448
Q96JB5	CDK5RAP3	12447.6	12033.7	8919.3	12754.1	11990.5	13134.7	2.35577	2.61551	6.52607	0	0.325898	1.02234	Q96JB5	NO	CDK5RAP3	-3.09216	0.0706275	0.181536	0.268665
Q13557	CAMK2D	4721.4	4442.2	3222.7	4693.4	4910.9	4777.8	1.20631	1.30852	5.53073	0	0	0.957745	Q13557	NO	CAMK2D	-3.07048	0.180943	0.215529	0.225335
P62318	SNRPD3	2718.7	3071.5	3474.9	2479.7	2783.5	2877.5	0.957009	2.68875	7.46695	0	0.526104	0.806893	P62318	NO	SNRPD3	-3.05947	0.171766	-0.186654	0.207115
Q9BT22	ALG1	5301.6	5073.5	1747.9	5257	5578	4917.2	5.78884	3.14244	0	0	0	1.09173	Q9BT22	NO	ALG1	-3.03225	0.20167	0.377807	0.357428
O00567	NOP56	8574.6	8227.5	5982.2	7979.4	8744.9	7501.8	4.56833	3.75519	16.391	1.62319	0	1.40043	O00567	NO	NOP56	-3.03101	0.153716	0.0885221	0.617666
P25205	MCM3	15113.9	13807.5	15191.6	13095	13620.1	13879	12.3842	10.5631	48.4411	3.26769	1.82766	3.87044	P25205	NO	MCM3	-2.99319	0.167268	-0.119934	0.0807933
O15438	ABCC3	2236.2	2244.2	692.3	1532.9	1543.4	1432.2	20.1674	20.5078	0	0.226468	2.0215	2.89361	O15438	NO	ABCC3	-2.98386	0.157683	-0.19827	0.690632
P14678	SNRPB	3286.7	3492.4	5456.6	3300.3	3481.1	3228.3	0	6.69446	66.4859	7.00293	2.26485	0	P14678	NO	SNRPB	-2.98116	0.372509	-0.289698	0.346238
P52907	CAPZA1	5624	5860.2	10760.3	5818.8	5556.7	6878.5	1.77014	1.87807	8.29032	0	0	1.52423	P52907	NO	CAPZA1	-2.96947	0.192079	-0.285236	0.482997
O15162	PLSCR1	1973.2	2143.2	1393.4	2299.7	2122.9	2072.7	1.7038	1.74974	5.16613	1.10607	0	0	O15162	NO	PLSCR1	-2.96219	0.106074	0.237396	0.238281
O75083	WDR1	15532.9	15994.3	17389.6	15879.4	15672.4	17372.5	25.6306	0.126193	0.415274	2.11914	0	1.2874	O75083	NO	WDR1	-2.94165	0.421244	0.000221179	0.997576
Q9UHX1	PUF60	7610.7	7271.4	8969	6089.5	5896.6	6766	9.50264	10.2582	28.8921	5.4702	0	0.903562	Q9UHX1	NO	PUF60	-2.93231	0.0982775	-0.347004	0.0431815
P24534	EEF1B2	10197.1	10811.9	23658.3	8789.7	8528.5	10403	17.4523	18.4199	52.3173	4.29063	0.182607	7.12307	P24534	NO	EEF1B2	-2.92694	0.0933283	-0.688229	0.271039
P15559	NQO1	21550.8	21517	13206.6	15466.8	13949.8	12661.9	125.626	133.262	128.456	17.1503	16.0083	18.3374	P15559	NO	NQO1	-2.91108	1.11899e-06	-0.419395	0.1771
Q9Y6A4	C16orf80; CFAP20	1213.2	1302	2187.8	1428.9	1187.6	1212.4	0	0.817366	35.3448	4.17461	0	0.641936	Q9Y6A4	NO	C16orf80; CFAP20	-2.90841	0.42303	-0.296651	0.414618
P62249	RPS16	11945.8	13701.2	5798	13398.7	14481.2	12513.9	3.94379	1.8147	0	0	0.769671	0	P62249	NO	RPS16	-2.90338	0.227685	0.361303	0.292455
Q8WYP5	AHCTF1	18175.2	16173.5	6487	17504.4	19437.8	15155.7	6.9696	5.1032	5.75455	0	0	2.38788	Q8WYP5	NO	AHCTF1	-2.90029	0.00596913	0.351394	0.380865
Q13561	DCTN2	3730.7	3677.3	6921.1	4036	3514.9	4078.5	3.06636	2.52408	9.55084	0.519152	0	1.5106	Q13561	NO	DCTN2	-2.89911	0.130254	-0.301171	0.454535
O43264	ZW10	3780.9	3608.2	3029.3	4415.9	4343.1	4177.9	2.94796	1.37328	22.9432	0.942179	0	2.72995	O43264	NO	ZW10	-2.89233	0.323412	0.312358	0.0242703
Q8IUD2	ERC1	5024.8	4994.3	8378.4	5291.4	5144.8	5981	0.609273	0.58979	7.64666	1.19793	0	0	Q8IUD2	NO	ERC1	-2.88443	0.344936	-0.164302	0.597375
P09874	PARP1	56481.8	54776.4	37423.6	48255.7	54658.9	51302.1	2.04218	9.30861	38.3499	2.27992	0	4.49441	P09874	NO	PARP1	-2.87512	0.269321	0.0527309	0.786264
Q9NSD9	FARSB	12653	11907	11782.1	11817.1	11263.1	11643.4	5.88079	6.60538	15.765	0.685701	0	3.21125	Q9NSD9	NO	FARSB	-2.85789	0.0712235	-0.0657253	0.164307
Q7Z5K2	WAPAL; WAPL	4604	4314	3464.9	4270	4281.9	4283.7	0.0747514	0	1.18719	0.175423	0	0	Q7Z5K2	NO	WAPAL; WAPL	-2.84673	0.403776	0.0518015	0.681681
P18206	VCL	30099.6	30891.7	47550.4	30730.3	27822.7	30646.2	0.139247	0.951495	9.7315	1.40266	0.116088	0	P18206	NO	VCL	-2.83305	0.374255	-0.283147	0.326339
O60814	HIST1H2BK	55558.9	63506.3	15116.8	38866.2	45107.4	37975.3	193.15	281.872	83.8261	21.6859	29.2985	28.5698	O60814	NO	HIST1H2BK	-2.81245	0.0494642	-0.137914	0.801111
P51532	SMARCA4	3985.5	3597.3	3364.5	2788.6	2749.4	3019.4	1.68672	0.546358	6.5817	0	0	1.26044	P51532	NO	SMARCA4	-2.806	0.255338	-0.355331	0.0162915
Q92900	UPF1	7679.9	7730.8	11389.6	7183.5	7365	8091	10.8224	15.3009	69.1546	6.01422	0.972949	6.69773	Q92900	NO	UPF1	-2.79956	0.222114	-0.243407	0.332484
Q9Y657	SPIN1	1595	1458.6	2003.4	1540.9	1444.7	1569	4.80721	4.09252	15.988	1.69531	0.432305	1.49599	Q9Y657	NO	SPIN1	-2.77993	0.14109	-0.150957	0.375125
Q8NBJ7	SUMF2	4277.3	4561	6897.8	5270.8	5269.2	5709	8.01685	9.6519	16.5522	3.21923	1.5191	0.269726	Q8NBJ7	NO	SUMF2	-2.77256	0.0240393	0.0462729	0.849195
Q7Z3B4	NUP54	13209.6	12226.6	17444.2	15856.7	13663.3	14451.7	3.11754	1.83537	8.6696	2.01449	0	0	Q7Z3B4	NO	NUP54	-2.75751	0.153745	0.0362569	0.843241
Q15334	LLGL1	1984.9	2069.5	1241.6	1889.6	1828.7	1861.3	2.56235	5.4929	9.21994	1.90355	0.322476	0.330855	Q15334	NO	LLGL1	-2.75625	0.0699254	0.0752586	0.737995
Q9UP95	SLC12A4	4000.1	4084.8	2356.1	6371.4	5768.8	5271.5	1.38153	7.33992	9.21716	0.280484	0.662124	1.71658	Q9UP95	NO	SLC12A4	-2.75401	0.101172	0.737797	0.0228553
P04792	HSPB1	12737.6	14105.9	31036.6	8226.6	7222.7	8323.5	111.322	123.968	299.399	25.2942	23.9547	30.5516	P04792	NO	HSPB1	-2.74423	0.066991	-1.28376	0.126037
Q9NXW9	ALKBH4	124.9	198.4	400.9	106	126.6	129	0.955185	3.59843	10.3065	0.212293	0.977343	1.03356	Q9NXW9	NO	ALKBH4	-2.74074	0.206369	-1.00199	0.218347
O95816	BAG2	10095	10599.3	26210.9	16595.2	14340.7	17460.1	10.7479	10.7155	27.0117	2.7481	1.16296	3.36374	O95816	NO	BAG2	-2.73627	0.0658835	0.0451399	0.930732
O95747	OXSR1	5138.5	4964.3	5209	6545.9	6449.7	6517	2.30837	0.602709	5.40336	0.512803	0	0.739275	O95747	NO	OXSR1	-2.73129	0.173155	0.349762	5.69003e-05
P19338	NCL	66667.7	65675	63292.1	49036.3	53431.3	49336.5	356.278	346.044	286.618	41.0595	64.282	43.7913	P19338	NO	NCL	-2.72928	0.000257971	-0.365952	0.00109065
P40937	RFC5	4073	3636.6	2731.1	3722.8	3516	3514.8	3.27214	0.121543	17.4694	0.0899904	0.268151	2.85099	P40937	NO	RFC5	-2.7007	0.337839	0.0426013	0.807713
Q9NVA2	SEPT11	13662.7	13416.4	17716.6	12063.7	12391.7	13614.6	20.0764	20.0152	54.3184	4.82757	1.58096	8.15028	Q9NVA2	NO	SEPT11	-2.69705	0.0830828	-0.234706	0.202384
Q99439	CNN2	5664.4	6007.1	10652.2	5267.8	4656.7	5466.7	24.9804	23.3192	51.006	6.04644	4.42742	5.02123	Q99439	NO	CNN2	-2.68007	0.0358051	-0.53647	0.228521
P51151	RAB9A	7651.1	7422	6146.9	8109.5	7702.3	8049	7.45749	14.8097	21.2357	0	0	6.79082	P51151	NO	RAB9A	-2.67945	0.0556628	0.169218	0.143591
P11387	TOP1	33778.3	38488.5	20707	24253.7	25678.8	24777.8	13.4397	19.2063	70.2186	6.47444	0	9.60709	P11387	NO	TOP1	-2.67727	0.188369	-0.315517	0.317511
Q9UNH7	SNX6	3564	3479	6045.8	3918.4	3360.6	3714.1	0.670842	0.677305	5.91097	0.991406	0	0.152056	Q9UNH7	NO	SNX6	-2.66638	0.314219	-0.251735	0.460949
Q01518	CAP1	11933.8	12622.8	19717	11305.2	10805.8	11183.6	8.61569	6.11021	26.8046	1.97629	0	4.61757	Q01518	NO	CAP1	-2.65498	0.15511	-0.411158	0.215883
P62701	RPS4X	15856.2	16879.5	7246.1	14584.2	14906.8	15461.7	0.346654	4.30879	22.6025	2.04084	0	2.30332	P62701	NO	RPS4X	-2.64952	0.329965	0.169064	0.617544
Q9Y3I0	C22orf28; RTCB	15531.6	15598.7	24905.4	15847.8	15806.3	16887.8	4.33231	4.83658	28.0217	1.77142	0	4.17892	Q9Y3I0	NO	C22orf28; RTCB	-2.64389	0.258227	-0.207116	0.469995
Q9H098	FAM107B	2236.8	2179.5	4418.5	2142.9	2085.6	2326.1	3.96	5.53753	22.5949	0	1.20812	3.94973	Q9H098	NO	FAM107B	-2.63739	0.21378	-0.43069	0.362723
P52565	ARHGDIA	5148.6	5383	9760.7	4656.8	3977.5	5094.8	3.77439	4.25576	9.22749	0.848103	0.718121	1.21197	P52565	NO	ARHGDIA	-2.63502	0.0508949	-0.563695	0.227131
P17174	GOT1	4610.7	4447.2	5441.9	3774.5	3823	4282.8	6.31119	0.422545	0	0	0	1.08743	P17174	NO	GOT1	-2.63048	0.414446	-0.287462	0.0660932
P35659	DEK	12715.8	12445.4	10816.7	9726.1	10126.2	9175.8	0	0.0959784	1.7345	0.298753	0	0	P35659	NO	DEK	-2.6152	0.42221	-0.309661	0.0239641
Q7RTW8	OTOA	2910.4	2697.1	4472.6	1704.7	1843.6	2057.9	36.1161	33.4877	66.2315	6.54464	6.79253	8.93581	Q7RTW8	NO	OTOA	-2.60849	0.0228716	-0.846415	0.0587518
P62280	RPS11	6697.2	7906.9	9346.7	7605.7	7092.9	7979.2	7.49374	7.36681	76.2605	3.53144	0.735563	10.6898	P62280	NO	RPS11	-2.60698	0.33408	-0.0787932	0.627128
Q99720	SIGMAR1	7810.5	7948	3645.6	8331.5	8589.9	7818.5	3.02574	3.10224	1.14666	0	0.439394	0.756143	Q99720	NO	SIGMAR1	-2.60522	0.0400419	0.350478	0.281453
Q96M27	PRRC1	1932.1	1956	2523.8	1940.4	1609.3	1908.7	7.49378	3.05202	10.0269	3.3891	0	0	Q96M27	NO	PRRC1	-2.60176	0.0698619	-0.232274	0.222518
Q13015	MLLT11	850.4	997	1472.5	309	229.1	303.4	2.09045	2.64164	4.07622	1.09535	0	0.36214	Q13015	NO	MLLT11	-2.59538	0.0220394	-1.9801	0.0120713
P13797	PLS3	29545.1	30030.9	22979.1	22544.2	22519.9	23024.7	4.68184	12.4595	31.0458	0	0	8.04263	P13797	NO	PLS3	-2.58291	0.180857	-0.27794	0.101908
P22626	HNRNPA2B1	53809.1	49840.4	130414	35807.4	41670.9	49024.7	29.6733	37.3912	134.472	6.32154	8.73523	18.6433	P22626	NO	HNRNPA2B1	-2.58022	0.174527	-0.88773	0.247465
P68400	CSNK2A1	4990.9	4539.8	5635.2	4485.6	4301.6	4512.5	23.9187	4.98546	38.842	0.976668	0	10.5753	P68400	NO	CSNK2A1	-2.552	0.144909	-0.189437	0.127873
P42285	SKIV2L2	5604.9	5297.7	3468.4	4639.6	5083.9	4461.6	5.73106	3.39011	18.1986	0	1.89747	2.76436	P42285	NO	SKIV2L2	-2.55097	0.180972	-0.0187841	0.93296
P14384	CPM	3446.8	3425.8	3889.4	3771.6	3493.5	4121.9	10.5139	10.0324	10.0171	1.70646	1.24994	2.26509	P14384	NO	CPM	-2.54927	1.48295e-05	0.0814415	0.427996
Q15393	SF3B3	13930	12838.4	16543	11713.1	13175.5	14423.8	31.79	5.06066	292.781	4.44122	0.962945	51.0155	Q15393	NO	SF3B3	-2.54659	0.383751	-0.139762	0.379231
P62805	HIST1H4A; HIST1H4F; HIST1H4D; HIST1H4J; HIST2H4A; HIST2H4B; HIST1H4H; HIST1H4C; HIST4H4; HIST1H4E; HIST1H4I; HIST1H4B; HIST1H4K; HIST1H4L	97232.4	106449	27339.7	78065.8	91107.5	76903	325.035	380.834	144.737	44.9303	33.1683	67.6248	P62805	NO	HIST1H4A; HIST1H4F; HIST1H4D; HIST1H4J; HIST2H4A; HIST2H4B; HIST1H4H; HIST1H4C; HIST4H4; HIST1H4E; HIST1H4I; HIST1H4B; HIST1H4K; HIST1H4L	-2.54526	0.0309273	0.0910805	0.852941
Q9NRG9	AAAS	15527.2	14966.1	7593.7	14311.8	14696.1	13579.2	23.6024	24.8285	21.9504	4.40297	4.78797	2.88713	Q9NRG9	NO	AAAS	-2.5428	4.39897e-05	0.161118	0.591744
Q9NX00	TMEM160	3245.1	3050.4	1505.2	2143.3	2412.7	2042.9	7.0323	5.78501	7.64996	2.27408	0.257538	0.984731	Q9NX00	NO	TMEM160	-2.54117	0.0021729	-0.241378	0.514885
Q96IZ0	PAWR	1605	1701.8	3219.3	1711	1864.5	2170.7	2.22596	2.50461	8.41522	0	0.231943	2.03102	Q96IZ0	NO	PAWR	-2.53831	0.161896	-0.183613	0.65531
O00401	WASL; ASB15	2923	2712.1	3990.7	3460.2	3426.9	3459.7	0.867959	3.30732	21.4178	1.50625	0	2.90344	O00401	NO	WASL; ASB15	-2.53701	0.34076	0.104206	0.576599
P09601	HMOX1	19344.7	17663	11907.9	12376.1	12422.2	12592.1	146.012	134.467	99.2771	19.5561	20.7187	25.527	P09601	NO	HMOX1	-2.52887	0.00179361	-0.387627	0.163301
O00625	PIR	2226.4	2293.8	3072.5	1998	1846.8	1945.8	6.5358	7.31513	11.043	1.44819	1.49042	1.39301	O00625	NO	PIR	-2.52282	0.00788945	-0.3909	0.094363
O43314	PPIP5K2	1312.4	1091.4	747.4	865.9	929.6	906.7	4.44901	2.22345	6.56193	0.357043	0	1.95992	O43314	NO	PPIP5K2	-2.51399	0.0589178	-0.221767	0.416799
P34932	HSPA4	29239.1	29523.3	49485.9	25455.1	23550.7	26448.8	10.5105	22.4079	91.6769	9.07765	0.188787	12.622	P34932	NO	HSPA4	-2.50901	0.251714	-0.520664	0.180961
Q9UHB6	LIMA1	10919.9	12108.5	24917.5	8939.9	8413.3	10314.4	8.61582	9.35893	15.7701	2.60783	0.95495	2.41123	Q9UHB6	NO	LIMA1	-2.4979	0.0165013	-0.79321	0.208845
P52209	PGD	17167.1	16749.7	9814.1	15426.8	16420.5	15788	1.16457	1.98834	5.49722	0.0514643	0	1.49722	P52209	NO	PGD	-2.48168	0.169927	0.123378	0.616723
P27695	APEX1	22397.1	21531.9	14387.4	16582.5	17759.3	15475.7	62.6194	60.8698	18.997	7.46848	11.6855	6.37548	P27695	NO	APEX1	-2.48059	0.0531616	-0.227249	0.340773
Q6ZSR9		464.1	396.2	750.8	457.2	446	424.3	2.58984	1.06371	13.3694	1.00337	1.41513	0.648974	Q6ZSR9	NO		-2.47236	0.296618	-0.279334	0.435084
P53634	CTSC	7623.4	8669.9	9917.6	5831	5666.7	5434.5	31.1704	38.0137	41.2077	4.08796	6.57545	9.27007	P53634	NO	CTSC	-2.46937	0.000812332	-0.630397	0.010065
Q12904	AIMP1	6526	7363.8	13156.5	6562	5426.5	6515.3	4.0376	6.85095	20.1196	1.9882	0	3.67645	Q12904	NO	AIMP1	-2.45259	0.171079	-0.54761	0.249871
Q9Y6I9	TEX264	4781.9	4806.6	3479.7	6184.1	6231.6	5739.9	1.73982	1.8305	10.3246	0.250234	0.692682	1.6042	Q9Y6I9	NO	TEX264	-2.44762	0.258532	0.474354	0.0218883
P12270	TPR	32129.4	31265.5	51015.5	38792.7	36468.8	44220.5	14.9303	8.82295	70.836	6.38089	0.154005	10.8116	P12270	NO	TPR	-2.44703	0.266848	0.0625751	0.816988
P14868	DARS	14079.6	13984.2	15527.7	17385.1	15946.5	16404.5	0	0	14.0854	0	0.707559	1.87789	P14868	NO	DARS	-2.44571	0.462888	0.190247	0.0353344
Q9BUK6	MSTO1	717.6	750.8	1178	696.3	587.8	826.4	2.02122	1.94872	14.2658	0.245349	0	3.11554	Q9BUK6	NO	MSTO1	-2.43985	0.304592	-0.326446	0.335985
Q5JRA6	MIA3	28897.6	26012	20407.4	27106.9	26761.2	27983.7	35.9202	26.5838	73.6284	10.9917	2.57316	11.6123	Q5JRA6	NO	MIA3	-2.43482	0.0653108	0.120039	0.435939
Q96C24	SYTL4	1577.5	1647.3	996.2	1738.4	1834.1	1644	11.2085	9.90139	3.29916	1.23533	2.34478	0.959789	Q96C24	NO	SYTL4	-2.42668	0.0560334	0.305497	0.195189
P60709	ACTB	28024.4	29663.1	35228.4	26049.5	25321.7	28758.6	138.412	123.814	182.358	25.7049	16.0953	41.0392	P60709	NO	ACTB	-2.42407	0.00317879	-0.213587	0.152741
P49588	AARS	9093.5	8682.9	11188.2	8570.5	8003.2	8881.7	1.39377	1.11828	4.67974	0	0.519546	0.821696	P49588	NO	AARS	-2.42278	0.170562	-0.186319	0.225613
O43776	NARS	6236.7	6208.6	4990.3	7094.4	7026.2	6371.3	0	0	3.63562	0	0	0.678146	O43776	NO	NARS	-2.42253	0.468693	0.233018	0.0966193
Q9BTX3	TMEM208	899.5	959.9	754.4	1184	1255.2	1121.4	0.363789	0	5.70017	0	0.547629	0.584361	Q9BTX3	NO	TMEM208	-2.4214	0.424884	0.445972	0.0119552
Q96JM3	CHAMP1	7587.3	7240.1	8207	6508	7090.8	6776.9	3.52989	1.82447	7.17227	0.704774	0.430543	1.20445	Q96JM3	NO	CHAMP1	-2.42056	0.100082	-0.17694	0.0545113
Q15287	RNPS1	1561.4	1586.4	1818.4	1251.5	1375.2	1210.1	1.44411	1.37258	18.7294	1.98639	1.59916	0.44259	Q15287	NO	RNPS1	-2.41924	0.370431	-0.372239	0.0170342
P62241	RPS8	9047.7	8900.7	3747.3	7512.1	7939.9	8206.9	0	1.66154	16.1417	0	0.0381379	3.31121	P62241	NO	RPS8	-2.41018	0.410072	0.124974	0.728088
Q15022	SUZ12	3098.3	2553.8	1838.3	2948.9	2893.8	2659.7	4.96364	0	0	0	0.727982	0.209845	Q15022	NO	SUZ12	-2.404	0.46635	0.182827	0.41974
Q10570	CPSF1	783.6	694.2	743.2	584.5	708.9	606.8	1.95021	1.22628	3.21628	0.360879	0.551789	0.298752	Q10570	NO	CPSF1	-2.39974	0.0421855	-0.225058	0.0816284
Q9NR30	DDX21	23737	23842.1	18113.5	20755.4	22321.1	19734.3	1.35977	2.36183	21.4897	0.548734	1.1081	3.12472	Q9NR30	NO	DDX21	-2.39852	0.360197	-0.0647182	0.661695
P05387	RPLP2	5877	5214.1	7686.2	4360.9	5386.7	6598.3	8.75323	8.41792	26.7589	2.72953	0.343522	5.26094	P05387	NO	RPLP2	-2.39813	0.129223	-0.200061	0.455473
P08238	HSP90AB1	50879.2	48240.4	31054.1	38604.5	37038.3	40821.1	50.5328	43.1668	105.02	10.9219	9.19059	17.7793	P08238	NO	HSP90AB1	-2.39077	0.0527788	-0.160555	0.509111
Q06124-2	PTPN11	11430.3	10389.6	11334	10270.2	9842.5	9801.8	0.420633	0.655387	8.7807	0	0	1.88673	Q06124	NO	PTPN11	-2.38522	0.399408	-0.148334	0.0413714
P45973	CBX5	7016.7	6413.2	8464.1	5986.2	6991.2	7358.2	2.22595	0	5.78778	0.273082	0.107224	1.1625	P45973	NO	CBX5	-2.37692	0.277417	-0.106528	0.518071
Q8IVT2	C19orf21; MISP	3921.9	4211.4	7539.9	4224.3	4046.5	4855.9	0.979812	3.16245	10.5813	0.309341	0.579237	1.97756	Q8IVT2	NO	C19orf21; MISP	-2.36095	0.251555	-0.255795	0.513881
Q14315	FLNC	5362.8	5073.1	6446.5	5846.3	5738.3	5858.3	0	0	14.7451	1.6017	0	1.27269	Q14315	NO	FLNC	-2.35891	0.46795	0.0471199	0.679238
O14818	PSMA7	11846.6	11871.2	15745.9	9007.6	8328.7	9330.6	21.7462	22.3409	33.8219	4.42366	3.78274	7.04055	O14818	NO	PSMA7	-2.35327	0.00673526	-0.565476	0.0325928
O43175	PHGDH	14956.5	15644.6	20559	15155.6	13243.6	15261.2	2.04294	2.6694	35.6623	2.47602	0.869134	4.55976	O43175	NO	PHGDH	-2.35263	0.386852	-0.228694	0.254779
Q9BXP2	SLC12A9	638.3	507.1	459.6	550.6	595.4	573	1.89048	1.51466	5.43185	0.854317	0.29118	0.600243	Q9BXP2	NO	SLC12A9	-2.33972	0.133531	0.0989962	0.527496
P61960	UFM1	1707.9	1684.6	3594.7	1666.3	1551	1685.2	2.6571	1.10139	4.86979	1.34633	0.369	0	P61960	NO	UFM1	-2.33059	0.11903	-0.511197	0.334776
Q9BZE4	GTPBP4	4761.4	4494.4	3064.4	3983	4354.9	3929.4	2.85506	1.52253	11.5378	0	0.855449	2.32343	Q9BZE4	NO	GTPBP4	-2.32383	0.256827	-0.00620793	0.975675
P30050	RPL12	8227.3	9688.1	11344.3	11398.1	11568.7	11358.2	6.97157	10.5321	21.7645	2.14084	3.3348	2.38636	P30050	NO	RPL12	-2.32039	0.0793193	0.230345	0.134765
P43243	MATR3	31595	29116.5	57971.4	22726.3	23969.2	28388.2	17.5906	17.9445	58.7691	3.823	4.77366	10.3308	P43243	NO	MATR3	-2.31684	0.143143	-0.66054	0.196659
Q9UQR0	SCML2	2545.3	2486.1	3096.1	2408.8	2203.8	2240.4	2.34911	4.90687	13.6182	1.11013	1.38148	1.70351	Q9UQR0	NO	SCML2	-2.31493	0.178876	-0.246076	0.105991
Q9Y605	MRFAP1	434.1	408.2	818.4	206.1	248	294.8	4.19894	4.68738	9.73433	0.178932	1.5853	1.98433	Q9Y605	NO	MRFAP1	-2.31249	0.0554262	-1.14895	0.0876414
Q6PKG0	LARP1	14416.9	14235.8	10635.6	10518.9	11322.7	11408.1	11.0179	9.81207	14.0931	4.21421	0.189942	2.65549	Q6PKG0	NO	LARP1	-2.30652	0.00582591	-0.240758	0.186365
Q5UIP0	RIF1	21595.8	18843.3	16859.4	17735.8	17798.8	17284.3	17.3045	5.69629	19.7989	0	0.531845	8.14259	Q5UIP0	NO	RIF1	-2.30276	0.0886658	-0.117443	0.340975
O43242	PSMD3	7503.7	6444.8	6186	6088.9	6080.2	5824.1	5.00999	7.33375	21.2663	2.32533	1.93342	2.57463	O43242	NO	PSMD3	-2.29822	0.153719	-0.162218	0.15849
O60701	UGDH	8322.5	8487	15342.9	7329.3	7046	7240.1	17.056	10.3034	104.522	13.557	6.02666	7.75472	O60701	NO	UGDH	-2.27024	0.315981	-0.572867	0.20377
Q9UQ80	PA2G4	32309.5	32507.6	60361.7	37805.8	36172.4	40965.1	17.6059	18.7503	40.2816	2.87142	5.37799	7.68071	Q9UQ80	NO	PA2G4	-2.2663	0.054298	-0.123068	0.735627
Q96L58	B3GALT6	2614.3	2164.1	724.2	2748	2493	2031	3.92787	3.21802	2.26076	1.01444	0	0.942656	Q96L58	NO	B3GALT6	-2.26497	0.0130764	0.402239	0.386529
Q99829	CPNE1	5385.4	5363.6	5409.9	4769.4	4429.4	4778.4	0.595988	1.23563	5.38749	0	0.508415	1.00559	Q99829	NO	CPNE1	-2.25345	0.281702	-0.209254	0.0032658
P63010	AP2B1	13416.6	16166.1	7594	16218.6	14737	16437.4	6.72702	2.75438	17.5314	0.352131	0	5.33056	P63010	NO	AP2B1	-2.249	0.2079	0.350275	0.257765
Q15397	KIAA0020; PUM3	1350.1	1452.9	791	976.3	1067.1	850.3	3.22949	1.33928	5.08708	1.48816	0	0.552017	Q15397	NO	KIAA0020; PUM3	-2.24271	0.0950149	-0.312675	0.338739
Q8WUM4	PDCD6IP	12463	12491.8	20335.3	14558.1	13376.1	15036.6	5.38905	4.10117	17.3454	1.48655	0.258186	3.92926	Q8WUM4	NO	PDCD6IP	-2.24171	0.180398	-0.0758391	0.786192
Q9UIA9	XPO7	1626.5	1659.2	2042.3	1553.3	1567.3	1564.5	10.0136	10.3805	21.4619	1.96908	2.65715	4.23659	Q9UIA9	NO	XPO7	-2.23959	0.0449208	-0.185514	0.183848
P17987	TCP1	27693.2	28066.7	41879.9	25827.1	23839.1	25332	22.2439	20.9842	91.8989	13.7564	1.07821	13.7802	P17987	NO	TCP1	-2.23948	0.210187	-0.380613	0.184035
P16152	CBR1; SETD4	9524.8	10429	14587	10631.9	9025.8	9797.4	10.379	16.4967	21.5003	4.79954	2.01543	3.45376	P16152	NO	CBR1; SETD4	-2.23604	0.0185848	-0.229784	0.35607
O75531	BANF1	5423.7	5644.9	10067.4	4847.7	5259.3	5759.2	29.8719	31.9383	111.095	14.2514	9.58663	12.9622	O75531	NO	BANF1	-2.23219	0.165404	-0.413746	0.316345
Q9BQD7	FAM173A	2909.7	2787.5	2017.1	1532.9	1520.8	1461.6	8.06906	9.96342	4.37551	1.88757	1.70958	1.20109	Q9BQD7	NO	FAM173A	-2.22344	0.0238017	-0.772713	0.0190271
Q9NZW5	MPP6	7587.4	7973.1	12032.8	7234.2	6487.2	7513	3.28148	3.08727	20.1909	1.76367	0	3.92796	Q9NZW5	NO	MPP6	-2.22232	0.295279	-0.377915	0.218765
P06753-2	TPM3	11069	11942.5	31263	8762.2	8714.7	11102.2	20.9577	16.2728	71.0671	8.14149	5.49623	9.60499	P06753	NO	TPM3	-2.22015	0.182049	-0.925314	0.266448
P60891	PRPS1	2566.6	2645.5	4122.4	2245.2	2234	2431	0.856584	3.57316	6.30843	0	0	2.35469	P60891	NO	PRPS1	-2.18914	0.187267	-0.433845	0.18824
P62917	RPL8	31944.9	34300	7221.2	29192.7	31370.4	32373.1	76.6696	76.7053	0	6.67821	12.8077	14.2277	P62917	NO	RPL8	-2.18566	0.195149	0.339162	0.497652
Q9UNE7	STUB1	6227.8	6303.3	10530.8	6951.3	6256.2	7134.7	9.77668	9.14025	31.2589	4.72543	3.04834	3.28192	Q9UNE7	NO	STUB1	-2.1822	0.148082	-0.181036	0.564923
Q92621	NUP205	30753.9	30917.9	16637.6	33633	35691.6	30232.1	19.0158	3.58406	72.3872	0.68761	1.49874	18.8076	Q92621	NO	NUP205	-2.17776	0.318502	0.346333	0.229083
Q9BPX3	NCAPG	10317.4	9229.8	4045.3	9385.5	10252.3	8519.5	0.855658	0.634195	6.32247	1.71352	0	0.0236211	Q9BPX3	NO	NCAPG	-2.16904	0.356558	0.255181	0.488887
Q99598	TSNAX	3335.5	3710.7	3899.5	3528.2	3154.3	3659.7	0	0.361062	12.3226	0	0.600619	2.22465	Q99598	NO	TSNAX	-2.16652	0.468042	-0.0818211	0.420831
P05783	KRT18	25517	22066.7	34457.5	18156.9	19681.6	20623.5	91.8043	82.7788	163.096	20.6534	20.9861	33.5812	P05783	NO	KRT18	-2.16645	0.0273601	-0.488849	0.10488
P51991	HNRNPA3	11494.2	11022.8	23032.7	8483.1	9944.8	10151	16.3503	20.5188	48.5881	7.02995	6.2755	5.8622	P51991	NO	HNRNPA3	-2.15653	0.094579	-0.672491	0.226535
Q9BY77	POLDIP3	691.5	665.9	1147.4	640.6	593.4	644.7	0.776047	0.0985977	9.74884	1.03189	1.21027	0.14367	Q9BY77	NO	POLDIP3	-2.15469	0.429519	-0.414961	0.255188
P36406	TRIM23	283.9	301.8	428.1	277.3	240.1	283.8	1.31145	1.89245	5.7633	0.908984	0	1.10927	P36406	NO	TRIM23	-2.15155	0.182588	-0.339539	0.20903
Q06210	GFPT1	2120	2067.4	1797.8	2077.3	2162.1	2092.4	0	0	6.77562	0.0673955	0.0546097	1.41413	Q06210	NO	GFPT1	-2.14105	0.490489	0.0812162	0.325423
Q9BVA1	TUBB2B	229.8	226.2	316.3	213.5	180.3	213.3	1.519	1.34352	4.14666	0.8089	0	0.784017	Q9BVA1	NO	TUBB2B	-2.13758	0.128567	-0.347227	0.154854
P62753	RPS6	15044.1	13616.9	5276.7	10153.3	11047.5	10749.1	18.6445	17.7669	9.98435	2.70156	3.10388	4.78981	P62753	NO	RPS6	-2.13058	0.0134398	-0.0870774	0.839023
O43684	BUB3	12325.6	12522.3	21319.3	12341.9	11924.9	13804.9	5.60518	7.45881	24.551	2.40507	1.82708	4.40907	O43684	NO	BUB3	-2.122	0.187415	-0.278149	0.422061
Q8N1F7	NUP93	36624.9	35792.2	20480.6	40003.1	41105.7	36754.3	8.61987	0.66579	45.368	5.99013	6.63076	0	Q8N1F7	NO	NUP93	-2.11451	0.371379	0.343397	0.198701
Q8NHH9	ATL2	6793.6	6523	2080.2	7272.7	7159.8	6870.3	2.4448	1.52791	0	0	0.924703	0	Q8NHH9	NO	ATL2	-2.10306	0.261014	0.468413	0.268335
Q8N3R9	MPP5	3074	3202.4	3835	3411.5	3058.2	3817.8	2.76509	2.74286	8.03014	0	1.75527	1.39651	Q8N3R9	NO	MPP5	-2.10278	0.132791	0.0249097	0.864084
P38432	COIL	1533.9	1672	1901	1465.6	1445.6	1638.9	3.12993	3.25513	0	0	0	1.50128	P38432	NO	COIL	-2.08851	0.238662	-0.16655	0.206991
P13693	TPT1	7467.6	8112.6	16544.1	6482.7	6632	7190.8	4.4756	2.99437	15.1272	0.799274	1.76984	2.75535	P13693	NO	TPT1	-2.08543	0.210353	-0.661794	0.250201
P26641	EEF1G	35753.5	33919.6	20614.3	28383.1	32083.7	27880	86.3005	63.408	25.8032	15.8505	13.1512	12.4549	P26641	NO	EEF1G	-2.08189	0.0647009	-0.0313468	0.902355
Q13409	DYNC1I2	17895.3	16303.5	40055.9	16428.5	15343.5	16715.4	1.76254	0.785764	0.894684	0	0.266752	0.550143	Q13409	NO	DYNC1I2	-2.07544	0.0654093	-0.614872	0.325888
P49642	PRIM1	735.1	721.3	938.9	649.5	604.8	708.6	0.948523	0.37914	8.9889	0.551141	0.28435	1.61333	P49642	NO	PRIM1	-2.0748	0.403402	-0.28722	0.132651
O00165	HAX1	9385.4	8406.3	11287.8	5626.9	5291.5	5841.5	6.54326	6.5497	13.536	2.65021	0.293901	3.43626	O00165	NO	HAX1	-2.06128	0.0549466	-0.794989	0.00884113
Q15459	SF3A1	6578.3	6276.8	11442.8	5938.3	6214.2	7149.7	4.4954	2.8647	24.127	3.02356	1.66304	2.86723	Q15459	NO	SF3A1	-2.05948	0.308607	-0.332066	0.38621
P09496-2	CLTA	4714.7	4731	8648.8	3722.2	4098.2	5497.8	1.88192	2.09602	12.8388	1.90525	0	2.13415	P09496	NO	CLTA	-2.05768	0.31151	-0.442152	0.323699
Q9GZS3	WDR61	2028.2	1879.1	2744.1	2426	2483.3	2834.2	3.94207	7.1777	9.68642	2.35979	1.50674	1.14906	Q9GZS3	NO	WDR61	-2.05252	0.0364202	0.219328	0.286003
P80723	BASP1	55440.9	51515.5	135431	24173.7	29350.9	35513.3	868.043	790.165	1961.92	222.179	295.769	365.629	P80723	NO	BASP1	-2.03462	0.0745898	-1.44482	0.136987
P82970	HMGN5	1844.5	1832.7	4655.4	1456.2	1354.7	1608.7	4.82336	5.61655	17.2493	2.52504	0.523642	3.71908	P82970	NO	HMGN5	-2.03257	0.166018	-0.914851	0.238322
P07951-2	TPM2	3978.2	3992.5	10761.3	2006.2	2789.6	3507.7	32.9075	36.6094	91.6019	8.07321	13.6176	18.1289	P07951	NO	TPM2	-2.01657	0.10296	-1.17371	0.205206
P36941	LTBR	841.4	705.1	722.2	433.6	454.7	458	9.52368	8.32003	7.72389	1.60063	2.25984	2.47102	P36941	NO	LTBR	-2.0137	0.000408673	-0.752866	0.00212198
P52298	NCBP2	1894.6	1814.3	3432.8	1667.4	1582.8	2048.2	4.92654	4.52301	25.0364	1.05976	0	7.49448	P52298	NO	NCBP2	-2.0113	0.294131	-0.430711	0.323191
P50914	RPL14	24350.6	25226.1	4333.8	25305	28348.2	24778	74.2669	68.816	0	9.69664	15.7991	10.3208	P50914	NO	RPL14	-1.99815	0.210172	0.540861	0.302549
P53582	METAP1	1118.2	835.5	1890.1	858.4	765	874.8	12.6063	0.396219	14.9953	3.85219	0.297439	2.90769	P53582	NO	METAP1	-1.98813	0.207283	-0.621644	0.230023
Q14676	MDC1	7941.8	7639.7	9981.1	8038.9	7933.5	8124.2	11.6082	5.48353	29.1719	3.20303	0	8.46131	Q14676	NO	MDC1	-1.98778	0.199668	-0.085205	0.543751
P55072	VCP	56296	59501.7	106081	53976.9	50883.8	63999.7	81.0473	80.77	221.23	30.6551	26.7168	39.9357	P55072	NO	VCP	-1.9769	0.112313	-0.39394	0.346198
Q5QJE6	DNTTIP2	2338.5	2227.9	3382.9	1930.9	2126.6	2093.9	4.73805	3.85333	10.8926	1.95333	0	3.0202	Q5QJE6	NO	DNTTIP2	-1.96995	0.11234	-0.369913	0.183302
Q6FI81	CIAPIN1	1259.2	1227.9	2189.1	1401.9	1342.2	1493.1	1.05072	1.74851	35.2397	2.86839	1.73649	5.26123	Q6FI81	NO	CIAPIN1	-1.94692	0.453764	-0.142225	0.669633
P31689	DNAJA1	12704.9	12020.8	18459.8	8550.8	8585.7	8453.2	23.9513	24.0685	44.538	6.62162	7.58157	9.83	P31689	NO	DNAJA1	-1.94533	0.0297576	-0.754984	0.0453803
Q9H082	RAB33B	3003.4	2798.8	2736.4	2901.5	2762.1	2967.2	1.80504	3.31065	12.9274	1.33679	0	3.37655	Q9H082	NO	RAB33B	-1.93663	0.286896	0.0154947	0.775633
P11940	PABPC1	20275.6	22023.4	29646.9	15004	15974.4	17913.8	1.95577	1.54593	10.5241	0	1.14691	2.52578	P11940	NO	PABPC1	-1.93317	0.316413	-0.557308	0.0626229
P62847	RPS24	2696.8	2186.4	1802.8	2181.6	2117.6	2437.3	22.0086	1.23569	17.6484	2.66609	0	8.07048	P62847	NO	RPS24	-1.92931	0.210951	0.0108559	0.954416
P25490	YY1	6449.6	6477.2	9659.9	5533.8	5733.5	5797.3	4.48885	2.29845	15.2651	1.84946	0	3.95449	P25490	NO	YY1	-1.92583	0.263522	-0.404467	0.160039
Q15599	SLC9A3R2	2997.6	2981.8	5598.7	2881.7	2327.9	3228.7	7.46731	8.97684	19.8997	2.65748	2.13022	4.80459	Q15599	NO	SLC9A3R2	-1.92177	0.0897549	-0.456374	0.313428
Q02878	RPL6	25302	22756.6	6211.3	22324.3	24030	20752.3	33.2341	29.449	17.9541	8.88359	5.97377	6.46814	Q02878	NO	RPL6	-1.91887	0.0134433	0.306302	0.519022
Q9UKR5	C14orf1; ERG28	2702.1	3264.8	2545.1	3906.3	4334.8	3434.4	0	1.59027	9.55294	0	1.39704	1.55754	Q9UKR5	NO	C14orf1; ERG28	-1.91514	0.413835	0.455914	0.0360512
P25789	PSMA4	5248.6	5083.5	7608.3	5828.3	5533.8	6131.1	2.91195	3.45797	17.6493	1.40352	1.54502	3.42143	P25789	NO	PSMA4	-1.91483	0.293373	-0.0364178	0.866754
Q9Y3U8	RPL36	10038	10726.5	4959.7	12534.4	13205.8	12698.9	6.70999	7.91863	16.57	2.57734	0.893743	4.81771	Q9Y3U8	NO	RPL36	-1.91225	0.0820629	0.579448	0.0814475
Q49A26	GLYR1	8915.9	9086.3	9035.3	8387.3	8893.5	8540.2	4.69077	3.50327	11.1354	1.96754	1.22038	1.98022	Q49A26	NO	GLYR1	-1.90308	0.11883	-0.0664169	0.0623956
Q13177	PAK2	4385.4	4400	5631.1	4544.6	4128.7	4639.7	0.163844	1.76015	1.36731	0	0	0.889144	Q13177	NO	PAK2	-1.88817	0.228917	-0.114885	0.451747
O43633	CHMP2A	7486.3	7692.4	11937.6	8230	7369.5	7933.4	39.1019	45.7728	100.841	18.1946	13.798	18.1971	O43633	NO	CHMP2A	-1.88764	0.0826865	-0.204481	0.462747
Q00610	CLTC	42342.9	46829.8	26503.6	50352.5	51425.9	49227.5	8.31196	9.53352	31.4589	8.12116	0	5.2034	Q00610	NO	CLTC	-1.88763	0.202966	0.384512	0.13022
Q96GA3	LTV1	1110.9	1091.3	1199	791.6	885.6	919.4	1.34456	1.50488	0	0	0	0.772988	Q96GA3	NO	LTV1	-1.88216	0.270894	-0.38942	0.00607842
P53350	PLK1	1999.1	1754	1104.6	1640.6	1772.5	1661.8	8.87452	7.79565	4.33333	0.736265	3.1599	1.80229	P53350	NO	PLK1	-1.88199	0.0295118	0.063106	0.801833
Q12800	TFCP2	6559.4	6026.8	5250.4	4140.8	4172.3	5216.6	7.24362	0	9.37451	1.8529	0	2.66358	Q12800	NO	TFCP2	-1.87949	0.242579	-0.398711	0.0505349
Q969V6	MKL1	911.5	731.6	1448.3	892.3	908	936.3	0.887893	1.02255	7.70259	0.346066	0.529344	1.76437	Q969V6	NO	MKL1	-1.86457	0.368083	-0.175876	0.61259
Q12899	TRIM26	152.4	124.9	391.5	126.1	79.2	147	2.73769	1.70223	10.7798	1.69597	0.038709	2.44792	Q12899	NO	TRIM26	-1.86347	0.2812	-0.92477	0.291973
O94788	ALDH1A2	2788.8	2938.6	5771.8	1632.9	1467.9	1859.4	20.791	23.4745	46.0622	6.68113	6.25606	12.0398	O94788	NO	ALDH1A2	-1.85457	0.0571176	-1.21306	0.0895008
P52948	NUP98	20839.6	20690.4	23371.7	24269.1	23395	24210.4	9.22098	6.66606	57.1375	7.25087	4.8245	8.2792	P52948	NO	NUP98	-1.84303	0.345889	0.147224	0.0638854
Q9Y3A6	TMED5	5689.1	5640.3	3590.4	5798.3	5700.7	5828.3	2.57557	1.10385	7.03663	1.72784	0	1.27829	Q9Y3A6	NO	TMED5	-1.83379	0.238633	0.215819	0.31108
P13639	EEF2	93433.6	91674.3	80815.5	81960.6	79024.1	82311.3	64.3335	51.8751	70.1813	17.5267	10.6937	24.0678	P13639	NO	EEF2	-1.83377	0.00253209	-0.128298	0.138276
Q96CT7	CCDC124	9891.5	10049.5	16790.4	11375.8	12096.9	10458.4	4.1345	3.23135	10.413	1.78291	2.04605	1.1662	Q96CT7	NO	CCDC124	-1.83156	0.134157	-0.114406	0.708319
O75128	COBL	1909.7	2074.7	3221.2	2093.4	1918	1926.2	5.79191	6.39085	14.7221	2.9436	1.49286	3.16574	O75128	NO	COBL	-1.82338	0.093025	-0.279239	0.367454
Q99471	PFDN5	1292	1311	2128.2	1115.4	1034.3	1256.8	5.67346	6.49434	13.5834	2.46575	2.46862	2.35957	Q99471	NO	PFDN5	-1.81987	0.0704532	-0.473916	0.193937
Q06830	PRDX1	35329.4	37336.4	55643.6	33592.7	32100.7	37419.6	147.826	170.326	313.637	57.7561	50.9785	71.1923	Q06830	NO	PRDX1	-1.81203	0.0449325	-0.315401	0.275461
Q6ZU80	CEP128	4302.2	4052.5	5841.2	3993.2	3970.9	4433.1	7.69183	1.96148	20.4843	2.43609	0	6.17452	Q6ZU80	NO	CEP128	-1.80738	0.280976	-0.19546	0.359049
P54727	RAD23B	5792.3	5693.4	9846.6	5087.1	4764.9	5259.8	3.09298	1.25661	7.63734	0.360525	1.73616	1.35917	P54727	NO	RAD23B	-1.79435	0.216641	-0.497364	0.206278
O94776	MTA2	10347.3	9586.1	8418.5	9544	9772.2	9072.4	1.56539	0.523386	14.4215	4.62196	0.138235	0	O94776	NO	MTA2	-1.79427	0.453298	0.00186628	0.984647
P24941	CDK2	3105.2	2936.6	2328.2	2795.4	2746.2	2989.5	0.812056	1.65696	5.44271	0.469069	0	1.82144	P24941	NO	CDK2	-1.78832	0.286506	0.0275042	0.838776
Q9H089	LSG1	12550.6	11618.3	7133.8	11655.8	11667	12100.4	20.1436	18.5397	15.5223	5.43803	5.70956	4.54849	Q9H089	NO	LSG1	-1.78804	0.000784161	0.178407	0.459115
Q9BPU6	DPYSL5	5184.5	5826.3	1288.1	3905	4446.9	4037.5	2.66091	2.29767	10.1322	1.1517	0.414914	2.82876	Q9BPU6	NO	DPYSL5	-1.77961	0.249895	0.010577	0.98415
Q9UKS6	PACSIN3	11558.5	12057.3	17683.1	10767.6	9290.6	10735	58.2983	67.7359	60.6085	18.6099	15.9016	19.8772	Q9UKS6	NO	PACSIN3	-1.7789	0.000137144	-0.423492	0.158516
P17813	ENG	7348.5	6975	4751.2	5383.4	5769	5964.1	61.8898	60.2287	43.1212	15.8499	16.112	16.2227	P17813	NO	ENG	-1.77792	0.00288416	-0.156273	0.474836
Q08J23	NSUN2	21992.6	22167.6	36230.9	19065.5	18580.1	19920.6	42.1856	42.5622	85.9996	16.2549	13.8754	19.9304	Q08J23	NO	NSUN2	-1.77012	0.0515719	-0.481814	0.183256
O00161	SNAP23	12654.3	13286.6	14002.2	12093.1	10908.8	12480.4	15.1505	19.8261	48.6953	11.5413	6.02807	7.08813	O00161	NO	SNAP23	-1.76272	0.137751	-0.170847	0.0721418
Q8N684	CPSF7	4439.4	4143.2	6512.5	3826.3	3952.9	4594.4	0.0444306	0.257465	14.0117	0.80294	0	3.41949	Q8N684	NO	CPSF7	-1.76125	0.516648	-0.286815	0.310723
Q9H173	SIL1	5580.6	5238.6	3567.5	5704.8	5950.9	6401.1	6.34623	8.29654	11.6185	3.18353	3.1144	1.45128	Q9H173	NO	SIL1	-1.76082	0.0197267	0.327807	0.134953
P12081	HARS	7967.4	7801	7676.7	8506.4	8042.7	8113.9	2.64762	2.68467	14.6456	2.67381	0.975503	2.26542	P12081	NO	HARS	-1.75602	0.308971	0.0730619	0.0718681
P61289	PSME3	6556.8	6339.1	8828.9	5252.9	4863.6	5450	8.8989	7.03241	24.7868	2.94947	0.593297	8.54255	P61289	NO	PSME3	-1.75241	0.193083	-0.480898	0.0653508
Q7LBR1	CHMP1B	5672.9	5683.3	10524.2	5835.8	5521.9	5868.1	9.65066	9.89793	18.591	3.23189	3.09817	5.06143	Q7LBR1	NO	CHMP1B	-1.74333	0.0413538	-0.345068	0.392203
P04920	SLC4A2	5013.4	4321.5	2242.3	3791.5	3591.8	3534	7.86344	7.66494	6.96141	1.54671	1.55204	3.63469	P04920	NO	SLC4A2	-1.73985	0.00215655	-0.0846703	0.805533
Q96AC1	FERMT2	29284.7	31616.5	10784.6	30212.3	29567.4	25259.8	8.74921	9.41842	12.0142	3.65568	1.30583	4.10614	Q96AC1	NO	FERMT2	-1.73488	0.00597454	0.246446	0.546813
P49368	CCT3	29052.4	28094.7	34652.3	22943.5	22242.7	22891.2	67.2068	57.4439	79.8337	19.5428	18.5267	23.467	P49368	NO	CCT3	-1.73248	0.00201249	-0.431309	0.0184068
Q96RE7	NACC1	441.2	432.6	545.1	349.6	316.1	365.6	4.45763	4.38998	1.60548	1.73891	0.571902	0.842551	Q96RE7	NO	NACC1	-1.72896	0.0724169	-0.460309	0.029536
Q9NVA4	TMEM184C	669.7	648.9	371.9	832.8	707.7	603.8	1.84976	0.795249	2.57368	0.304342	0.240717	1.03173	Q9NVA4	NO	TMEM184C	-1.7267	0.102479	0.343057	0.264298
P08240	SRPR; SRPRA	24561	24276.5	10394.5	25852.5	27851.2	23534.3	30.4346	29.1098	58.7055	9.06062	10.6921	16.0135	P08240	NO	SRPR; SRPRA	-1.72517	0.0496399	0.382934	0.282634
Q9UI30	TRMT112	2751.8	2707.3	4451.3	1998	1918.1	2244.7	4.10418	4.27641	14.7101	1.9631	1.25025	3.78831	Q9UI30	NO	TRMT112	-1.72155	0.20925	-0.685826	0.0984216
Q96MU7	YTHDC1	632.7	630.9	877	621.8	573.4	607.3	0.455749	3.00743	14.3824	2.17736	0.208552	3.04161	Q96MU7	NO	YTHDC1	-1.7172	0.396387	-0.248016	0.245986
O00559	EBAG9	520.2	555.1	757.5	589	525.1	587.2	1.43942	1.11787	5.11197	0.806191	0	1.53266	O00559	NO	EBAG9	-1.71329	0.260099	-0.107412	0.599152
P04264	KRT1	9762.3	5652	13024.3	8492.3	8960.2	8485.7	17.2535	15.5976	19.7253	4.31246	5.47671	6.25634	P04264	NO	KRT1	-1.71225	0.000780085	-0.132772	0.716609
Q5HYI7	MTX3	16073.6	15218.8	8330.9	11029.8	11692.3	10692.6	6.88633	6.81299	9.64064	2.09633	2.78687	2.25673	Q5HYI7	NO	MTX3	-1.70882	0.00479579	-0.245866	0.448981
Q13418	ILK	14259.7	14477.7	13631	14675.2	14754.8	14250.7	7.00758	7.93733	23.831	2.68682	4.06262	5.17463	Q13418	NO	ILK	-1.70128	0.179399	0.0440073	0.216262
O60664	PLIN3	6879.8	6530.4	12315	7262.8	6323.2	6828	2.6969	0.71044	8.5243	1.6053	0.0667267	2.00476	O60664	NO	PLIN3	-1.69827	0.318673	-0.333623	0.402447
P41221	WNT5A	11522.8	11575.8	11998.3	5245.7	5355.9	5128.9	252.824	265.782	259.439	77.3131	82.9206	79.6599	P41221	NO	WNT5A	-1.69746	1.59868e-06	-1.15778	2.49476e-06
O94991	SLITRK5	1235	1029.8	1253.7	1127.8	892.4	1097.2	3.0409	1.82926	4.71669	0.788411	0.190422	1.97876	O94991	NO	SLITRK5	-1.69663	0.0890562	-0.174617	0.263969
Q9Y487	ATP6V0A2	3158.8	3153.2	1020.5	3307.1	3583.8	2982.4	1.13332	2.56029	0	0.545675	0.519093	0.0790797	Q9Y487	NO	ATP6V0A2	-1.69114	0.323818	0.429227	0.312085
Q08945	SSRP1	25310.4	24167	17677.3	20829.2	23839.3	23226.7	20.2543	6.47435	29.9981	8.04917	3.78394	5.84117	Q08945	NO	SSRP1	-1.68238	0.133699	0.0158212	0.92749
Q8N8L6	ARL10	1277.8	1259	1275.2	1466.6	1399	1465.2	0.742748	0	6.52523	1.7058	0	0.560573	Q8N8L6	NO	ARL10	-1.68117	0.476116	0.184085	0.00169318
P54578	USP14	5372.4	4914.2	6178	4728.9	4485.5	4396.3	0.311727	1.15301	2.22643	0.564879	0.586585	0	P54578	NO	USP14	-1.68061	0.222325	-0.274626	0.0677123
Q14739	LBR	15035.5	14362.4	8260.8	14501	15371.5	12383.9	11.7692	10.0323	76.9212	11.665	10.5098	8.66832	Q14739	NO	LBR	-1.67843	0.362429	0.166187	0.546672
O15212	PFDN6	3505.5	3633.9	7235.8	2536.9	2234.5	3020.5	19.235	21.3741	44.1561	7.15008	5.60212	13.7455	O15212	NO	PFDN6	-1.67761	0.0807527	-0.883535	0.15246
P21291	CSRP1	7512.6	8424.4	18558	8324.1	8358.5	7388.2	56.6181	68.2537	151.383	31.3613	28.6832	26.334	P21291	NO	CSRP1	-1.67725	0.101497	-0.519103	0.383569
Q96I24	FUBP3	7198.5	7486.3	14676.7	6734.8	6730.8	8118.3	8.6238	18.8366	91.7313	12.4202	11.1738	13.7661	Q96I24	NO	FUBP3	-1.67372	0.356245	-0.44397	0.35648
P84095	RHOG	6071.7	5862.8	1988.5	5088.1	5083.7	4890.6	39.8203	41.9404	0	9.4767	10.9868	5.1803	P84095	NO	RHOG	-1.6728	0.245343	0.113482	0.789269
O14979	HNRNPDL; HNRPDL	11444.8	11126.9	24453.5	8014.9	9390.7	9398.3	1.15984	2.28077	5.30371	0.674869	0.14154	1.93647	O14979	NO	HNRNPDL; HNRPDL	-1.66741	0.212332	-0.810991	0.201473
Q92922	SMARCC1	8123.8	7941.5	12307.6	7415.9	6813.6	7582.3	5.06212	15.7207	39.9002	8.70719	6.39659	4.16114	Q92922	NO	SMARCC1	-1.65532	0.254634	-0.379405	0.204691
Q96KG9	SCYL1	3595.6	3247.9	3484.8	2862.6	3007.3	2883.2	6.2656	4.5532	11.1775	1.66237	0.541914	4.79791	Q96KG9	NO	SCYL1	-1.65138	0.101457	-0.238737	0.00941021
Q6P4E1	CASC4	3323.5	3130.4	4094.7	2958	2717.8	2598.4	4.25104	3.52305	10.9568	2.57419	1.90084	1.49727	Q6P4E1	NO	CASC4	-1.64906	0.149352	-0.35036	0.0725797
Q05209	PTPN12	206	182.3	485.9	189.4	186.4	189.4	2.39558	1.5012	11.6903	1.68992	1.61812	1.6636	Q05209	NO	PTPN12	-1.64856	0.338462	-0.629202	0.35034
Q86VR2	FAM134C; RETREG3	1450.2	1311.1	1429.1	1740.2	1704.7	1734.6	2.83893	0.0972236	17.0331	1.2522	1.6151	3.50296	Q86VR2	NO	FAM134C; RETREG3	-1.64836	0.440164	0.305725	0.00179499
P60468	SEC61B	22067.2	18516.1	2933.8	22696.3	25742.7	18925	61.0851	58.6554	4.4113	11.515	16.4308	11.7176	P60468	NO	SEC61B	-1.64622	0.203951	0.630395	0.268948
P43121	MCAM	13753.1	13645.2	13928.5	11910.4	11588.3	11770.6	98.9858	98.9367	88.2252	29.7213	29.7931	31.9372	P43121	NO	MCAM	-1.64568	5.89022e-05	-0.228665	8.46815e-05
P13861	PRKAR2A	11666.7	11267.5	16488.7	12146	11173.4	12650.3	8.38923	3.8849	10.9216	3.90122	0.828584	2.70261	P13861	NO	PRKAR2A	-1.64195	0.079207	-0.132252	0.54287
Q92643	PIGK	4058.8	4270	1391.5	5371.5	5551.2	5013.7	3.96578	2.98518	0.284949	0.295882	2.02759	0	Q92643	NO	PIGK	-1.63889	0.266548	0.713253	0.0921343
Q9Y6M7-7	SLC4A7	7118.3	6663.6	4232.1	6245.4	5887.2	6020.9	16.0935	16.9527	26.1924	8.17459	3.50901	7.47139	Q9Y6M7	NO	SLC4A7	-1.62882	0.0196004	0.0111292	0.961358
Q04917	YWHAH	13313.8	9640.2	13854.9	13302.5	11328.7	13226	2.54434	1.96245	0	0	0.166461	1.29264	Q04917	NO	YWHAH	-1.62702	0.30788	0.0405131	0.824132
O15498	YKT6	2654.3	2639.7	1949.7	2678.1	2594	2365.7	0.810155	0.190599	17.5301	1.41406	0	4.59301	O15498	NO	YKT6	-1.62519	0.514185	0.0764303	0.627715
P78527	PRKDC	158753	153794	58316.4	146924	162725	133067	90.1734	61.3191	127.219	29.976	12.9928	47.4791	P78527	NO	PRKDC	-1.62361	0.0433809	0.255496	0.517537
Q8N6S5	ARL6IP6	1736.9	608.3	394	936.6	646.1	820.9	40.2763	1.05498	0	7.606	0.0989433	5.73251	Q8N6S5	NO	ARL6IP6	-1.62097	0.527224	-0.188558	0.80539
Q9P258	RCC2	24844	25109.8	25798.2	22756.3	24540.3	21580.4	10.3182	18.8992	53.6627	7.88448	5.77769	13.3095	Q9P258	NO	RCC2	-1.61958	0.237837	-0.137262	0.0647414
Q04760	GLO1	7051.4	7570.4	8188.7	6676.1	6586.4	6829	2.93286	1.4355	1.08819	0.988159	0.481978	0.306009	Q04760	NO	GLO1	-1.61924	0.111108	-0.183113	0.0543607
Q8NBI6	XXYLT1	3557.3	3675.3	2720.2	4099.6	4047	3872.8	3.34689	6.57345	14.6291	2.55823	0.522346	4.9774	Q8NBI6	NO	XXYLT1	-1.6072	0.200817	0.272191	0.0892092
Q07955	SRSF1	8455.9	8230.4	13720.9	5846.2	7287.1	7964.3	0.946621	0.820927	13.2488	1.67464	0	3.26551	Q07955	NO	SRSF1	-1.60391	0.471458	-0.527334	0.17764
Q8NBT2	SPC24	1293.7	1358.8	2041.8	1236.7	1343.6	1374.8	3.93736	6.04518	11.5044	1.43878	2.8884	2.74206	Q8NBT2	NO	SPC24	-1.60384	0.105027	-0.247196	0.367728
Q09666	AHNAK	324220	316522	832684	313861	310191	320905	1627.79	1629.55	4894.81	878.535	843.92	962.867	Q09666	NO	AHNAK	-1.60209	0.169661	-0.640853	0.360684
Q9H0U4	RAB1B	7625.6	6693.4	3224.3	7520.3	7407.6	6620.2	7.09386	6.5731	18.2222	4.89018	3.73528	1.91045	Q9H0U4	NO	RAB1B	-1.59775	0.141806	0.296641	0.38461
P55795	HNRNPH2	4363.5	4414.2	8592.6	3809.2	3732.3	4805.6	4.0653	3.61021	14.0142	1.13067	1.60689	4.43226	P55795	NO	HNRNPH2	-1.597	0.244194	-0.49245	0.310535
Q9NRZ9	HELLS	6587	5806.3	2755.8	3924.2	4191.8	3769.9	1.45838	1.69566	1.64265	0	0	1.58949	Q9NRZ9	NO	HELLS	-1.59347	0.116193	-0.349981	0.407113
P31949	S100A11	11268.8	12287.6	22604.7	7362.6	9055.7	12031.1	69.2103	83.4855	166.662	23.0393	32.353	50.5435	P31949	NO	S100A11	-1.59198	0.0864213	-0.698279	0.201757
Q92805	GOLGA1	6162.6	6370.2	10340.5	8593.5	8696.1	9867.9	1.69245	3.44094	10.0408	1.47891	1.02769	2.53508	Q92805	NO	GOLGA1	-1.58965	0.26078	0.247686	0.371314
P37840	SNCA	2598.6	2778.9	5922.7	2984.2	2579.8	2785.2	0	0.574654	1.9712	0	0	0.846203	P37840	NO	SNCA	-1.58908	0.432423	-0.436638	0.416101
P20810-6	CAST	16990.5	16570.4	34555.9	17057.6	17430.3	17194.3	69.0509	65.38	163.885	30.5221	33.7411	34.957	P20810	NO	CAST	-1.58813	0.108858	-0.398343	0.40768
P17980	PSMC3	6076	6054.5	10453.6	5527.2	5095.4	5871.2	1.6886	0.350276	6.37486	0	0	2.80158	P17980	NO	PSMC3	-1.58651	0.413389	-0.453384	0.242044
Q9NQZ2	UTP3	413	220.6	356.3	276.6	236.4	320.4	7.08542	0	6.73976	1.77078	0.0915566	2.76217	Q9NQZ2	NO	UTP3	-1.57993	0.276246	-0.248274	0.447624
Q00169	PITPNA	2712.2	2863.7	3792.6	2514	2341.8	2560.3	2.09039	4.4486	23.816	3.58829	1.23824	5.36316	Q00169	NO	PITPNA	-1.57483	0.390417	-0.337157	0.131641
Q9Y262	EIF3L	6543	6712.5	7219.7	5793.8	5861.5	6129.9	4.48202	2.66784	9.7687	0.210388	2.97225	2.49973	Q9Y262	NO	EIF3L	-1.57404	0.177927	-0.2032	0.0169965
P55039	DRG2	1880.7	1970.4	2385.9	1797	1720.9	1774.2	4.27465	5.4999	29.0739	3.95928	2.56873	6.60546	P55039	NO	DRG2	-1.56461	0.352593	-0.237012	0.115715
Q96HJ9	C7orf55; FMC1; C7orf55-LUC7L2	555.6	747.8	837.4	503.7	493.6	466.3	1.79762	3.5274	3.97516	1.59019	1.14075	0.421997	Q96HJ9	NO	C7orf55; FMC1; C7orf55-LUC7L2	-1.56057	0.051548	-0.548629	0.0545816
Q10589	BST2	12713.3	10255.8	3001.1	5888.6	7578.5	6786.1	223.018	184.788	38.4999	38.7661	58.1208	54.985	Q10589	NO	BST2	-1.55518	0.157641	-0.358707	0.554251
Q9UH65	SWAP70	2184.7	1834.7	3014.1	2140.6	2187	2515.2	10.1984	0	35.3265	0.84726	3.06309	11.6219	Q9UH65	NO	SWAP70	-1.55139	0.414794	-0.039656	0.87161
P24844	MYL9	2696	2341.9	6977.7	4841.3	4772.2	4614.8	13.1673	7.14424	44.2059	7.37609	5.92831	8.87773	P24844	NO	MYL9	-1.54029	0.287568	0.243855	0.646822
Q9UIG0	BAZ1B	53798.7	49722.6	15743.4	40555.4	47474.5	35723.3	51.1502	46.244	27.63	13.3707	15.1497	14.4786	Q9UIG0	NO	BAZ1B	-1.53983	0.0189937	0.0532987	0.910752
Q8IVL5	LEPREL1; P3H2	10331.7	9942.1	11465.5	13458.4	13503.1	16099.7	30.3579	34.6334	38.6322	6.51133	8.9944	20.146	Q8IVL5	NO	LEPREL1; P3H2	-1.53931	0.0093418	0.440118	0.018621
O00116	AGPS	40096.4	37031.1	19552	34179	30034.4	28663.1	48.2559	49.0585	50.1564	15.5407	11.9373	23.2946	O00116	NO	AGPS	-1.53831	0.000687411	-0.0578964	0.857258
Q9BPX5	ARPC5L	1483.9	1388.7	2450.6	1557.2	1380.2	1620.9	4.52774	3.89665	10.508	2.74981	1.03854	2.73733	Q9BPX5	NO	ARPC5L	-1.53666	0.130922	-0.223798	0.502966
O95297	MPZL1	4316.9	4427	4169.6	4271.3	3694.9	3726.2	14.5869	13.0632	5.49504	3.92176	3.57464	3.94935	O95297	NO	MPZL1	-1.53398	0.0619445	-0.143309	0.113421
Q9NXW2	DNAJB12	10449.4	9815.5	6959.7	8343.6	8323	7911	3.01155	3.51451	4.95817	0.83752	0.444202	2.69035	Q9NXW2	NO	DNAJB12	-1.53169	0.0505726	-0.147567	0.460772
Q9NWH2	TMEM242	2345.8	2065.6	1345.1	1226.2	1148.7	1391.1	11.8634	7.76916	13.2763	3.13683	2.43061	5.83432	Q9NWH2	NO	TMEM242	-1.52922	0.0212721	-0.612159	0.0963754
P12277	CKB	13058.5	13704.5	23131.5	16777.3	14679.9	16791.9	9.20385	13.0609	30.5221	11.664	1.3872	5.24511	P12277	NO	CKB	-1.52862	0.186078	-0.0483788	0.877168
Q9BRP8	WIBG; PYM1	1010.7	991.6	1561.2	1027.8	988.2	1087.8	3.02573	2.27102	9.03693	1.74284	0.933424	2.29928	Q9BRP8	NO	WIBG; PYM1	-1.52648	0.225184	-0.199259	0.462976
Q9H6X2	ANTXR1	4112.9	3992	3921.9	3786.6	3873.3	3710.1	37.2882	33.9133	40.3881	14.1678	14.1674	10.5728	Q9H6X2	NO	ANTXR1	-1.52006	0.000400833	-0.0810206	0.0400354
Q9NX95	SYBU	1044.3	866.3	663.9	626	591	654.8	8.85274	7.42002	7.94123	2.92131	2.15568	3.37888	Q9NX95	NO	SYBU	-1.51782	0.000671852	-0.459866	0.1034
Q9BY42	RTFDC1	3168.7	3213.2	4819.8	2250.9	2395.3	2300.2	40.9945	43.0447	78.8699	17.7261	19.1542	20.0466	Q9BY42	NO	RTFDC1	-1.51688	0.045544	-0.68938	0.0598078
P46776	RPL27A	9962.9	10604.6	4999.4	11556	11891.2	12817.1	4.74065	9.35726	29.3991	4.32368	0.799801	10.1017	P46776	NO	RPL27A	-1.51446	0.306157	0.504273	0.120292
Q00765	REEP5	11485.7	11601.5	7939.4	12714.5	12376.5	12017	38.1098	36.4608	31.5231	12.3875	10.6761	14.199	Q00765	NO	REEP5	-1.50954	0.000498893	0.258225	0.171552
P09429	HMGB1	8527.2	8640.6	19470.9	6568.1	6368.1	6402.5	19.4973	21.3893	25.8321	6.30877	6.83608	10.2893	P09429	NO	HMGB1	-1.50948	0.00306175	-0.921877	0.187314
Q13439	GOLGA4	6338.5	6517.5	13560.8	7231.1	7014.5	8359.8	5.20341	3.82951	13.0293	3.05716	1.87884	2.83075	Q13439	NO	GOLGA4	-1.5062	0.174274	-0.224788	0.62658
Q9P2C4	TMEM181	2588.7	2753.3	849.4	3142.9	2925.9	2491	4.34388	4.87276	11.494	2.35304	1.90238	3.0615	Q9P2C4	NO	TMEM181	-1.50106	0.127223	0.467311	0.283934
Q13867	BLMH	3432.1	2676.4	2411.3	2572.6	2246.1	2207.8	27.9968	2.07961	0	7.70242	0.867773	2.10455	Q13867	NO	BLMH	-1.49443	0.522883	-0.278013	0.202594
Q6KC79	NIPBL	14095.1	12875.7	6059.1	13802.8	15786.3	11850.7	4.3098	2.22572	4.76938	1.34166	1.24394	1.42943	Q6KC79	NO	NIPBL	-1.49346	0.0363034	0.327244	0.365091
P18858	LIG1	852.8	819.3	881.7	762	773.8	928.9	2.71396	1.21839	0	0.57399	0.0412748	0.781398	P18858	NO	LIG1	-1.49341	0.358366	-0.0512335	0.628191
Q7L311	ARMCX2	20214.7	19287.9	4447.1	7962.8	9135.6	7757.3	293.241	285.609	11.403	58.8794	86.8661	65.2206	Q7L311	NO	ARMCX2	-1.48432	0.24596	-0.822277	0.282234
Q9BZL1	UBL5	3774.5	3762.6	6189.8	3456	3642.7	3974.6	21.3376	21.3648	65.3365	9.54564	12.2981	16.7853	Q9BZL1	NO	UBL5	-1.48379	0.193333	-0.309921	0.34206
P55265	ADAR	13447.6	12471	11321.4	11545.4	12965.9	12618.1	6.9252	5.50823	23.2641	0.50063	4.79756	7.47067	P55265	NO	ADAR	-1.48319	0.274973	-0.00429107	0.96308
Q9UBS4	DNAJB11	11789.5	12247.2	22491.7	15946.8	14646.4	18115.8	16.9265	16.7871	54.7634	11.0017	6.67286	14.2467	Q9UBS4	NO	DNAJB11	-1.47078	0.215512	0.0660768	0.851353
P41440	SLC19A1	3559.1	3316.6	305.3	1923.7	2028.3	1987	14.5509	16.7795	5.06578	3.81946	4.65164	4.72325	P41440	NO	SLC19A1	-1.46386	0.0983594	-0.273965	0.71271
Q6WRI0	IGSF10	7486.3	7584	4059.9	3548.7	3604.7	3796.7	99.0245	106.895	27.9619	27.3337	28.5198	29.6846	Q6WRI0	NO	IGSF10	-1.45114	0.12029	-0.804908	0.0786705
Q9Y2X3	NOP58	9905.9	8585.5	4064.6	7474	9091.2	7042.2	3.21137	0.595523	18.353	1.42389	2.78795	3.89951	Q9Y2X3	NO	NOP58	-1.44993	0.448652	0.0657279	0.860848
P37802	TAGLN2	34752.5	37577.8	64535.5	34233.1	33761.7	38493.4	51.6119	61.3643	109.881	24.6278	28.5575	28.4172	P37802	NO	TAGLN2	-1.44944	0.0596433	-0.362068	0.351488
P26358	DNMT1	28923.5	26249.1	15561.5	19390.4	21307.3	18112.1	37.742	25.8291	43.7525	11.5947	13.6048	14.4275	P26358	NO	DNMT1	-1.43741	0.0133605	-0.266349	0.396137
Q7L576	CYFIP1	4047.9	3866.7	2595.8	4067.9	4294.4	3682	3.05702	2.93394	4.78418	1.58379	1.42639	0.972115	Q7L576	NO	CYFIP1	-1.43604	0.0222787	0.196533	0.35614
Q9Y320	TMX2	16708.7	16927.7	5604.7	12469.8	13917.7	11833.6	122.856	129.032	44.4876	34.002	40.8252	34.9729	Q9Y320	NO	TMX2	-1.43254	0.0849179	-0.0379962	0.932811
Q14669	TRIP12	6763.6	6771.6	5127.8	5949.2	5817.4	5862.1	0.266191	1.76612	5.84023	1.24594	0.289353	1.38505	Q14669	NO	TRIP12	-1.43069	0.38666	-0.0822548	0.563384
Q13263	TRIM28	24140.2	22190.4	35825.5	19788.5	19555.3	19309.9	11.7495	8.87423	35.2718	5.1416	7.94343	7.66292	Q13263	NO	TRIM28	-1.42976	0.235958	-0.486146	0.139738
Q14152	EIF3A	7204.7	7699.1	6970.9	6139.2	6403.5	6265.8	0	2.62589	22.5783	3.09769	0.458353	5.80758	Q14152	NO	EIF3A	-1.42852	0.509205	-0.217878	0.0109364
Q9H0E9	BRD8	2056.4	1785.7	2395.9	1914.2	1831	1709.1	6.34998	2.87548	23.9933	6.11704	3.68632	2.57148	Q9H0E9	NO	BRD8	-1.42459	0.35321	-0.193689	0.233485
P62136	PPP1CA	4079.9	3842.3	5060.7	3785.8	3583.5	4091.6	3.52602	5.43388	22.9045	3.39052	2.44889	6.04907	P62136	NO	PPP1CA	-1.42238	0.347402	-0.179892	0.274571
Q8N3E9	PLCD3	2223.6	2153.1	1770.7	2711	2737.5	2647.2	2.00327	0.490923	14.7008	2.07807	0.65256	3.68553	Q8N3E9	NO	PLCD3	-1.4222	0.47752	0.397179	0.0105425
P29279	CTGF	10758.6	10893.2	18925	6318.7	5327.9	5956.3	243.991	266.843	438.795	125.09	105.83	124.82	P29279	NO	CTGF	-1.41654	0.0328153	-1.20484	0.047821
O00159-3	MYO1C	49423.2	49546.8	16960.2	52826.7	51173.7	47708.9	52.6338	51.7171	18.4121	12.0079	15.5497	18.6727	O00159	NO	MYO1C	-1.40896	0.0892453	0.388053	0.337149
Q9HAN9	NMNAT1	895	874.6	1317.4	1114.9	1056.2	1180	0.634882	0.768655	7.45781	0.151107	0.885398	2.30149	Q9HAN9	NO	NMNAT1	-1.40854	0.475235	0.118429	0.585639
P46063	RECQL	20009.5	19792.9	11186.1	22924.5	24663.3	20232.3	14.9911	15.4819	13.6144	1.6222	6.38425	8.60176	P46063	NO	RECQL	-1.40847	0.0127128	0.411541	0.152324
Q9H334	FOXP1	2625.6	2566.2	3058.2	1856.8	1826.1	2084	11.5866	11.9181	17.9746	5.23062	3.51808	6.88145	Q9H334	NO	FOXP1	-1.40806	0.0197895	-0.516598	0.00912216
Q969V3	NCLN	16522.2	16100.5	9559.9	20000	21012.1	18910.8	16.7547	13.3052	23.5172	7.99822	6.50682	5.71086	Q969V3	NO	NCLN	-1.40613	0.0223877	0.506459	0.0644182
Q03519	TAP2	6404.3	5688	1549.1	5745.1	6096.8	5270.9	29.5538	24.7025	0	6.09662	7.46986	6.94537	Q03519	NO	TAP2	-1.40333	0.286744	0.327084	0.492104
O14950	MYL12B; MYL12A	6455.7	5818	14284.8	9193.5	9528.1	9706.7	45.5193	41.522	132.566	24.4462	30.0789	28.5721	O14950	NO	MYL12B; MYL12A	-1.40206	0.200894	0.0981542	0.830386
Q8WVI0	SMIM4	864.7	847.6	388.5	435.5	576.7	468.5	6.18991	5.26887	2.43976	1.26335	1.68363	2.3162	Q8WVI0	NO	SMIM4	-1.40093	0.0695287	-0.504659	0.270247
Q86V81	ALYREF	5316.3	5384.5	7562.7	4271.1	4530.8	4652.3	8.46423	6.47039	19.8123	3.42085	3.3393	6.40917	Q86V81	NO	ALYREF	-1.39971	0.16785	-0.440907	0.0981675
Q96KP1	EXOC2	3971.1	4116	4732.5	3949.7	3906.7	3863.4	4.62902	2.23991	20.7551	3.59204	0.819772	6.0744	Q96KP1	NO	EXOC2	-1.39743	0.39563	-0.129403	0.193401
Q15262	PTPRK	455.3	459.4	343.7	375.2	374.9	384.4	4.52114	5.40431	7.08596	1.34542	2.06218	3.05578	Q15262	NO	PTPRK	-1.39614	0.0175072	-0.149534	0.338551
Q5SW79	CEP170	2074.2	2146	3582.5	2453.8	2462	2525.3	0	0.879333	6.15103	0	1.02248	1.64959	Q5SW79	NO	CEP170	-1.39564	0.503783	-0.0684575	0.818434
Q5M775	SPECC1	15561.6	14201.2	24937.1	15823.4	13796	16267.4	108.348	107.464	174.917	47.982	46.6265	54.1448	Q5M775	NO	SPECC1	-1.39325	0.0229302	-0.253459	0.44362
Q14839	CHD4	20453.4	18540.9	9654.7	16582.2	17816.6	15213.7	11.5788	11.9845	10.1117	3.18604	4.57116	5.16596	Q14839	NO	CHD4	-1.38172	0.00106689	0.0282935	0.929509
Q9UBU9	NXF1	5947.8	5707.8	4657.8	6799.8	6490.1	6749.7	2.17097	2.45191	1.9889	0.974002	0.541137	1.02798	Q9UBU9	NO	NXF1	-1.37844	0.00268872	0.296796	0.0381212
Q00341	HDLBP	44373.1	47519.2	85001.4	38109.9	40805.8	50974	46.3186	49.2406	165.881	27.017	18.7789	55.0119	Q00341	NO	HDLBP	-1.37487	0.260373	-0.445596	0.314247
Q99959	PKP2	483.8	456.3	964.8	514.1	493.6	478.4	2.34725	1.61436	15.6993	2.81679	3.88958	0.875783	Q99959	NO	PKP2	-1.37465	0.436492	-0.358184	0.446261
Q96MT8	CEP63	229.5	219.2	546.6	215.9	205.4	228.4	2.27524	0.930034	9.37622	1.34906	1.58043	1.92306	Q96MT8	NO	CEP63	-1.37449	0.382008	-0.615358	0.344888
O00499-2	BIN1	7435	7715	14090.5	6776.2	6684.6	7526	10.1376	16.9035	35.8118	8.09965	6.88632	9.31873	O00499	NO	BIN1	-1.37075	0.171134	-0.478486	0.277313
Q92499	DDX1	21186.5	20609	36971.3	19783.4	19276.3	20385.1	18.2662	19.7765	24.7496	10.2864	4.69457	9.30079	Q92499	NO	DDX1	-1.37072	0.00792596	-0.406037	0.296568
Q8WZ42	TTN	3667	3571.9	4421.2	4104.3	3877.8	4138.8	5.74634	5.54012	0	0.925382	1.35224	2.08845	Q8WZ42	NO	TTN	-1.37018	0.294198	0.0559167	0.61352
P78347	GTF2I	25312.8	23210	34308.2	25179.5	22889.4	23171.5	10.2805	5.02956	40.9995	6.23968	3.89649	11.6702	P78347	NO	GTF2I	-1.36863	0.372049	-0.217475	0.329031
P07384	CAPN1	3453.6	3069.8	2530.9	2961.5	3109.1	3159.2	0.954201	0.966036	6.34271	1.50085	0.659039	1.04098	P07384	NO	CAPN1	-1.36819	0.404133	0.0276963	0.841439
Q9NRZ7	AGPAT3	9143	9219.3	3146.1	12559.2	13163.2	11046.2	1.34561	2.1191	3.05781	0.81077	0	1.71615	Q9NRZ7	NO	AGPAT3	-1.36805	0.130054	0.773574	0.0733139
A5YKK6	CNOT1	5478.7	5166	5560.8	4651.3	4606.6	4518.2	5.82976	4.13246	4.7958	0.773271	2.01883	2.95212	A5YKK6	NO	CNOT1	-1.36131	0.0199595	-0.234316	0.00305572
Q9UBH6	XPR1	2173.3	2143.6	834.4	2516.4	2505.2	2333.5	3.23896	2.82718	2.0741	0.968676	0.974972	1.23444	Q9UBH6	NO	XPR1	-1.35691	0.00932491	0.513808	0.174418
P42696	RBM34	1547.2	1572.5	1998.9	1571.2	1464.3	1581.1	2.06007	5.24139	21.2229	5.28713	1.66032	4.21225	P42696	NO	RBM34	-1.3539	0.391157	-0.148919	0.330575
Q9UMX5	NENF	2598.9	2962	5025.5	4000.9	5017.4	6288.5	1.80994	1.44001	5.44483	0.392768	1.36721	1.64598	Q9UMX5	NO	NENF	-1.35209	0.256548	0.531961	0.192293
Q6UW63	KDELC1	6993.4	7060.3	7181.7	8592.8	8535.7	8752.1	14.7431	13.8313	17.4587	6.27314	3.95157	7.8257	Q6UW63	NO	KDELC1	-1.35064	0.00399292	0.2854	5.34798e-05
Q9P2B2	PTGFRN	13118.5	12311	10099.5	16261.9	18073.6	18381.7	6.80296	7.39692	27.7825	6.73909	3.96899	5.75431	Q9P2B2	NO	PTGFRN	-1.35061	0.287753	0.569277	0.00687964
P27635	RPL10	30196.9	29380.4	17829.4	31446.1	32996.9	33688.2	132.977	87.1753	113.032	38.8297	40.0174	52.7399	P27635	NO	RPL10	-1.3403	0.00861822	0.342253	0.163098
Q9BWF3	RBM4	5179.8	5025.8	11560.3	5336.2	5590.5	7048.3	3.72027	4.78671	35.6367	5.83288	2.78397	8.84099	Q9BWF3	NO	RBM4	-1.33833	0.449017	-0.276078	0.599348
P14649	MYL6B	1280.1	1137.9	3043.5	1473.6	1335.2	1270.7	3.11004	2.71483	14.3377	2.18021	1.87701	3.92217	P14649	NO	MYL6B	-1.33733	0.352454	-0.420905	0.495992
P67936-2	TPM4	2363.8	2058.5	5257.2	1461.9	1639.7	1748.6	7.38009	8.79514	27.1658	7.29867	5.5703	4.28623	P67936	NO	TPM4	-1.33709	0.246288	-0.996888	0.190554
Q1KMD3	HNRNPUL2	22903.3	21187.5	35002.8	19981.1	22333.7	25481.2	7.07396	1.99769	14.7684	2.85795	0	6.5802	Q1KMD3	NO	HNRNPUL2	-1.33681	0.31403	-0.222361	0.46167
O00139	KIF2A	3521	3206	3717.4	3034.2	3078.4	3157.3	0.317381	0.416357	8.32359	0.976711	1.05183	1.56152	O00139	NO	KIF2A	-1.33508	0.530725	-0.172104	0.0629781
Q9UJY1	HSPB8	3910.7	3800.4	7241.6	3938.2	3759.8	4078.9	6.89869	9.15574	25.1413	5.30108	4.68354	6.37031	Q9UJY1	NO	HSPB8	-1.33277	0.224127	-0.344446	0.402989
P49915	GMPS	3943.7	4017.2	6643.4	3518.9	3368.5	3596.3	0.85755	0.193949	1.39793	0.358681	0.621354	0	P49915	NO	GMPS	-1.32154	0.279589	-0.478245	0.197801
O94880	PHF14	3843.9	3366.6	2994.5	3252.6	3626.4	3482.1	4.00558	4.81593	18.9669	2.89659	3.21957	5.00684	O94880	NO	PHF14	-1.32094	0.320416	0.021901	0.855962
Q9UNN8	PROCR	4572.4	4735.8	2240.3	3823.4	4252.5	3936.1	47.8118	54.2915	18.6745	14.9447	19.5987	13.813	Q9UNN8	NO	PROCR	-1.32058	0.0951996	0.0567709	0.859073
P98082	DAB2	14961.5	15720.5	28068.4	12659.2	10440.4	14147.5	103.785	127.577	201.946	59.7493	47.1184	67.3297	P98082	NO	DAB2	-1.31467	0.0456943	-0.657471	0.177278
Q9Y653	GPR56; ADGRG1	3389.2	3485.7	4617.4	2314.4	2360.9	2420.9	71.1908	73.505	95.2501	31.5713	32.7152	32.3136	Q9Y653	NO	GPR56; ADGRG1	-1.31261	0.00338259	-0.695549	0.0207436
Q9HAV0	GNB4	9580.9	9356.7	14030.7	12431.1	10208.8	13223.9	41.0486	42.6561	72.451	19.8998	17.9419	25.1938	Q9HAV0	NO	GNB4	-1.30875	0.0409836	0.121449	0.614422
Q16850	CYP51A1	27633.6	28430.2	4706.8	14883.1	16082.8	14238.3	35.8014	42.2314	1.03922	10.2774	13.659	8.03203	Q16850	NO	CYP51A1	-1.30652	0.290398	-0.426917	0.542159
Q9NT62	ATG3	1732.9	1546.8	1682.9	1342.8	1295.1	1478.9	0.659496	1.20598	6.44053	0.753507	0.67564	1.93219	Q9NT62	NO	ATG3	-1.30512	0.431713	-0.269573	0.0227052
Q7Z6I8	C5orf24	910.6	857.6	1448.8	948.9	885.7	1234.3	2.55572	2.08107	17.8412	2.95514	2.42959	3.71336	Q7Z6I8	NO	C5orf24	-1.30488	0.438562	-0.0679943	0.831325
Q9P0K7	RAI14	11931.4	11630.8	22448.1	16438.4	14931.4	15783.4	21.9243	16.5534	42.3865	10.9758	7.9491	13.8216	Q9P0K7	NO	RAI14	-1.30416	0.117145	0.0353988	0.920451
Q8NBM4	UBAC2	8971.2	8612.8	2280.7	8517.8	8735.2	7779.4	14.0021	12.9535	7.124	4.83787	4.30259	4.66308	Q8NBM4	NO	UBAC2	-1.30387	0.0344964	0.33359	0.475911
P37235	HPCAL1	4110.2	3946.4	5946.7	3512.2	4885.3	6080.7	6.78881	7.10502	19.1701	3.27266	2.99789	7.16865	P37235	NO	HPCAL1	-1.29881	0.20217	0.0481154	0.879593
P31942	HNRNPH3	9916.3	9837.3	20317.7	8601.8	8678.6	10758.4	3.26437	1.47869	20.8773	3.99331	1.02293	5.40255	P31942	NO	HNRNPH3	-1.2981	0.467824	-0.515145	0.321876
O43293	DAPK3	551.2	359.9	321.2	403.3	382.4	387.4	6.94517	2.72394	6.17009	3.0866	0.464263	2.90399	O43293	NO	DAPK3	-1.29504	0.113475	-0.0710275	0.795891
Q9UMS4	PRPF19	15742.5	14209.9	19979	13010.1	13404.5	14850.8	16.3878	15.9679	72.814	11.8438	8.60734	22.5303	Q9UMS4	NO	PRPF19	-1.29093	0.344201	-0.275015	0.186458
Q96HY6	DDRGK1	7828.2	6777.5	8195	7401.1	7288.8	7542.4	28.6533	26.2056	68.5456	15.7027	16.0816	18.7192	Q96HY6	NO	DDRGK1	-1.28894	0.152062	-0.0364209	0.682979
Q15075	EEA1	6446.9	7128	12218.1	6862.1	7618	9633.6	2.20785	3.46281	19.2731	4.36247	3.67367	2.1763	Q15075	NO	EEA1	-1.28835	0.424654	-0.0971265	0.793437
Q8IVM0	CCDC50	5868	6274.3	11535.1	5742.6	5317.6	6259	38.1545	40.5538	70.4933	20.9731	17.3189	23.0775	Q8IVM0	NO	CCDC50	-1.28167	0.0499061	-0.451138	0.314753
Q13428	TCOF1	17638.8	15294.9	15605.9	15815.3	16452.8	15553.9	3.73174	4.88541	10.1629	3.83051	1.15102	2.74622	Q13428	NO	TCOF1	-1.28108	0.158316	-0.0214878	0.774939
Q9NUP9	LIN7C	2160.6	2225.7	4514.4	2955.1	2356.4	3110.5	10.3263	8.9069	25.438	6.77902	4.84828	6.78282	Q9NUP9	NO	LIN7C	-1.27885	0.175785	-0.0797559	0.852971
P62942	FKBP1A	769.9	902.5	1530.1	947.8	894.6	880	1.08211	2.91575	8.26837	1.01944	2.1509	1.88848	P62942	NO	FKBP1A	-1.27782	0.332828	-0.23432	0.533834
Q8WVQ1	CANT1	6375	5976.3	5464.2	7785.3	7336.2	7538.3	4.77792	3.98549	9.99935	3.8824	2.4687	1.40538	Q8WVQ1	NO	CANT1	-1.2744	0.143249	0.347002	0.00534521
Q92567	FAM168A	712.4	702.5	1388.7	808.2	764.8	843.3	2.11508	1.82069	3.1784	0.777081	0.553798	1.6172	Q92567	NO	FAM168A	-1.27092	0.0570473	-0.214481	0.601854
P63104	YWHAZ	5818.9	6090	8696.8	5428	4827.3	5672.9	23.6187	23.1372	23.0745	9.73502	8.146	11.1371	P63104	NO	YWHAZ	-1.2669	0.000102629	-0.37146	0.176534
P26006	ITGA3	8423.2	8418.8	9052.5	7584.2	6690.5	7953.1	63.207	66.3017	27.2587	22.0426	22.2576	20.8616	P26006	NO	ITGA3	-1.26653	0.0715609	-0.220281	0.0467206
P35237	SERPINB6	4585.5	4461.6	5539.6	5252.1	5002.6	5370	3.06174	0.877251	9.63079	2.48242	0.827289	2.33251	P35237	NO	SERPINB6	-1.26606	0.380434	0.099175	0.387782
Q01780	EXOSC10	4464.1	3930.8	3046.8	4830.9	4571.1	4129.9	0	0	3.89149	0	0	1.62167	Q01780	NO	EXOSC10	-1.26285	0.618863	0.242063	0.205362
P12814	ACTN1	10374.5	10570.9	9466	10891.2	11957.6	12564.3	6.44936	5.49099	20.7101	3.42766	2.37585	7.88512	P12814	NO	ACTN1	-1.25413	0.291227	0.219671	0.0488925
O60506	SYNCRIP	21721.7	24033.2	37868.6	20083	21548	21420	20.2219	12.6675	71.0516	15.9795	8.6299	19.0481	O60506	NO	SYNCRIP	-1.25146	0.340574	-0.407389	0.247063
P17096	HMGA1	22356.9	26520.5	24264.7	24914.1	29376.4	20616.7	3.12899	2.03742	12.4586	1.71658	3.39817	2.2888	P17096	NO	HMGA1	-1.25134	0.365803	0.0344023	0.843865
Q641Q3	METRNL	849.7	277.6	521.1	399.4	296.9	336.6	23.9239	3.01451	11.0647	7.30815	3.66415	5.00609	Q641Q3	NO	METRNL	-1.25	0.300653	-0.674366	0.290099
P09661	SNRPA1	5860.9	5909.4	7055.2	5612.8	6339.5	6624.6	3.17833	2.15156	4.18778	1.69389	1.28844	1.02313	P09661	NO	SNRPA1	-1.24864	0.0412764	-0.0191784	0.874669
O14974	PPP1R12A	8580.8	7695.6	13907.4	9218.2	8321.2	9417.9	22.7553	4.39328	34.0661	13.176	3.88091	8.73507	O14974	NO	PPP1R12A	-1.24696	0.262132	-0.163098	0.613966
Q15293	RCN1	8050	8470	17375.4	9127.6	10463.1	12274.8	2.61541	2.15088	2.70442	1.91238	0.902582	0.344936	Q15293	NO	RCN1	-1.24137	0.0426461	-0.0890942	0.841645
Q9P0V9	SEPT10	11862.3	11847.4	8111.7	13627.4	14904.9	15293.4	17.0089	13.6513	32.0887	6.28188	8.99965	11.4162	Q9P0V9	NO	SEPT10	-1.23287	0.109622	0.46178	0.0409739
O94874	UFL1	12714.3	12325.4	7422.4	12108.1	12603.3	12332.3	13.1587	12.0925	13.4482	4.81281	2.90861	8.7683	O94874	NO	UFL1	-1.23075	0.014003	0.190472	0.421997
P20700	LMNB1	74999.5	72351.6	93482.8	84424.1	82872.4	86959.6	29.2131	28.1683	60.9605	14.275	13.087	23.1202	P20700	NO	LMNB1	-1.22911	0.113934	0.0782439	0.543824
O15357	INPPL1	1992	1889.5	935.7	1796.9	1957.7	1532.9	3.53654	1.87436	6.21557	1.82968	1.96487	1.16557	O15357	NO	INPPL1	-1.22897	0.159693	0.134391	0.68439
O43768	ENSA	5042.6	5675.6	10181.9	3997.5	4188.8	4984.4	12.3637	16.826	21.6412	6.38877	6.64089	8.70273	O43768	NO	ENSA	-1.22586	0.0250672	-0.666178	0.192553
P62937	PPIA	32994.3	34159.4	68596.1	28577.9	26198.5	31309.6	109.042	107.383	187.168	55.967	45.5106	71.394	P62937	NO	PPIA	-1.2232	0.0483495	-0.6571	0.232336
O60427	FADS1	12236.7	12092.2	2632.2	5675.3	5717.3	5503.9	76.052	76.085	1.60587	20.4609	22.1016	23.455	O60427	NO	FADS1	-1.2196	0.304309	-0.674155	0.350716
P42166	TMPO	24517.4	26357.8	40182.3	22947.8	21903.3	22969.9	66.4812	74.7709	171.026	47.568	34.2292	52.457	P42166	NO	TMPO	-1.21786	0.155783	-0.425046	0.193126
Q3MHD2	LSM12; LSM12P1	1776.6	1671.9	2872.1	1856.4	1746.6	2073.8	0.0652573	0	8.58866	0	0	3.72314	Q3MHD2	NO	LSM12; LSM12P1	-1.21683	0.625167	-0.154984	0.616364
O43399	TPD52L2	3812.8	4152.1	9563.4	3633.3	3452.1	3774.9	5.54171	6.86178	12.3838	3.19774	4.19578	3.28699	O43399	NO	TPD52L2	-1.21462	0.0907825	-0.690622	0.299276
Q9H8Y8	GORASP2	4769	4327	8066.9	4790.2	4513	5098.8	6.80296	5.18282	29.5825	9.31008	4.02034	4.61149	Q9H8Y8	NO	GORASP2	-1.21215	0.383465	-0.253024	0.483143
Q6NUQ1	RINT1	3472.5	3113.8	2911.8	3624.9	3713.4	3714.1	5.55784	4.07873	18.7885	4.48753	4.24073	3.58476	Q6NUQ1	NO	RINT1	-1.20698	0.315474	0.218649	0.035882
O75955	FLOT1	25863.2	27352.3	23186.6	27691.8	25050.4	25475.5	22.3599	24.8954	39.8532	12.3399	7.28006	18.1224	O75955	NO	FLOT1	-1.20663	0.0591101	0.0338828	0.701335
Q15942	ZYX	5852.1	5970.5	10750.5	5948.1	5698.9	6449.5	2.65329	3.59424	6.6171	1.06371	2.36268	2.15359	Q15942	NO	ZYX	-1.20508	0.126604	-0.318894	0.411341
Q14168	MPP2	1912.5	1790.8	2300.6	3164.3	2733.9	3097.5	1.3513	0.670681	8.60366	2.38839	0.523927	1.70452	Q14168	NO	MPP2	-1.20257	0.483473	0.583336	0.00807526
P98179	RBM3	8480.9	7303	12915.9	6134.5	6513.8	6471.7	11.9325	10.5122	12.9539	4.79587	4.76276	5.88437	P98179	NO	RBM3	-1.19674	0.00113274	-0.585958	0.135754
Q7L7X3	TAOK1	1163.5	1022.7	1534.7	1210.4	1091.5	1066.9	4.1733	1.67093	19.3294	4.59121	2.7975	3.62018	Q7L7X3	NO	TAOK1	-1.19324	0.442155	-0.143417	0.501399
Q9H4F8	SMOC1	2977.1	3371.9	4950.6	2604.2	2279.4	2557.3	38.5525	49.6726	87.8366	27.7253	25.1302	24.2182	Q9H4F8	NO	SMOC1	-1.19177	0.0920892	-0.602723	0.103201
P35222	CTNNB1	37808.2	33280.1	18745.3	31083.8	29954.7	31914.1	152.219	83.9719	16.8438	36.3865	28.2039	46.2633	P35222	NO	CTNNB1	-1.19068	0.295637	0.0492401	0.865954
P30040	ERP29	25901.5	29146.2	54330.7	35163.4	33056.3	40445.4	47.6003	55.9259	140.734	38.0114	30.4684	38.5642	P30040	NO	ERP29	-1.19022	0.200443	-0.0094392	0.980723
Q9HBM0	VEZT	1427.5	1287	1399.8	1890.2	1677.6	1639.9	1.08972	1.60399	6.52861	2.1072	1.08356	0.854469	Q9HBM0	NO	VEZT	-1.18891	0.386205	0.339999	0.0148989
O75534	CSDE1	18762.2	18552.8	32042.6	13312.1	12662.7	15844.4	21.9696	22.7339	32.6294	7.34127	9.31561	17.5285	O75534	NO	CSDE1	-1.1777	0.0361946	-0.729889	0.114773
Q8IXB1	DNAJC10	18193.8	17878	11092.1	23281.7	23962.6	22482.7	14.6386	10.2761	19.6227	5.33422	6.67922	7.70519	Q8IXB1	NO	DNAJC10	-1.17546	0.0411673	0.564034	0.0331241
P62195	PSMC5	6092	5798.5	11474.3	5643.8	5331.7	5810.1	9.39746	4.94472	21.8383	5.31547	5.33302	5.51757	P62195	NO	PSMC5	-1.16224	0.257425	-0.477113	0.301519
P29966	MARCKS	11516.2	12686.6	26125.1	10908.8	10479.8	11718	66.0974	76.4657	149.267	39.2894	44.2922	47.9029	P29966	NO	MARCKS	-1.15024	0.111785	-0.60424	0.289079
Q15813	TBCE	3457.6	3266.6	3805.9	3103.2	2954.8	3296.9	3.31664	1.64169	0	1.72277	0.511369	0	Q15813	NO	TBCE	-1.15013	0.449797	-0.170725	0.103431
P61224	RAP1B	6852.8	6449.1	3434	5230.4	5033.1	5178.2	65.0464	57.4622	8.95675	20.3005	20.0642	18.9182	P61224	NO	RAP1B	-1.14899	0.24282	-0.116115	0.710037
Q08379	GOLGA2	10136.2	9637.6	19726.1	12356.2	9039.3	9871.8	28.7975	26.504	51.8131	19.1606	13.9494	15.2603	Q08379	NO	GOLGA2	-1.14696	0.0760833	-0.337194	0.468586
Q96ST3	SIN3A	6214.1	5217.7	2847.3	5845.2	6652.8	5299.5	1.03382	0	3.79864	0.192294	0	1.99346	Q96ST3	NO	SIN3A	-1.14462	0.534458	0.31777	0.335847
Q9Y6M5	SLC30A1	7401.2	7759.3	3587.5	7193.3	7074.1	6917.3	7.38675	5.73382	3.92861	3.54493	2.29901	1.88579	Q9Y6M5	NO	SLC30A1	-1.14121	0.049659	0.176286	0.576402
P56199	ITGA1	17984.1	18302.8	29639.7	24386.8	19646.7	24412.7	15.5389	16.1599	29.518	23.5012	4.26049	0	P56199	NO	ITGA1	-1.14083	0.261976	0.0541098	0.849417
P42167	TMPO	13803	12850	5061.5	12410.1	14125.1	11125.1	3.7402	4.32398	5.8666	3.15222	1.54935	1.64447	P42167	NO	TMPO	-1.13435	0.0367721	0.247902	0.532123
P78371	CCT2	25958.1	27646.5	43077.2	24099	22342.4	25087.4	15.68	11.898	36.4701	7.56669	7.60575	14.0891	P78371	NO	CCT2	-1.13015	0.217986	-0.43472	0.202458
P57088	TMEM33	10224.4	12554.5	3231.1	13364.1	14779.2	11668.5	26.0096	34.6367	4.30671	12.0876	11.9163	5.68746	P57088	NO	TMEM33	-1.12935	0.273378	0.61413	0.192937
O15020	SPTBN2	6448.4	6483.8	11882.6	6885.9	6328.8	7039	10.3469	9.10215	86.0954	17.3157	4.0992	26.9242	O15020	NO	SPTBN2	-1.12659	0.50865	-0.293015	0.45013
Q9HCU5	PREB	6431.6	6242.7	4301.4	6903.9	6816.6	6453.4	7.63688	2.75159	13.1067	5.64841	1.4965	3.61585	Q9HCU5	NO	PREB	-1.12658	0.258097	0.249019	0.199628
L0R6Q1	SLC35A4	11617.4	12249	14276.9	9741.6	9652.7	10997.2	28.3672	35.7086	42.9472	16.7874	13.5563	18.7044	L0R6Q1	NO	SLC35A4	-1.12565	0.0124053	-0.327762	0.0472112
P59998	ARPC4	6102.5	5774.8	4957.3	6486	6791.1	6741	9.35297	14.1014	23.2487	7.78925	6.63294	7.00095	P59998	NO	ARPC4	-1.12435	0.10854	0.249876	0.0398278
Q9BRJ2	MRPL45	16220.6	16991.6	22456.7	11693	11672.4	11543	36.7487	45.896	62.0864	20.698	21.0311	24.701	Q9BRJ2	NO	MRPL45	-1.12347	0.0255451	-0.673297	0.02435
Q9Y2U8	LEMD3	15155.5	13960.5	7991.4	16468.6	17703.3	14718.9	18.7486	21.2552	38.415	14.5072	7.36226	14.1558	Q9Y2U8	NO	LEMD3	-1.12219	0.0990818	0.397856	0.17408
Q9H0W9	C11orf54	643.8	657.5	744.9	674.5	572.5	562.7	2.11599	0.576142	1.52719	1.84797	0.0921655	0	Q9H0W9	NO	C11orf54	-1.12086	0.368444	-0.177197	0.174115
O95817	BAG3	961.2	1068.1	2210	1111.2	1105	1275.6	4.77319	4.41114	16.3333	4.54718	2.72057	4.49706	O95817	NO	BAG3	-1.11701	0.311524	-0.279855	0.570342
Q96HV5	TMEM41A	2165.4	2245.9	1949.7	3554.6	3709.1	3132.9	0	0	21.0448	3.80249	3.62266	2.28648	Q96HV5	NO	TMEM41A	-1.11568	0.61957	0.708786	0.00225249
P16435	POR	24198.7	23563.8	12566.5	24993.9	24707.3	23934.2	50.0876	46.6374	43.3145	22.3997	20.7185	21.5251	P16435	NO	POR	-1.11526	0.000237519	0.287548	0.306765
Q13813	SPTAN1	114003	109169	216918	120722	115134	135490	83.3182	92.3563	239.978	60.9506	55.8318	75.8138	Q13813	NO	SPTAN1	-1.1098	0.219598	-0.245032	0.555468
P36915	GNL1	334.2	337.5	447	368.5	325.1	317.2	2.25913	1.28469	6.31846	1.6664	1.76776	1.1357	P36915	NO	GNL1	-1.10977	0.319641	-0.146326	0.423079
Q15004	KIAA0101; PCLAF	2189.8	2165	2186.3	1635.1	1639	1497.9	34.0151	34.6438	32.7194	15.8515	18.2153	12.9404	Q15004	NO	KIAA0101; PCLAF	-1.1088	0.000369825	-0.454939	0.000232961
P40227	CCT6A	26013.8	26734.8	38483.1	23079.9	21946.6	23582.3	20.8599	21.8152	37.8956	12.6487	11.8711	12.847	P40227	NO	CCT6A	-1.1085	0.0599087	-0.411142	0.137574
Q96SU4	OSBPL9	3520	3629.2	3451.6	3642.7	3699.3	3871.9	2.76894	1.3106	3.35097	1.29388	0.583151	1.58488	Q96SU4	NO	OSBPL9	-1.10189	0.121925	0.081115	0.0766941
Q96GN5	CDCA7L	3196.5	2877.4	2416.9	2320.9	2392.1	2316	39.7626	37.7288	34.2493	16.8177	18.396	16.9869	Q96GN5	NO	CDCA7L	-1.09802	0.00029776	-0.272581	0.0990033
Q13445	TMED1	4481.9	4353	3259	5324.1	5172.8	4937.8	2.58127	6.52413	15.8196	3.3601	2.4527	5.83228	Q13445	NO	TMED1	-1.09787	0.336035	0.351898	0.0509964
Q07065	CKAP4	70191.8	67752.3	90194.2	89091.6	90366.1	93004.9	101.863	101.647	173.015	55.3345	54.9658	66.1653	Q07065	NO	CKAP4	-1.09336	0.0501019	0.25615	0.109499
Q13404	UBE2V1; TMEM189-UBE2V1	2124.7	2679.5	7217.9	3014.5	2314.4	2831.2	5.56155	22.9469	135.342	33.1229	16.8401	26.9193	Q13404	NO	UBE2V1; TMEM189-UBE2V1	-1.09166	0.518056	-0.55903	0.47303
P61916	NPC2	3524.8	4392.2	6228.8	4214.6	3846	3981.8	2.13024	3.8063	4.621	1.61168	1.73794	1.60893	P61916	NO	NPC2	-1.09028	0.0639034	-0.232251	0.432579
Q86UP2	KTN1	122417	114762	79821.7	139186	150043	138662	123.3	112.799	123.404	47.9373	57.3304	63.7646	Q86UP2	NO	KTN1	-1.08871	0.000392231	0.432756	0.0533742
Q9UBI6	GNG12	10570.3	11341	10457	11915.3	10516.1	11641.3	60.2208	66.8994	63.7417	25.8785	27.7139	36.1831	Q9UBI6	NO	GNG12	-1.08814	0.000817961	0.0740347	0.32795
Q92879	CELF1	4424.9	4225.8	5765.1	2998.5	3330.5	3683.6	8.87066	6.77016	9.33993	4.14022	2.95026	4.68447	Q92879	NO	CELF1	-1.0851	0.00947992	-0.525834	0.0482982
Q9NRF9	POLE3	975.9	1008	2094.7	954.8	820.9	1025.5	1.34464	0.418194	3.59575	0.558548	0	1.96759	Q9NRF9	NO	POLE3	-1.08492	0.443048	-0.542029	0.316841
Q8NBJ4	GOLM1	10568.5	9594.4	7597.7	7174	6905.2	7235.7	98.7385	84.9405	65.6121	35.7918	41.2427	40.5178	Q8NBJ4	NO	GOLM1	-1.08453	0.0108206	-0.381176	0.0711391
Q9BT73	PSMG3	491.9	541.8	686.3	563.3	547.8	512.2	0	1.1912	5.3627	1.77545	1.31813	0	Q9BT73	NO	PSMG3	-1.08308	0.537114	-0.0834789	0.620854
Q13137	CALCOCO2	1736.2	1613.2	1857.8	2047.3	1834.9	1796.1	10.3965	9.46052	6.9892	4.93007	4.18005	3.58202	Q13137	NO	CALCOCO2	-1.08078	0.01231	0.124951	0.210039
O60869	EDF1	12620.4	12940.8	16782.9	12828	13365.3	11965.8	55.4789	66.3544	120.106	39.4877	33.6153	41.5067	O60869	NO	EDF1	-1.07792	0.10252	-0.150134	0.374837
P49755	TMED10	10769.8	10219.3	5867.5	11503.9	10647.1	10561	8.79773	9.40469	14.7034	4.39796	4.25757	6.93617	P49755	NO	TMED10	-1.07756	0.0492534	0.284543	0.284167
P0DMV9	HSPA1B; HSPA1A	33990	36014.4	69440.2	36484.5	34999	40717	0.827798	0.372506	35.7863	5.50222	3.03334	8.99029	P0DMV9	NO	HSPA1B; HSPA1A	-1.07752	0.613376	-0.313613	0.478202
P26640	VARS; VARS2	13858.7	13326.5	7755.4	11754	12724.7	11085.7	23.7144	17.8507	36.7342	10.3309	8.69699	18.1046	P26640	NO	VARS; VARS2	-1.07632	0.0945651	0.0255294	0.922545
Q9UHL4	DPP7	3722.9	3646.7	3895.9	4281.6	4014.3	3900	9.25455	8.99471	19.8391	6.03046	4.94558	7.16894	Q9UHL4	NO	DPP7	-1.06978	0.140964	0.114485	0.0831611
P46777	RPL5	19960.9	19975.3	14002.6	20968.9	21848.1	23139.9	19.7464	12.1678	19.3021	9.43253	6.58861	8.38053	P46777	NO	RPL5	-1.06962	0.0260944	0.2902	0.127216
O60518	RANBP6	5338.2	5445.2	1372.7	4693.4	5267.7	4135.9	10.1454	11.2545	2.60218	3.35216	4.9137	3.2062	O60518	NO	RANBP6	-1.06503	0.206427	0.213708	0.66345
Q9H3N1	TMX1	15207	15263.8	8959.1	17403	18505.2	16639.3	23.4676	29.799	38.4035	12.5433	14.8856	16.4857	Q9H3N1	NO	TMX1	-1.06175	0.0236802	0.414332	0.113076
Q16527	CSRP2	7814	8711	11671	12216.3	12642.2	12058.8	20.2773	25.2531	49.9027	14.2056	13.1688	18.3671	Q16527	NO	CSRP2	-1.06099	0.149361	0.388807	0.0691478
Q6P1M0	SLC27A4	7524.2	7207.3	2667.9	6966.8	7390.6	6302.4	8.33437	6.86005	10.3705	3.61562	3.71502	4.94636	Q6P1M0	NO	SLC27A4	-1.05821	0.0159705	0.247789	0.534317
O95757	HSPA4L	10125.6	10082.3	15901.9	11987.7	11189.5	12110.8	6.46939	2.15699	19.3666	5.89236	1.92597	5.65826	O95757	NO	HSPA4L	-1.05461	0.415086	-0.0332128	0.895293
P68371	TUBB4B	5247.4	5511.8	7787.6	5461.7	4937.4	5724.4	0.0453122	0.297576	12.3393	2.11948	0	3.99933	P68371	NO	TUBB4B	-1.05148	0.631348	-0.202005	0.390089
P17342	NPR3	8164.4	7883.4	3740.5	8119.2	7591.2	8067.1	93.8002	90.6732	25.6937	34.1471	32.9596	34.5126	P17342	NO	NPR3	-1.04836	0.178534	0.264949	0.408027
O00461	GOLIM4	28155.3	23558.7	9990.5	20498.6	19967.2	19155.6	80.6498	66.8553	60.9934	33.0613	32.7216	35.0336	O00461	NO	GOLIM4	-1.0483	0.0036232	-0.0495455	0.905056
P36952	SERPINB5	6635.3	7024.4	10045.6	5840	4954.6	5437.1	4.38748	4.63514	10.4737	2.88709	2.46043	4.10679	P36952	NO	SERPINB5	-1.04416	0.177675	-0.546396	0.0877551
Q16880	UGT8	5605.3	5667.7	685.7	6069.8	6737.8	5339.4	11.7231	13.76	4.36943	4.93927	4.8503	4.6996	Q16880	NO	UGT8	-1.04288	0.147075	0.601671	0.291497
Q9H490	PIGU	2357.8	2725	1942	2937.1	3086.2	2666.7	6.12259	5.17814	6.09687	2.934	2.20173	3.31037	Q9H490	NO	PIGU	-1.04253	0.00268202	0.306899	0.0972331
Q15642	TRIP10	1639.1	1636.8	2620	1771.9	1678	1866.3	0	0	9.75722	1.13597	0	3.60434	Q15642	NO	TRIP10	-1.04149	0.650643	-0.149317	0.591595
P07737	PFN1	10730.5	12149.8	19790.9	11498.6	9918.8	11816.7	12.174	14.183	50.1911	14.7215	9.64475	12.8465	P07737	NO	PFN1	-1.04057	0.351332	-0.360598	0.335224
P07099	EPHX1	37774.7	40234.6	11578.7	41206.8	44239	37624.7	141.699	152.646	16.3206	41.3566	60.6409	49.0487	P07099	NO	EPHX1	-1.04037	0.294001	0.458108	0.299303
P35658	NUP214	25047	23948.1	24953.8	26641.5	25880.5	25647.6	36.4176	39.2293	192.484	53.3309	32.9769	44.341	P35658	NO	NUP214	-1.03724	0.427073	0.080079	0.0383082
P46459	NSF	29719.1	26456.9	17474.1	42077.5	40776.9	38080.7	1.32191	0.45241	5.27876	0.567029	0.557699	2.31266	P46459	NO	NSF	-1.03694	0.49211	0.715474	0.014871
Q68CQ7	GLT8D1	7427.7	7021.2	2099.2	3375.7	3620.9	3373.4	46.504	48.589	29.1984	21.1968	21.4305	17.9843	Q68CQ7	NO	GLT8D1	-1.03606	0.0273078	-0.67425	0.295931
O00592	PODXL	10488.3	9941.7	4886.4	9865.4	8536.8	11077.4	35.9001	34.4648	7.81699	12.542	11.7897	13.8147	O00592	NO	PODXL	-1.03529	0.218473	0.219645	0.51152
P15408	FOSL2	1860.9	1805.9	3388.6	2389.1	2275	2457.4	9.68385	9.50768	30.2686	8.61727	8.36345	7.19304	P15408	NO	FOSL2	-1.03282	0.289247	0.0134533	0.968316
O75934	BCAS2	2325.9	2318.3	3791.7	2080.3	2048.5	2170.9	9.14082	8.06927	17.7293	6.65994	5.98742	4.44742	O75934	NO	BCAS2	-1.0313	0.129859	-0.421259	0.220787
P09211	GSTP1	9145.4	9793.3	16709.1	9107.9	8004	9128.7	37.6274	42.668	62.8896	25.1067	18.4341	26.5568	P09211	NO	GSTP1	-1.03044	0.0398446	-0.442012	0.269578
P46379	BAG6	2290	2213.3	2061.7	1989.5	1962.2	2071.6	3.23223	5.95296	11.8963	3.8512	2.4563	4.02788	P46379	NO	BAG6	-1.02838	0.241248	-0.124241	0.0729807
Q12906	ILF3	18064.5	18750.6	18192.4	16616.5	17751.2	17500.4	30.0688	42.8619	30.3803	17.559	16.4682	16.6599	Q12906	NO	ILF3	-1.0273	0.01426	-0.0847808	0.060456
O60231	DHX16	1192.3	914.4	1069.6	1052.7	956.2	1153.2	13.3511	5.08617	6.65533	5.13967	3.13493	4.06711	O60231	NO	DHX16	-1.02372	0.177394	-0.00646419	0.963972
Q96N66	MBOAT7	9168.9	9538	1049.1	12724.6	14236.9	10861.5	12.9342	22.6543	0	4.31755	7.97234	5.2145	Q96N66	NO	MBOAT7	-1.02369	0.416156	0.936973	0.109638
Q92890-1	UFD1L; UFD1	6660.4	6785.9	8676.9	6028.1	6304.2	6718.5	4.66889	3.24435	10.3796	0.204253	3.94355	4.86435	Q92890	NO	UFD1L; UFD1	-1.02134	0.300627	-0.215708	0.207816
P49720	PSMB3	2386.3	2611.4	2771.9	1975.6	1881.1	2129.6	1.31428	3.45505	3.81675	2.76223	0.0990598	1.3745	P49720	NO	PSMB3	-1.01937	0.256366	-0.376176	0.0111463
O75718	CRTAP	20997.5	20140.9	12083.2	19541	20264.4	23486.5	285.575	273.092	110.833	92.113	109.221	130.142	O75718	NO	CRTAP	-1.01418	0.120888	0.250009	0.338083
P35241	RDX	27031.7	27200.6	32614.4	25843.9	23245.5	25543	7.88988	7.55273	7.91427	4.5878	1.86926	5.11915	P35241	NO	RDX	-1.01268	0.017908	-0.218669	0.112604
P28070	PSMB4	2906.4	2871.7	3804.9	3063.5	2821.5	3032.5	2.62205	3.15916	8.09286	2.81922	1.5883	2.4713	P28070	NO	PSMB4	-1.01216	0.260174	-0.103838	0.519835
P43007	SLC1A4	5491.9	6016.1	3030.3	5536.6	5374.3	5466.7	0.940969	1.43955	3.27911	1.49024	0.0651458	1.2521	P43007	NO	SLC1A4	-1.01143	0.319214	0.171865	0.542293
P55786	NPEPPS	19131.9	19164.3	12429.5	18669.3	18414.3	17818.9	14.636	8.78296	8.25337	5.08208	2.95727	7.69791	P55786	NO	NPEPPS	-1.00904	0.097166	0.114155	0.57016
Q92688	ANP32B	3845.1	4235.2	3777.9	3754	3454.2	3528.3	3.70424	4.32111	5.21345	1.85524	2.66047	2.06574	Q92688	NO	ANP32B	-1.0083	0.0113533	-0.143361	0.0909478
Q96AE4-2	FUBP1	15595.4	15248.4	32218.8	10930.8	11567.3	14115.4	11.6234	10.6199	57.0676	13.8477	9.58564	16.0225	Q96AE4	NO	FUBP1	-1.00728	0.437914	-0.784409	0.195808
Q8N3Z3	GTPBP8	2558.8	2608.6	1593.4	1974.1	1911.7	1807.9	2.60215	2.95878	3.64702	2.13806	1.35061	1.11713	Q8N3Z3	NO	GTPBP8	-0.999428	0.0243452	-0.247827	0.346841
Q15233	NONO	20399.4	19441.3	42952.2	17242.2	17762.5	20215.1	9.44685	2.83602	9.70017	3.62111	1.07832	6.29844	Q15233	NO	NONO	-0.999167	0.247363	-0.584321	0.300562
Q16513	PKN2	11815.9	12081.6	9389.4	13122.1	13021.2	13213.8	3.83596	3.37781	8.16436	3.34034	1.07526	3.2793	Q16513	NO	PKN2	-0.998904	0.205798	0.241669	0.0778936
P14618	PKM	3422.4	3777.5	5421.9	4053.9	3384.6	3721.3	0.542919	2.35648	9.1207	1.71508	1.88235	2.4276	P14618	NO	PKM	-0.996409	0.487951	-0.177606	0.492283
P09651-2	HNRNPA1	21655.7	20987.2	48719.2	15226.5	16680.9	18402	79.9615	74.1059	165.477	45.3794	49.8585	65.0336	P09651	NO	HNRNPA1	-0.995497	0.152769	-0.860768	0.210334
Q8WUX1	SLC38A5	11098.7	11779.9	3816.5	4423.4	4871.5	4934.9	110.592	120.943	5.97999	37.4545	44.3599	37.3446	Q8WUX1	NO	SLC38A5	-0.995128	0.34396	-0.90766	0.179035
P55036	PSMD4	2846.8	2983.7	5179.5	2855.1	2830.9	3266.4	3.02575	3.40664	7.5387	2.0119	2.13415	2.87778	P55036	NO	PSMD4	-0.992116	0.190332	-0.298468	0.422788
P07996	THBS1	28172.2	25826.6	18658.5	16084.6	15277.2	16842.4	598.444	554.414	260.214	236.551	222.136	252.271	P07996	NO	THBS1	-0.990999	0.0929598	-0.591949	0.0481411
Q9NTJ3	SMC4	26057.7	21976.4	18241.8	21179.2	21105.5	20217.4	23.8773	4.70469	24.9306	10.5591	1.49085	14.876	Q9NTJ3	NO	SMC4	-0.990882	0.312011	-0.0845797	0.610215
P08195	SLC3A2	84231	79779	82794.9	83088.4	72510.7	83826.9	553.127	524.598	366.03	249.696	219.071	257.875	P08195	NO	SLC3A2	-0.990509	0.015794	-0.0437912	0.560906
O75093	SLIT1	1001.3	903.9	201.6	789.4	873.8	833.1	3.14415	2.26534	0	0	1.24167	1.4823	O75093	NO	SLIT1	-0.989783	0.439187	0.244738	0.634979
Q14865	ARID5B	252.7	305.4	211.9	191.3	163.8	145.1	6.48179	8.32557	4.57079	4.13805	3.17688	2.45528	Q14865	NO	ARID5B	-0.987969	0.0543939	-0.622353	0.0408513
P08670	VIM	75004.5	74300.5	140517	68888.2	67143.9	77456.1	61.707	59.8497	108.58	32.5213	33.1298	50.4428	P08670	NO	VIM	-0.987198	0.0888851	-0.44101	0.315367
Q8WU90	ZC3H15	9177.6	8594.6	14918.6	7900.8	8031.3	8148.9	4.21023	4.00989	12.9269	3.89653	2.56477	4.21511	Q8WU90	NO	ZC3H15	-0.986028	0.306896	-0.440989	0.228261
O75845	SC5D; SC5DL	10417.8	10639.7	1828.6	10844.5	11505.5	9531.9	82.7669	106.877	0	31.8411	41.4467	22.7857	O75845	NO	SC5D; SC5DL	-0.981084	0.395622	0.478266	0.368074
Q96T88	UHRF1	12803.5	12833	15741.9	11462.1	11618.9	12168.3	76.5114	72.5846	88.1958	37.3569	39.0845	43.7947	Q96T88	NO	UHRF1	-0.980792	0.00153103	-0.231283	0.110005
P35268	RPL22	8876.3	11396.3	6331.3	14756.6	15061.6	14979.3	8.4035	13.0319	18.8446	5.61608	6.0424	8.80091	P35268	NO	RPL22	-0.977301	0.106401	0.75178	0.0143804
O75348	ATP6V1G1	3003.4	3176.7	5112.7	3280.6	2460.5	2822.1	15.3373	18.9702	40.4894	14.9956	10.1373	12.9187	O75348	NO	ATP6V1G1	-0.975023	0.199334	-0.399181	0.272978
Q13151	HNRNPA0	9466.9	9811.9	14880.3	7512.5	8676.5	8405.2	4.83952	0.984062	5.82029	2.1671	1.95269	1.80678	Q13151	NO	HNRNPA0	-0.9743	0.267233	-0.473952	0.148576
Q9Y490	TLN1	66930.2	68815	80020.9	78266.1	65949.7	73823.2	40.2652	34.9246	59.703	24.8336	17.7992	26.1128	Q9Y490	NO	TLN1	-0.972474	0.0503349	0.015118	0.896086
Q12929	EPS8	725	695.5	1276.5	1125.8	991.9	1206.7	1.85543	1.6805	8.22749	1.76148	1.21457	3.02375	Q12929	NO	EPS8	-0.971319	0.435516	0.301738	0.352706
Q8WX93	PALLD	8026.8	7887.6	13008.8	7436.4	7088.6	7534.4	14.5461	11.6712	28.7625	12.1087	6.95049	8.99127	Q8WX93	NO	PALLD	-0.970875	0.177521	-0.390834	0.247182
Q32P41	TRMT5	751.4	771.3	1116.8	585.1	523.7	616.2	1.84594	1.17787	5.62896	0.746966	1.31001	2.35827	Q32P41	NO	TRMT5	-0.97067	0.389282	-0.613668	0.0664191
Q96SB4	SRPK1	1061.7	1034.8	1002.6	843.7	909.1	859	9.10103	9.88815	10.2845	4.0293	5.36768	5.56988	Q96SB4	NO	SRPK1	-0.967834	0.00131858	-0.246805	0.00340063
P27708	CAD	13620.8	13424.8	5670.3	11410.4	11822.4	10670.7	3.66058	3.58527	8.48323	2.23744	3.1493	2.66656	P27708	NO	CAD	-0.965781	0.194077	0.0514423	0.888049
P15927	RPA2	3935.7	3648.9	6575.2	3290.9	3405.3	3202.6	1.24321	1.66442	3.37161	0.899825	0.87919	1.43914	P15927	NO	RPA2	-0.964357	0.205728	-0.516475	0.202651
Q8NBJ5	COLGALT1; GLT25D1	25432.7	24566	20579.2	26485.5	27446.3	28385.1	32.9658	31.7732	41.8738	18.0402	14.2241	22.5111	Q8NBJ5	NO	COLGALT1; GLT25D1	-0.960781	0.0123042	0.221972	0.0698374
Q96GM5	SMARCD1	1623.4	1595	1543.3	1442.7	1507.5	1541.7	2.57754	3.25948	1.3643	0.673025	0.807124	2.23902	Q96GM5	NO	SMARCD1	-0.953283	0.19528	-0.0841509	0.0735527
Q5BKZ1	ZNF326	5536.9	5356.2	9696.3	4580.5	4895.2	5924.2	21.7109	17.1058	42.4113	12.3777	10.3706	19.2435	Q5BKZ1	NO	ZNF326	-0.951871	0.187339	-0.418981	0.305812
Q9NRY4	ARHGAP35	2010.3	1913.2	1081.1	1897.4	1949	1759.6	0.883169	1.77693	5.34625	0.92263	1.82791	1.38964	Q9NRY4	NO	ARHGAP35	-0.951452	0.405777	0.163717	0.540901
Q7Z2W4	ZC3HAV1	10708.9	10591	7251.9	11152.8	11587.9	11765.7	5.43274	4.09435	5.86938	2.49184	2.64771	2.85099	Q7Z2W4	NO	ZC3HAV1	-0.946237	0.0105148	0.273282	0.158795
Q9H2D6	TRIOBP	2125.5	2227.9	4220.9	2471.6	2390.4	2451	2.20036	2.06537	6.84123	0.671692	2.58366	2.5148	Q9H2D6	NO	TRIOBP	-0.944783	0.35195	-0.229556	0.571196
Q12913	PTPRJ	5059.2	5274.9	4695.2	4838	4473.9	4674.5	15.2786	18.7768	14.367	7.60539	8.96005	8.59258	Q12913	NO	PTPRJ	-0.944656	0.0052414	-0.103753	0.155979
Q92930	RAB8B	2539.5	2521	1492.7	3593.7	3442	3252.1	2.76988	3.17264	2.3741	1.84823	1.12904	1.34593	Q92930	NO	RAB8B	-0.943896	0.0132505	0.650663	0.0258046
P51790	CLCN3	3749.9	3627.4	1737.7	5223.1	4952.5	4268.4	4.92188	1.47669	10.2854	4.54091	0.907221	3.22478	P51790	NO	CLCN3	-0.943875	0.390283	0.664156	0.066768
O14964	HGS	5779	6403.1	10602.9	7456.1	6714.5	7469.1	2.02581	4.9425	37.8195	8.11639	4.08628	11.1097	O14964	NO	HGS	-0.942009	0.5723	-0.0744039	0.815846
Q9H9A6	LRRC40	7023.5	6429.4	6111.5	6178.3	6163.7	6310.5	12.6091	2.94975	9.33374	3.5149	1.3263	8.13718	Q9H9A6	NO	LRRC40	-0.939606	0.316827	-0.0688619	0.325285
Q9Y6E0	STK24	513.3	561.2	534.2	648.2	604.1	727.5	2.5671	3.87886	3.88778	1.57549	2.09304	1.71997	Q9Y6E0	NO	STK24	-0.939408	0.0239144	0.299459	0.0329448
P29372	MPG	1674.8	1647.5	1916.6	1744.1	1687	1693.4	7.51076	7.59068	20.4025	6.97986	6.39134	5.20217	P29372	NO	MPG	-0.934742	0.261085	-0.0318527	0.685131
P46778	RPL21	13390.1	15588.3	3148	19150.7	20090.3	20903.1	5.37939	9.69864	0	0	4.41623	3.47692	P46778	NO	RPL21	-0.933775	0.484248	0.904664	0.0731283
P63208	SKP1	3056.3	2860.4	4855.6	2860	3043	3049.3	8.09937	10.09	13.5864	4.93595	5.87787	5.85073	P63208	NO	SKP1	-0.931143	0.0367901	-0.266996	0.395485
Q9Y2G8	DNAJC16	6183.7	5863.8	2555.9	6399.5	6764.6	5392.5	6.66841	4.50225	9.5135	4.74244	1.79875	4.33247	Q9Y2G8	NO	DNAJC16	-0.92769	0.129785	0.345628	0.344385
P28290	SSFA2	12628	11864.3	15740	15335.7	14239.2	16183.3	85.7216	79.4009	130.522	50.6485	48.8683	56.1329	P28290	NO	SSFA2	-0.925562	0.0452992	0.185676	0.233044
O60784	TOM1	200.5	182.5	389.3	220.3	196.5	232.3	0.782727	0.771465	3.34082	0.988395	0.531236	1.05778	O60784	NO	TOM1	-0.925392	0.424921	-0.250721	0.572886
P61006	RAB8A	8323.7	7995.5	3923	7284	7240.7	6646.7	12.8241	8.14898	13.0393	6.99084	5.0937	5.83898	P61006	NO	RAB8A	-0.924206	0.0336397	0.0647506	0.839146
Q9UBT7	CTNNAL1	2885.4	2948.7	1422.9	2488.1	2666	2405.3	8.90958	9.57387	1.5669	2.40607	3.27093	4.89534	Q9UBT7	NO	CTNNAL1	-0.923332	0.301782	0.0588985	0.851319
O95197	RTN3	5425.8	5671	3186.4	6370.2	6049	5616.2	3.28623	1.59177	0	0	0	2.57213	O95197	NO	RTN3	-0.923326	0.580206	0.336512	0.201941
Q5JTV8	TOR1AIP1	902.1	793.7	1162.6	885.2	826.4	1003.3	6.2591	6.70496	8.70147	3.45089	3.3823	4.60262	Q5JTV8	NO	TOR1AIP1	-0.921843	0.0159039	-0.0743088	0.713223
Q15021	NCAPD2	18262	17077.5	7480.7	15914.3	17080.7	14433.6	3.94586	4.74971	0	0.0617894	1.90488	2.62682	Q15021	NO	NCAPD2	-0.920688	0.454999	0.147466	0.683269
P23229	ITGA6	927.8	855.2	772.7	1140	1046.1	1098.9	1.87528	1.29188	9.95032	1.37053	1.90487	3.65922	P23229	NO	ITGA6	-0.9196	0.513542	0.362175	0.00974024
A6NFN3	RBFOX3	1497.6	1529	2300.8	1451	1344.7	1562.8	5.69692	6.35719	22.4961	6.05858	2.72612	9.51935	A6NFN3	NO	RBFOX3	-0.91653	0.405718	-0.2896	0.297837
Q8IVL6	LEPREL2; P3H3	8890.4	8471.9	15170.7	8809.6	8771.9	10551.7	14.1888	11.8923	36.2313	9.02265	11.8215	12.1974	Q8IVL6	NO	LEPREL2; P3H3	-0.915239	0.280358	-0.20963	0.549174
Q9HD26	GOPC	4295.5	4040.6	6409.5	5036.2	5052	5603.7	12.9436	11.9498	30.2418	8.86953	10.0513	10.3449	Q9HD26	NO	GOPC	-0.913759	0.221218	0.0897355	0.704341
Q02818	NUCB1	4637.2	3911.6	6056	4067.2	4521.3	4529.1	4.40456	4.49722	4.521	2.28826	2.13168	2.72387	Q02818	NO	NUCB1	-0.909917	0.000317344	-0.154939	0.486883
Q7L014	DDX46	2158.6	2281.3	2568.3	2232.3	2145.1	2117.6	3.59703	4.55514	14.0992	5.23889	1.8768	4.73168	Q7L014	NO	DDX46	-0.909329	0.379312	-0.109714	0.246818
Q9Y2D5-6	PALM2-AKAP2; PALM2; AKAP2	2539.5	2736.7	6050.5	3437.6	3325.4	4225	9.56626	8.79933	27.546	6.29817	6.28056	11.8894	Q9Y2D5	NO	PALM2-AKAP2; PALM2; AKAP2	-0.907955	0.326828	-0.0437988	0.927985
P37268	FDFT1	14240.2	14902.4	4775.2	11573.2	12152.9	10949.6	152.881	166.313	11.9059	54.4589	68.6655	53.6142	P37268	NO	FDFT1	-0.905652	0.358357	0.0318824	0.942468
P05186	ALPL	7557.6	6713.6	7363.9	7760.4	6899.6	7783.2	61.9638	53.0952	37.2419	29.3952	25.4797	26.5112	P05186	NO	ALPL	-0.904072	0.0320675	0.0529046	0.524668
Q12824	SMARCB1	3385	2841.2	3239.6	2977.8	2660.1	3060.1	12.1438	9.81834	15.7121	7.20643	5.13849	7.79427	Q12824	NO	SMARCB1	-0.903573	0.0366985	-0.122041	0.276345
O95239	KIF4A	21307.3	18543	23662.4	21345	21572.1	18965.8	29.4113	22.7404	41.048	16.739	17.9479	15.2069	O95239	NO	KIF4A	-0.901464	0.0558446	-0.0375043	0.765032
Q8NFQ8	TOR1AIP2	9360.7	8975.6	9899.1	9513.5	9380.2	9849.3	17.6316	18.6078	22.1113	9.57686	10.0154	11.6625	Q8NFQ8	NO	TOR1AIP2	-0.900675	0.00384117	0.0257056	0.605186
Q01581	HMGCS1	1260.7	1250.7	1937.1	913.8	796.3	1019.7	9.40898	7.74419	11.6149	5.45836	3.59474	6.36176	Q01581	NO	HMGCS1	-0.900148	0.0325265	-0.704524	0.072282
P52292	KPNA2	12336.8	10555.6	5633.5	9052.2	10256.5	9489.6	10.0145	10.2447	10.7691	5.06475	5.63388	5.95528	P52292	NO	KPNA2	-0.897723	0.000152311	0.0137112	0.966554
P60842	EIF4A1	11222.1	11592.6	12540.5	9905.8	9830.8	10580.1	3.50799	4.31766	28.6775	6.97351	1.86008	10.7628	P60842	NO	EIF4A1	-0.897429	0.550328	-0.22181	0.0216303
P32004	L1CAM	64830.1	62074.7	96237.8	53290.1	52105.4	55338.9	957.536	924.394	1496.57	629.968	588.254	596.264	P32004	NO	L1CAM	-0.896822	0.0485844	-0.473287	0.131522
Q14258	TRIM25	6130.9	5850.7	6868.6	6607.4	6556.9	6291	14.9203	9.41312	52.0339	18.3334	9.5604	13.2092	Q14258	NO	TRIM25	-0.893713	0.436893	0.0455834	0.561588
P52943	CRIP2	3819.6	4539.5	6043.6	4761.6	4664.7	4478.3	30.0219	41.0366	64.9612	24.8346	25.6403	22.8031	P52943	NO	CRIP2	-0.892363	0.11335	-0.050777	0.813892
Q9Y230	RUVBL2	15538.1	14780.5	20910	14106.8	13211	15255.4	8.35019	8.39234	41.0565	7.83608	7.61027	15.7126	Q9Y230	NO	RUVBL2	-0.891401	0.472824	-0.267004	0.226027
Q96CW1	AP2M1	16244.9	19012.4	5440.6	19166.3	18320.1	17986.1	34.0015	23.0486	5.4452	13.0862	10.2587	10.3489	Q96CW1	NO	AP2M1	-0.891262	0.315284	0.446818	0.301545
Q9Y4L1	HYOU1	36144.3	39495.6	71271	46758.1	44584.3	52345.3	65.2216	78.1725	170.944	54.5268	46.5096	68.5791	Q9Y4L1	NO	HYOU1	-0.89005	0.227946	-0.0320049	0.929621
P23528	CFL1	9811.1	11120.2	27268.6	11466.6	10416.7	11771.6	18.4861	21.9823	44.0991	15.5379	18.7748	11.3282	P23528	NO	CFL1	-0.889775	0.193167	-0.518214	0.437613
P17844	DDX5	13644	14371.3	22752.7	11461	12153.9	12785.1	9.75852	9.37623	44.1664	10.2479	13.9224	10.0627	P17844	NO	DDX5	-0.886848	0.450606	-0.479981	0.17951
P07942	LAMB1	44820.5	40209.8	43840.2	27932.3	27446.8	30679.7	477.375	450.067	471.183	232.177	241.559	283.158	P07942	NO	LAMB1	-0.885847	0.000269638	-0.582527	0.0011682
Q15269	PWP2; LOC102724159	3479.8	2947.4	1688.6	2898.2	3055.6	2744	2.79165	2.33156	0	1.29633	0.296636	1.18645	Q15269	NO	PWP2; LOC102724159	-0.882263	0.443734	0.0999172	0.736927
O43491	EPB41L2	19390.8	18647.2	22979.8	21110.1	17170.7	21075.9	7.8193	12.7041	36.071	9.70208	7.69896	13.3606	O43491	NO	EPB41L2	-0.879525	0.386822	-0.0398193	0.781946
Q13636	RAB31	6423.3	6406.8	5223.7	7018.2	6589.1	6641.7	11.67	13.3917	24.9779	8.70861	6.55462	11.9879	Q13636	NO	RAB31	-0.876752	0.164278	0.165548	0.156054
Q9NVZ3	NECAP2	1342.2	1387.4	2366.5	1981.7	1654.1	2182.5	2.207	0.89044	6.98454	1.55979	1.2591	2.69891	Q9NVZ3	NO	NECAP2	-0.869613	0.468712	0.191204	0.548636
Q86Y07	VRK2	3913.4	3837.6	887	3748.2	3994.6	3258.1	13.7529	9.9408	2.42217	6.07936	3.7924	4.46585	Q86Y07	NO	VRK2	-0.865123	0.312138	0.348852	0.48295
P11021	HSPA5	82706.6	89069.3	173664	116224	109441	133122	375.297	371.166	805.21	272.559	255.811	323.825	P11021	NO	HSPA5	-0.86457	0.184178	0.0546917	0.889829
Q8N556	AFAP1	3789.4	3457.6	3002	2604.5	2866.9	2311.2	7.24933	7.75781	3.39468	2.30506	4.59788	3.226	Q8N556	NO	AFAP1	-0.861365	0.145853	-0.397159	0.0421157
P11388	TOP2A	67706.2	66211.2	18609	59514.3	66246.9	53853.2	144.2	145.181	30.8187	54.4772	67.6175	54.2221	P11388	NO	TOP2A	-0.860799	0.277793	0.235844	0.61364
P12004	PCNA	11741.8	11762.9	14065.3	10208.3	9684.5	10967.4	9.71878	16.3764	23.8269	10.0651	5.12686	12.3074	P12004	NO	PCNA	-0.86028	0.179058	-0.283834	0.0592875
Q96FV9	THOC1	5278.1	4697.8	3355.2	4289.6	4583.6	4530	4.29555	1.76685	3.203	0.739769	1.46903	2.91478	Q96FV9	NO	THOC1	-0.854702	0.228495	0.00778166	0.968749
Q86TU7	SETD3	1882.1	1848.3	2186.2	2001.8	2198.1	2124.7	1.40719	1.3095	9.74159	2.27148	2.46773	2.15107	Q86TU7	NO	SETD3	-0.854469	0.543132	0.0962059	0.326546
Q6PL18	ATAD2	8662.9	7975	3109.3	7796.5	9237.7	7462.5	20.9171	16.8525	7.39828	8.03076	8.94513	8.01552	Q6PL18	NO	ATAD2	-0.853863	0.16934	0.310939	0.435951
P21281	ATP6V1B2	6948.4	7306	9557.2	7542.9	6207.3	7299.9	3.98756	2.00123	14.5142	3.01992	4.35729	3.96737	P21281	NO	ATP6V1B2	-0.853831	0.477801	-0.177837	0.370875
O95864	FADS2	12140.4	12906	2573.3	6090.2	6746.3	5904.5	160.803	179.83	0	58.9007	72.6521	57.1115	O95864	NO	FADS2	-0.852398	0.42622	-0.5595	0.424833
A0PJW6	TMEM223	4141.1	4298.5	725.3	2584.8	2999.7	2422.7	1.85259	3.92711	1.43687	0.885366	1.29869	1.81647	A0PJW6	NO	TMEM223	-0.851124	0.259183	-0.194821	0.759712
P51858	HDGF	14836.5	14225.9	30841.8	12830.5	12050.8	13209	16.4743	13.779	56.9301	18.423	8.72424	21.2887	P51858	NO	HDGF	-0.847976	0.422365	-0.653234	0.253063
P19022	CDH2	9536.1	9489.4	7516.8	7972.3	8494.7	8672.3	51.7274	55.5836	68.8028	37.2886	30.3164	30.3617	P19022	NO	CDH2	-0.846145	0.0100479	-0.0783489	0.539451
Q9BWL3	C1orf43	1762.7	1731.2	771.7	1331.7	1250	1282	5.67157	4.46976	3.0531	2.02947	2.26711	3.05396	Q9BWL3	NO	C1orf43	-0.844006	0.0757832	-0.142766	0.702244
Q03252	LMNB2	58375.2	55270.5	69834.9	67640	65123	68334.2	15.0452	16.4743	66.2548	16.7177	15.8935	22.1025	Q03252	NO	LMNB2	-0.837552	0.444763	0.132265	0.265065
O94979	SEC31A	4580.1	4367.3	4588.9	4427.6	4838.1	4434.1	1.61375	0.241491	7.52395	1.83227	0.918781	2.50785	O94979	NO	SEC31A	-0.834701	0.579583	0.0173214	0.741095
Q96HE9	PRR11	4208.7	3820.6	1703.1	4202.5	4481.3	4592.1	29.3671	30.2128	38.0947	15.7182	18.0021	21.1208	Q96HE9	NO	PRR11	-0.832724	0.0110224	0.447942	0.207885
P30520	ADSS	4025	3913.8	5321.6	3150.6	2891.8	3408.1	6.0629	0.0120024	6.11598	3.17059	0.559241	3.12431	P30520	NO	ADSS	-0.830754	0.464465	-0.488662	0.0558638
Q9H6R6	ZDHHC6	1787.5	1656.2	686.8	2466.7	2557.9	2140.6	2.09513	1.18679	5.77415	0.422249	1.75668	2.91582	Q9H6R6	NO	ZDHHC6	-0.829875	0.449442	0.794691	0.0520237
Q9H3Y8	PPDPF	727	719.9	898.2	446.3	460.7	444.1	12.6348	13.9802	19.0856	7.93221	8.75185	9.04997	Q9H3Y8	NO	PPDPF	-0.828534	0.028852	-0.795515	0.00479661
P63173	RPL38	5295.2	6871	4469.6	6938.5	6953.2	7315.6	26.0207	36.7768	22.7355	14.1065	14.1237	20.0407	P63173	NO	RPL38	-0.825327	0.0566696	0.35027	0.10011
Q643R3	LPCAT4	1589.6	1590.5	881.1	1651.2	1763.5	1632.9	2.84759	1.60617	3.50766	0.963957	1.90771	1.62376	Q643R3	NO	LPCAT4	-0.82457	0.137546	0.313692	0.242252
Q99816	TSG101	3807.9	3972.9	4443.5	3849.3	3906.3	3713.6	3.46826	1.04717	11.0478	2.15257	2.70505	3.93858	Q99816	NO	TSG101	-0.823187	0.501689	-0.0919871	0.274219
Q9H5V9	CXorf56	1238.8	1393.1	1199.5	1341.3	1319	1263.3	2.25152	3.80505	7.41309	1.99763	2.5025	3.12631	Q9H5V9	NO	CXorf56	-0.820633	0.280789	0.0343063	0.653561
Q9Y3F4	STRAP	10626	10437.2	18426.6	7997.3	7946.2	9846.7	5.88187	4.36363	8.53769	2.70455	3.22942	4.70263	Q9Y3F4	NO	STRAP	-0.820405	0.11626	-0.614657	0.166703
O60831	PRAF2	3920	4108.7	2653.3	4474.9	4710.2	3784.5	3.84437	3.01251	1.94506	3.02767	1.96043	0	O60831	NO	PRAF2	-0.819331	0.28993	0.279952	0.227025
Q8TEY7	USP33	2745.4	2567.6	893	1814.5	2117.2	2072.1	17.1491	17.1759	5.69992	3.85466	8.52681	10.3037	Q8TEY7	NO	USP33	-0.819155	0.247994	-0.0477878	0.915629
Q13214	SEMA3B	3218.4	3730.1	2263.5	2364.2	2388.7	2263.4	79.9119	97.8217	54.7962	42.9795	46.5437	42.2893	Q13214	NO	SEMA3B	-0.818928	0.0554833	-0.392804	0.165073
Q9BQE3	TUBA1C	1274.1	1360.7	1008.1	1204.6	1264.7	1355	0	1.57207	0	0	0	0.891234	Q9BQE3	NO	TUBA1C	-0.818786	0.725493	0.0701083	0.62607
Q8NCH0	CHST14	904.2	861.3	417.5	731.2	725.4	604.7	12.9674	11.0481	8.20401	6.54226	5.98882	5.74481	Q8NCH0	NO	CHST14	-0.817992	0.029619	-0.0827576	0.813425
O95249	GOSR1	8874.7	8018.1	3735.2	7862.9	7618.5	6861.3	0.916281	1.98607	4.49905	2.78487	0	1.41571	O95249	NO	GOSR1	-0.817207	0.467969	0.1152	0.741742
P61981	YWHAG	7064.2	7239.6	13524	8489.5	7465.2	9269.8	7.98279	6.55296	19.094	5.90507	5.10365	8.07874	P61981	NO	YWHAG	-0.817111	0.29867	-0.141701	0.711903
P61163	ACTR1A	2093.7	2124.9	2330	2235.5	2025.4	2444.3	1.50757	2.49694	9.7594	1.84948	3.31461	2.65738	P61163	NO	ACTR1A	-0.815376	0.494137	0.0340939	0.731491
Q92925	SMARCD2	2183.3	2220.4	1969.2	2022.8	2025	1898.7	6.87404	7.61624	4.93734	3.8449	3.58502	3.61693	Q92925	NO	SMARCD2	-0.814474	0.0253494	-0.0999092	0.184394
P63096	GNAI1	4598.9	4602.1	2678.5	5445.3	5229.1	5080.2	5.32378	6.64104	11.0921	4.44541	3.64056	5.02945	P63096	NO	GNAI1	-0.813936	0.137947	0.407299	0.117566
Q99732	LITAF	7292.2	8270.6	2192.1	4513.5	4474.3	4544.6	193.648	224.846	43.0146	83.1144	90.8068	88.7106	Q99732	NO	LITAF	-0.813315	0.30342	-0.3918	0.496644
P53004	BLVRA	2461.3	2008.8	2095.4	2065	1863.9	2242.1	0	1.22493	3.34955	0	0.344999	2.25932	P53004	NO	BLVRA	-0.812701	0.614626	-0.0894006	0.497727
O76003	GLRX3	3427.5	3228.7	5424.2	3159.3	2863.7	3288.1	2.20033	4.32257	4.82973	1.82708	3.05819	1.58404	O76003	NO	GLRX3	-0.811343	0.153479	-0.375645	0.26467
O60264	SMARCA5	30953.9	28700.5	10547.7	25075.7	28433.8	22787.4	22.3971	21.826	11.3109	8.1613	9.96164	13.6333	O60264	NO	SMARCA5	-0.806331	0.115071	0.12011	0.775682
P50897	PPT1	15505.7	18558.6	22545.7	15222.6	13975	14721.1	105.733	127.003	192.52	80.8056	71.6004	90.7885	P50897	NO	PPT1	-0.806222	0.0854292	-0.366222	0.110505
Q9NUU7	DDX19A	6829.2	6270.1	9595.7	6902	6750	6936.7	2.55194	1.30363	1.82749	0.915761	0.889311	1.46283	Q9NUU7	NO	DDX19A	-0.798303	0.119288	-0.140522	0.532768
Q96FQ6	S100A16	924.2	1092.2	1844.4	902.9	956.1	1152.8	3.14419	6.11499	2.3676	1.02185	2.38853	3.27594	Q96FQ6	NO	S100A16	-0.798167	0.279212	-0.358274	0.388733
Q9UDY4	DNAJB4	1996.7	2182.5	3192.8	2227.7	2174.3	1876.9	2.39938	3.47554	6.37044	3.18101	1.54667	2.31728	Q9UDY4	NO	DNAJB4	-0.797573	0.245943	-0.231544	0.400098
Q8N257	HIST3H2BB	25377.4	28159.3	12083.4	19874.9	21401.2	19802.1	64.1695	104.427	59.3299	48.2685	29.246	53.8454	Q8N257	NO	HIST3H2BB	-0.795045	0.116497	-0.10348	0.776613
Q92520	FAM3C; WNT16	10290.6	9460.6	3816.7	7901.1	8161	7635.2	22.2369	18.0925	2.38564	8.05537	9.54641	7.02356	Q92520	NO	FAM3C; WNT16	-0.794599	0.378166	0.00789948	0.984139
Q99442	SEC62	5140.8	4710	1574.2	4523.5	4807.3	4183	32.2687	29.0128	16.8781	14.4966	14.5304	16.0382	Q99442	NO	SEC62	-0.79441	0.0792081	0.242239	0.573833
P11142	HSPA8	33240.6	34569.4	61194.5	34644.3	32642.4	37396	33.7155	26.8346	90.8282	30.8217	24.1762	32.3026	P11142	NO	HSPA8	-0.794097	0.354924	-0.301398	0.428345
P09525	ANXA4	4738.3	4442.3	4400	5713.7	4971.9	5580.7	15.2159	5.29364	0	4.78731	1.20011	5.84905	P09525	NO	ANXA4	-0.793055	0.569882	0.260339	0.0237242
Q9P035	PTPLAD1; HACD3	11570.9	12217.4	6371.6	13956.1	15140.8	12995.8	19.3741	17.7229	20.5062	10.5302	9.47737	13.2987	Q9P035	NO	PTPLAD1; HACD3	-0.790355	0.00440225	0.480938	0.111168
Q8IYD1	GSPT2	478.6	510.8	650.5	493.1	510.5	517.3	0.910598	1.20366	4.66294	0.442458	1.94985	1.52875	Q8IYD1	NO	GSPT2	-0.789447	0.500165	-0.108683	0.497699
O60610	DIAPH1	7588.2	7182.9	5026.4	8548.4	8247.8	7118.4	2.1094	0.763222	1.76973	1.48681	0.443243	0.759098	O60610	NO	DIAPH1	-0.787705	0.269826	0.272573	0.204571
Q5VTU8	ATP5EP2	17053.4	19116.9	18484.9	13057.2	13576.8	13163.1	154.948	207.066	105.733	80.354	92.3934	98.384	Q5VTU8	NO	ATP5EP2	-0.786736	0.0922138	-0.457695	0.00142036
Q9BV81	EMC6	676	631.1	512.3	710.4	654.5	651.1	4.05961	2.56948	3.99575	2.57137	1.51103	2.07908	Q9BV81	NO	EMC6	-0.786093	0.0608038	0.148033	0.27988
P62899	RPL31	12714.3	14966.2	6985.8	17626.1	18521.8	17978.9	2.39265	1.55415	8.75544	0.511702	2.88373	4.00142	P62899	NO	RPL31	-0.7801	0.51766	0.642809	0.0532912
Q9BQ49	SMIM7	3526.6	3315.7	965.7	2871.1	3013.3	2266.9	15.0501	11.3754	0	6.77913	7.57802	1.07775	Q9BQ49	NO	SMIM7	-0.775736	0.502028	0.0620771	0.899648
P10644	PRKAR1A	5338.9	5709.6	8232.1	6143.3	5765.4	6675.1	11.4217	12.847	25.662	9.07973	7.69575	12.4493	P10644	NO	PRKAR1A	-0.77273	0.219306	-0.0531044	0.818219
P07339	CTSD	21929.7	24487	33888.9	23388.9	21510	21354.5	60.9926	65.0387	88.2715	43.2477	34.1303	48.1717	P07339	NO	CTSD	-0.771392	0.0350771	-0.277506	0.273598
P50402	EMD	23731.7	20947.7	6420	26070.6	27839.6	22345.2	17.5442	18.3296	16.3004	9.43076	9.90006	11.249	P50402	NO	EMD	-0.770758	0.000859833	0.577533	0.209042
Q13838	DDX39B	4198.3	3850.5	3016.4	3196	3800.9	4038.1	2.46938	0	15.1446	4.6637	0.815314	4.85183	Q13838	NO	DDX39B	-0.769767	0.644426	-0.0039429	0.982488
Q9BS26	ERP44	12283.4	12390.1	18149.1	15376.7	14583.6	17901.4	3.09294	8.30573	25.7515	6.68393	4.45578	10.6972	Q9BS26	NO	ERP44	-0.766601	0.511411	0.160499	0.484108
Q5VT25	CDC42BPA	4360.3	3995.8	2671	5536	5146.4	5256.4	1.70092	0	13.4445	3.89597	0	5.02902	Q5VT25	NO	CDC42BPA	-0.762963	0.668403	0.53149	0.0358202
P61160	ACTR2	14536.3	13535	8807.1	15645	16027.5	16011.6	4.61286	4.91715	19.8115	6.37629	3.02486	7.90752	P61160	NO	ACTR2	-0.761451	0.485062	0.370732	0.111736
P07686	HEXB	16134.5	18491.5	26761.9	17655.8	15997.2	17069.2	76.207	80.3742	157.728	62.3496	54.5259	68.7554	P07686	NO	HEXB	-0.759747	0.185055	-0.275337	0.336584
Q15014	MORF4L2	3520.6	3189.9	2643.1	2630.4	2720.1	2502.9	24.9529	20.0126	24.753	14.8657	13.5843	12.8001	Q15014	NO	MORF4L2	-0.757142	0.00530272	-0.252204	0.130578
Q6P1N9	TATDN1	284.8	239	470.7	257.9	226.9	227.8	1.37121	1.04328	3.50436	1.35937	1.11378	1.03281	Q6P1N9	NO	TATDN1	-0.755508	0.359501	-0.480879	0.25948
P50990	CCT8	37284.7	36119.9	36690.8	30818.1	30010.1	30908.7	11.26	10.1585	24.6994	4.35851	9.73711	13.2399	P50990	NO	CCT8	-0.75455	0.30611	-0.26318	0.00015666
P18669	PGAM1; LOC643576	9303.4	10014.9	15583	13269.8	11764.1	13856.2	11.5987	8.09069	19.3681	8.97589	6.75336	7.42615	P18669	NO	PGAM1; LOC643576	-0.75425	0.193624	0.156122	0.557579
Q9UHB9	SRP68	10826.9	10611.6	9707.6	11024.3	11464.2	11769.1	13.0981	3.1764	11.7283	4.19475	4.48636	7.93572	Q9UHB9	NO	SRP68	-0.752925	0.317831	0.137373	0.0627262
P62829	RPL23	8438.1	11566	11062.9	12792.5	12811.6	13203.9	4.03744	14.1835	39.178	10.8732	9.65449	13.5662	P62829	NO	RPL23	-0.751508	0.500675	0.320971	0.0578319
P26196	DDX6	6610.4	5986.8	4845	6577.8	7077.6	6455.3	2.18887	3.16368	12.431	3.31265	2.38494	4.86802	P26196	NO	DDX6	-0.751162	0.511534	0.205381	0.181643
Q9UQE7	SMC3	40739.8	35366.5	32510.6	36586.1	37859.7	36164	15.0098	20.4809	53.6654	11.9193	9.19997	31.9085	Q9UQE7	NO	SMC3	-0.749584	0.439378	0.0262306	0.800927
Q86XL3	ANKLE2	8218.4	7412.5	6376.8	8711.7	8684.3	8560.5	13.4543	11.8461	28.623	11.4792	9.58628	11.0124	Q86XL3	NO	ANKLE2	-0.749332	0.246938	0.238087	0.0696775
P17812	CTPS1	6993.5	6853.8	7066.4	6105	6059.6	6749	1.92365	0.364626	2.0174	1.2986	0.0955091	1.16769	P17812	NO	CTPS1	-0.749084	0.426683	-0.145024	0.0448439
Q8TAQ2	SMARCC2	8086.3	7604.9	15020.4	7850.3	7419.8	7686.9	2.9726	1.01377	8.23739	1.97915	2.82601	2.48308	Q8TAQ2	NO	SMARCC2	-0.746046	0.490732	-0.41985	0.341898
P50238	CRIP1	2867.7	3042.3	5011.7	3047.1	2913.3	2683.4	40.5463	43.3726	71.307	33.0765	33.1365	26.5544	P50238	NO	CRIP1	-0.742679	0.1072	-0.33746	0.336345
P43378	PTPN9	295.8	266.7	577.9	305.7	344.7	341.7	1.26786	0.15049	10.4933	1.47073	2.92173	2.72976	P43378	NO	PTPN9	-0.74197	0.654665	-0.200982	0.647076
O60613		4425.1	5016.2	9124.3	6494.4	6075.8	7238.7	6.77645	7.13391	10.0146	3.33422	4.00169	6.97634	O60613	NO		-0.741263	0.102374	0.0935168	0.798151
Q08209-2	PPP3CA	1964.6	1834.9	2466	2091.4	2104.7	2370.8	3.33749	1.39426	9.30229	1.83645	2.72804	3.83735	Q08209	NO	PPP3CA	-0.740153	0.485994	0.0677828	0.661532
O95292	VAPB	14180.3	13561.6	9295.8	16842.3	16443.8	16856.9	17.6899	21.6533	26.9434	10.0821	11.8713	17.8169	O95292	NO	VAPB	-0.737023	0.0678379	0.437054	0.0471523
P63165	SUMO1	4005.5	3891.7	5513.3	4224.3	4177.1	4649.4	8.58733	8.48727	6.54713	4.83404	5.68732	3.67155	P63165	NO	SUMO1	-0.734944	0.0237199	-0.0392248	0.836276
Q9Y5K6	CD2AP	2915.6	2736.3	5396.8	3108.8	3105.8	3158.6	2.91867	2.09142	1.87227	2.09176	1.06395	0.981462	Q9Y5K6	NO	CD2AP	-0.734259	0.128464	-0.237263	0.550893
Q13425	SNTB2	6118	6465	3978.8	6405.2	6043.4	6519	3.14408	7.2924	10.1216	7.47017	0.417726	4.48652	Q13425	NO	SNTB2	-0.732344	0.396883	0.195678	0.367732
O00178	GTPBP1	856.6	857.1	861.7	916	1032.8	974.3	1.51139	1.55609	4.68642	0.905152	1.0274	2.73786	O00178	NO	GTPBP1	-0.731373	0.4421	0.182703	0.0264523
O43493		9075.9	7182.5	6887.7	5414.1	6621.3	6660.2	68.8501	63.247	70.0401	33.8096	43.1115	44.8772	O43493	NO		-0.730842	0.00264135	-0.30807	0.136673
Q9BWS9	CHID1	3223.6	2810.7	1760.1	3025.8	3533.8	3346.6	1.65833	0.580221	7.05781	1.80872	1.38185	2.41299	Q9BWS9	NO	CHID1	-0.730323	0.576283	0.345894	0.200847
P06733	ENO1	51635.8	54693.5	97514.6	58422.1	51314.2	60492.8	143.765	156.448	310.219	131.608	100.171	138.306	P06733	NO	ENO1	-0.721972	0.217376	-0.259987	0.498415
O95070	YIF1A	1725.9	1960.2	1479.4	2313.3	2232.2	1949.5	2.94136	5.72972	3.05828	3.5335	3.05189	0.53414	O95070	NO	YIF1A	-0.72027	0.303168	0.330422	0.0667747
Q9NZN5	ARHGEF12	283.5	275.7	170	216.7	242.1	237.7	3.23801	2.89105	0	0.684705	1.6348	1.4055	Q9NZN5	NO	ARHGEF12	-0.718421	0.493862	-0.0661912	0.785379
Q14155-1	ARHGEF7	2214	1991.3	3622	2658.6	2475.6	2491.7	3.57251	0.556655	9.63333	2.74908	3.21126	2.41551	Q14155	NO	ARHGEF7	-0.716433	0.539398	-0.0376071	0.902362
Q9UH62	ARMCX3	17105.8	17118	5837.1	12091	13312.7	11461.7	46.3616	49.9547	0	14.1232	24.9752	19.5445	Q9UH62	NO	ARMCX3	-0.715823	0.486241	-0.119927	0.793002
P18031	PTPN1	23961.4	24516.3	21544.6	24462.4	23384.1	24551.1	24.7055	24.4771	24.247	16.4238	14.374	13.9384	P18031	NO	PTPN1	-0.714922	0.000250974	0.0481274	0.467124
P21333	FLNA	154919	146704	160667	153635	150288	142871	343.779	285.428	428.103	227.454	205.356	211.352	P21333	NO	FLNA	-0.714903	0.030387	-0.0491864	0.372734
O95373	IPO7	10940.3	11509.9	7757	9798.1	9912.5	9610.9	18.1532	26.9077	20.8931	11.9301	15.5201	12.7445	O95373	NO	IPO7	-0.714451	0.0375997	-0.0429336	0.813368
Q14019	COTL1	4065.7	4277.8	8380.4	4140.3	3570.1	3939.2	1.99095	1.69085	6.65852	1.86222	1.6978	2.74473	Q14019	NO	COTL1	-0.713771	0.45833	-0.521631	0.297706
Q9BXS6	NUSAP1	4380.7	4783.7	4003.5	4225.5	4757.5	4154.9	38.5022	45.9641	50.6826	24.8779	31.1254	26.4265	Q9BXS6	NO	NUSAP1	-0.713309	0.0118799	-0.0032906	0.974567
Q9BU23	LMF2	9768.9	10375.5	1816.2	12575.9	14056.4	10944.4	1.97578	0.891574	0.733625	1.46167	0.396279	0.342533	Q9BU23	NO	LMF2	-0.71057	0.431389	0.774921	0.147133
P02452	COL1A1	11397	10631.1	15339.7	22366.4	21044.3	24201.5	132.326	114.854	220.56	92.9704	83.3974	109.801	P02452	NO	COL1A1	-0.708838	0.146131	0.855488	0.00424882
O75781	PALM	9761.3	8513.8	11326.7	11844	10080.9	11537.6	24.6364	18.9986	37.749	18.6074	15.1964	16.17	O75781	NO	PALM	-0.703574	0.137293	0.17686	0.258883
P49454	CENPF	18650.7	15708.2	22336.9	21772.3	22157.6	23839.7	136.992	107.365	196.235	86.9603	86.5276	97.4271	P49454	NO	CENPF	-0.701606	0.0985245	0.257396	0.141642
P43307	SSR1	8629.3	8480	7752.2	10761.1	10347.7	12270.5	2.81255	2.33629	7.91304	1.56302	2.183	4.28804	P43307	NO	SSR1	-0.701162	0.442023	0.42504	0.0116178
Q9Y285	FARSA	6270.2	6013.7	7685.4	6509.7	6251.7	6111.2	0.0359118	0	7.03987	2.11565	1.15853	1.07981	Q9Y285	NO	FARSA	-0.700551	0.720691	-0.0814906	0.530281
P22061	PCMT1	7133.6	7873.2	9631.1	7587.4	7123.3	7948.9	1.10543	2.55498	26.7686	6.97433	0	11.7721	P22061	NO	PCMT1	-0.698835	0.687472	-0.120757	0.44454
P18850	ATF6	3448.2	3188.3	2159.4	2400.5	2514.2	2336.6	13.9813	12.2501	4.97273	5.91393	6.65426	6.65635	P18850	NO	ATF6	-0.698788	0.223004	-0.278592	0.264332
Q9HD20	ATP13A1	17320.5	17074.2	7023.4	19809.2	21109.3	17287.6	5.53687	7.35754	4.49916	5.10874	3.09802	2.52071	Q9HD20	NO	ATP13A1	-0.697245	0.124507	0.490909	0.192341
P05023	ATP1A1	113167	110633	40165.6	94130.4	93671.1	90221	108.593	66.7721	17.941	44.2484	35.9262	39.0622	P05023	NO	ATP1A1	-0.69706	0.401114	0.0748517	0.854453
Q15181	PPA1	3599.1	3601.2	6992.6	3598.8	3105.6	3465.9	1.79196	2.33364	3.16826	1.40189	1.03258	2.06567	Q15181	NO	PPA1	-0.696713	0.136937	-0.480807	0.304874
O95232	LUC7L3	2074.4	2098.2	1610.2	2098.6	2317.5	1866.6	3.33186	3.39062	0.771503	1.82353	1.57549	1.2261	O95232	NO	LUC7L3	-0.696241	0.338581	0.119616	0.462683
Q12959	DLG1	10056	10007	13532.4	16063.7	14307	17414	7.12032	8.89985	19.4769	6.9825	5.2361	9.71536	Q12959	NO	DLG1	-0.694532	0.329016	0.508285	0.032589
P06703	S100A6	3136.9	2546.8	4129	1537.5	1993.2	2459.4	3.88808	4.51819	4.87085	1.22361	0.894275	6.0878	P06703	NO	S100A6	-0.694247	0.377172	-0.71207	0.0750627
Q99715	COL12A1	67128.8	61771.5	37328.2	107546	111745	108762	1159.39	1087	461.815	524.265	576.097	576.861	Q99715	NO	COL12A1	-0.691263	0.196745	0.980759	0.0043197
Q9UKV3-5	ACIN1	5974	6020.3	6489.4	3884.2	4825.9	4905.6	0.267166	0.81171	0	0	0.668824	0	Q9UKV3	NO	ACIN1	-0.689832	0.697174	-0.440982	0.0114968
Q13442	PDAP1	6857.3	8138.2	18719.4	10850.7	9965.5	11065	5.4744	5.80455	13.4232	4.65422	3.65003	7.02611	Q13442	NO	PDAP1	-0.688247	0.324404	-0.0806804	0.879184
Q9H8H0	NOL11	1683.8	1630.7	1957.7	1612.2	1647.4	1691.8	0	0	6.6138	1.5437	1.05518	1.5069	Q9H8H0	NO	NOL11	-0.687825	0.724461	-0.0905686	0.361552
Q16658	FSCN1	18551.5	19893.6	29917.1	20284.6	18103.1	21315.9	63.5754	64.9659	110.661	50.8707	44.1018	53.8069	Q16658	NO	FSCN1	-0.685058	0.127897	-0.195381	0.479913
Q14247	CTTN	11134.4	11332.3	21210.5	11529.4	10647.5	11973.1	2.08474	3.2847	4.87374	2.5488	0.834118	2.99184	Q14247	NO	CTTN	-0.684221	0.283495	-0.354995	0.396684
O75044		2446	2463.5	3574.7	2336.6	2395.5	2619.8	7.92112	8.50601	27.2385	7.82205	5.94762	13.4701	O75044	NO		-0.680783	0.46184	-0.206661	0.380399
P04083	ANXA1	7924.6	8161.9	12521.1	8705.4	7845.3	9275	41.4322	37.8828	81.5996	34.2349	29.9502	36.2364	P04083	NO	ANXA1	-0.680226	0.227009	-0.147591	0.582104
Q8N7R7	CCNYL1	1309.1	1223	1129.5	1622.9	1534.6	1556.5	0.638646	0.401329	4.80696	1.02886	1.38634	1.23627	Q8N7R7	NO	CCNYL1	-0.679207	0.636774	0.364478	0.00383257
P07910-2	HNRNPC	1068	957.8	1499	1081.2	996.6	1154.7	2.81244	0	7.98471	3.43872	0	3.31114	P07910	NO	HNRNPC	-0.677721	0.630604	-0.124891	0.599971
Q9NSU2-1	TREX1	1918.5	1659.3	259	2049.3	2207.7	2013.4	13.1162	12.7808	0.972976	4.56402	6.82377	5.41062	Q9NSU2	NO	TREX1	-0.677666	0.453437	0.708654	0.193
O43663	PRC1	4117.8	3817.9	3971.4	4293	4640	4312.4	14.5736	12.9736	5.66152	6.12019	8.83324	5.82675	O43663	NO	PRC1	-0.676352	0.227029	0.153669	0.0348089
Q9UNP9	PPIE	1296.6	1242.3	2089.2	1088.2	1063.7	1115.4	4.40836	1.97399	10.3639	4.18139	3.64499	2.65849	Q9UNP9	NO	PPIE	-0.675533	0.456024	-0.502321	0.173301
Q9NYL9	TMOD3	4130.9	4318.8	6987.4	5483	5357.5	5657.6	5.18344	7.90143	19.7233	7.00016	6.82842	6.72846	Q9NYL9	NO	TMOD3	-0.674422	0.412034	0.0958981	0.72209
Q03518	TAP1	1760.2	1622.6	389.2	1947.1	2176.4	1612.4	4.40078	3.45335	0.952387	1.78991	2.29354	1.44003	Q03518	NO	TAP1	-0.672992	0.359404	0.60469	0.232468
Q9Y3Z3	SAMHD1	605.4	603.3	782.9	626	582.4	646.9	1.61942	2.20367	6.04058	2.01692	2.27907	1.91328	Q9Y3Z3	NO	SAMHD1	-0.667699	0.430591	-0.102275	0.507392
P16615	ATP2A2	64848	62332.1	22837.1	74360.9	79402	68369.3	46.9513	42.6146	25.1382	23.2382	24.0728	24.8996	P16615	NO	ATP2A2	-0.667633	0.101441	0.566291	0.160473
Q9H2G2	SLK	6658.5	5967.1	6839	5925.2	5492.2	6002.1	3.62825	1.09091	20.9217	5.73457	3.31644	7.09668	Q9H2G2	NO	SLK	-0.667116	0.643284	-0.160149	0.0923861
Q01151	CD83	1473.6	1437.3	723	955.4	1014.9	874.8	23.5515	21.3848	4.5033	10.7681	11.2537	9.12025	Q01151	NO	CD83	-0.666803	0.370806	-0.353039	0.348344
Q9UBR2	CTSZ	12023.7	13914.7	22335.7	13772.2	11939.4	12530.1	128.146	156.052	260.357	122.47	98.6477	122.225	Q9UBR2	NO	CTSZ	-0.665429	0.177225	-0.336103	0.35703
Q8NBS9	TXNDC5	15276.1	16618.8	30952	22334.5	21233	25570.6	17.8863	20.454	50.2174	19.0179	16.4229	20.4277	Q8NBS9	NO	TXNDC5	-0.664582	0.355609	0.137639	0.706451
Q9NP72	RAB18	9997.9	9548.6	5464	8483.9	8373.7	8182.2	47.2335	34.8011	31.2583	25.0924	20.5947	25.8427	Q9NP72	NO	RAB18	-0.66344	0.0528554	0.00168914	0.994931
P53041	PPP5C	3258.8	2823.4	3483.6	3095.1	3047	2957.8	10.5301	3.29018	8.84123	5.49231	3.93607	4.88405	P53041	NO	PPP5C	-0.662974	0.280699	-0.0720349	0.476516
P17900	GM2A	2353.4	2837.1	3858.2	2981.9	2556.2	2696.4	4.6869	7.19929	12.0402	5.86358	4.02131	5.2316	P17900	NO	GM2A	-0.662481	0.257277	-0.136029	0.587596
Q96QD8	SLC38A2	4018.3	3875.6	2414.7	3637.4	3797.8	3383.8	9.77385	10.2699	13.4878	7.39406	7.21165	6.59784	Q96QD8	NO	SLC38A2	-0.661213	0.0258949	0.0697187	0.762729
Q8IY17		7413	7050.2	2664.8	8330.1	8010.8	7039.5	2.53677	3.12724	4.04772	1.1767	2.83065	2.14571	Q8IY17	NO		-0.658425	0.142405	0.448943	0.256178
Q99729-3	HNRNPAB	9749.8	9303.5	21475.3	8009.1	8978.6	10178.9	3.95915	2.78329	6.34342	2.26476	2.43011	3.60261	Q99729	NO	HNRNPAB	-0.657265	0.230243	-0.577106	0.331501
Q93063	EXT2	2851.8	2843.7	2036.8	3118.4	3218.4	2768.4	14.5271	14.8951	13.2168	8.60946	11.3063	7.12542	Q93063	NO	EXT2	-0.657015	0.0172104	0.235793	0.205232
Q96RT1	ERBB2IP; ERBIN	15111.1	13805	17033.9	16505.7	14842.5	17841.6	44.2503	41.7524	61.8266	28.2431	30.9456	34.5881	Q96RT1	NO	ERBB2IP; ERBIN	-0.65663	0.0519662	0.0982943	0.445505
P14314	PRKCSH	23028.8	24178.8	48861.5	26771.1	26339.1	33126	127.028	144.973	253.541	100.42	101.976	131.05	P14314	NO	PRKCSH	-0.656353	0.191262	-0.155779	0.7257
Q86UE4	MTDH	35414.9	34008.3	15179.1	35171.9	38865.7	35144.9	25.7374	19.0802	19.941	12.0787	12.4588	16.5539	Q86UE4	NO	MTDH	-0.656235	0.0357666	0.367973	0.284736
O94986-1	CEP152	975.6	932.6	1219.4	930.6	990.2	1071.9	2.15393	2.55329	2.89032	1.11483	1.65236	2.05383	O94986	NO	CEP152	-0.656194	0.0552472	-0.0636083	0.670925
Q9P0L0	VAPA	24032.9	21572.8	10532.2	22585.7	23035.4	20122.2	53.9523	49.6428	0	19.4827	23.1526	23.2289	Q9P0L0	NO	VAPA	-0.65339	0.508756	0.227869	0.493051
O14681	EI24	3717.8	3856.9	2033.3	4869.1	5109.3	4303.9	0.899279	2.35685	1.27658	1.07136	0.762609	1.05761	O14681	NO	EI24	-0.648518	0.289321	0.57192	0.0695293
P35249	RFC4	8798.9	8921.9	15469.1	8831.5	8245.3	8400.7	2.93076	6.62294	13.5676	3.04458	7.70831	4.00005	P35249	NO	RFC4	-0.648219	0.461363	-0.381521	0.309417
Q7Z5G4	GOLGA7	6742.9	6440.9	3712.2	8053.8	7794	7727.9	4.87354	4.06381	17.0121	5.66205	4.311	6.63254	Q7Z5G4	NO	GOLGA7	-0.644037	0.50347	0.480619	0.0831335
P11717	IGF2R	62048.9	60739.8	43101.1	80569	73556	71801.8	281.49	291.644	299.328	180.557	181.864	196.071	P11717	NO	IGF2R	-0.643554	0.000127926	0.44563	0.0399414
Q9P0I2	EMC3	2725.8	2879.5	1914.8	2887.1	2775.5	2612.1	2.46093	2.2628	7.50554	2.05512	1.43921	4.33571	Q9P0I2	NO	EMC3	-0.643246	0.489375	0.137955	0.462293
Q6AZY7	SCARA3	2628.3	2394.4	2555.7	2411.4	2393.1	2449.1	28.4706	24.6349	43.168	19.4802	21.7655	20.3979	Q6AZY7	NO	SCARA3	-0.643189	0.112238	-0.0631961	0.20228
P47914	RPL29	947.5	1046.4	777	978	928.5	1180	1.70472	3.33221	3.26005	0.87637	1.51356	2.92442	P47914	NO	RPL29	-0.642695	0.284392	0.155617	0.393178
Q12996	CSTF3	3074.2	3294.8	2622.3	3055.4	3350.3	3151.3	3.57158	6.70253	7.76507	3.79979	4.23298	3.52742	Q12996	NO	CSTF3	-0.641969	0.165631	0.0880281	0.432215
Q9UBU8-2	MORF4L1	5169.5	4703.9	2820.5	3773.9	4259.2	3818.7	7.95336	8.35133	2.4558	3.10945	2.75068	6.17419	Q9UBU8	NO	MORF4L1	-0.640544	0.363943	-0.0990292	0.72181
P38606	ATP6V1A	7767.9	7772.3	9598.1	7717.9	6804.4	7651.4	2.91862	0	4.87669	2.58332	1.28177	1.15916	P38606	NO	ATP6V1A	-0.633697	0.568461	-0.181038	0.217916
P08134	RHOC	1727	1604	402.7	1681.6	1923.9	1588	8.10316	4.7646	0	2.30721	3.25083	2.76167	P08134	NO	RHOC	-0.629157	0.556702	0.476101	0.325084
Q9C0C2	TNKS1BP1	3360.4	3223.4	4522	3644	3718.4	3858	13.3245	11.3214	13.7653	7.39882	6.50387	10.9776	Q9C0C2	NO	TNKS1BP1	-0.62652	0.0445066	0.0148108	0.931363
Q9BVC4	MLST8	556.2	504.4	755.4	840.8	621.1	817.1	1.86301	1.82612	6.76649	1.42037	0.242713	5.11074	Q9BVC4	NO	MLST8	-0.626237	0.606765	0.327637	0.209987
P01215	CGA	559.5	673.3	1126.4	566.8	571.4	701	9.29998	13.3028	28.0164	9.26446	9.52778	14.0026	P01215	NO	CGA	-0.626217	0.370476	-0.359219	0.386857
Q9BRK5	SDF4	12752.5	13298	21676.3	18357.8	14655.5	18771.4	119.993	117.225	222.356	109.399	83.1433	105.449	Q9BRK5	NO	SDF4	-0.625024	0.204269	0.117726	0.691615
Q9NVT9	ARMC1	15551.6	14334.3	16204.2	12050.4	12293.2	13049.4	12.701	11.1733	21.0992	10.2846	8.4563	10.4925	Q9NVT9	NO	ARMC1	-0.621456	0.171413	-0.301689	0.00974955
P17480	UBTF	14354	12851.7	6830.6	9698.4	10528.3	10718.7	15.3675	8.70282	14.3896	10.6956	6.65619	7.65855	P17480	NO	UBTF	-0.620833	0.135957	-0.137349	0.679933
Q9ULA0	DNPEP	1780.7	1655.5	2058.5	2289.4	2037.5	2136.9	2.81063	3.01618	6.69864	3.27072	1.82749	3.05266	Q9ULA0	NO	DNPEP	-0.619836	0.33788	0.234342	0.0819869
P23284	PPIB	32507.9	38085.2	50242.1	43246.4	45036.9	47251.5	64.9715	85.7333	168.679	60.637	59.9361	87.3123	P23284	NO	PPIB	-0.619505	0.322252	0.165623	0.412527
Q17RY6	LY6K	11983.5	12539.4	3981.3	10668.8	12526.6	9912.8	259.838	281.786	63.3271	115.279	156.123	122.621	Q17RY6	NO	LY6K	-0.618538	0.375549	0.216014	0.621379
P01116-2	KRAS	2283.7	2354.7	1417.1	2921.7	2545.8	2749.5	3.55169	1.45898	4.79357	1.40116	1.04829	3.94586	P01116	NO	KRAS	-0.616389	0.44235	0.440366	0.0877527
P32969	RPL9	7751.3	8742.3	4131.8	11571.5	11686.8	12218.9	4.69926	5.26328	3.81345	3.54668	2.16402	3.29218	P32969	NO	RPL9	-0.613698	0.0565643	0.78247	0.024943
P40189	IL6ST	10739.7	11071.4	10115.3	9305	8994.8	9532.7	82.2784	96.0686	77.4298	54.2761	57.7065	55.3215	P40189	NO	IL6ST	-0.612413	0.00652973	-0.197979	0.0131059
P00918	CA2	366.2	365.6	528.2	473.9	433.5	453.9	2.27999	1.71042	0	1.36684	1.21599	0.0275373	P00918	NO	CA2	-0.612283	0.598468	0.111561	0.574736
P62979	RPS27A	35868.6	38441.9	24006.6	40885.3	39714.4	37481.2	23.7253	24.8297	32.1418	18.6946	14.06	20.0806	P62979	NO	RPS27A	-0.611014	0.0443135	0.264261	0.221724
P61247	RPS3A	9633.2	9741.9	6505.8	9286.6	9149.8	9218.3	0	1.36083	1.03366	1.56791	0	0	P61247	NO	RPS3A	-0.610874	0.699609	0.0956369	0.607307
Q9Y5B9	SUPT16H	45635	44263.4	24089.3	39684.5	45422.3	41021.6	9.83111	7.17393	46.1277	13.6684	11.7797	16.0196	Q9Y5B9	NO	SUPT16H	-0.606399	0.597921	0.146015	0.602956
Q9UBE0	SAE1	4644.4	4998.8	7540.9	4103.3	3844.7	4195.5	0.894465	2.51926	11.976	3.29097	1.85602	4.98057	Q9UBE0	NO	SAE1	-0.603679	0.649028	-0.50089	0.14125
Q14807	KIF22	4717.4	4890.5	4706.2	6633.6	6577	6530.4	8.19028	8.01462	16.772	6.33403	7.0402	8.35938	Q14807	NO	KIF22	-0.60153	0.272882	0.463758	1.09905e-05
P62140	PPP1CB	4187.6	4318.7	4230.6	5540.6	5148.8	5585.9	3.06359	2.64105	15.1027	5.35932	3.2911	5.07138	P62140	NO	PPP1CB	-0.600622	0.598535	0.35367	0.00121131
Q9UHQ9	CYB5R1	25370.5	25335.1	10260.9	16951.2	18776	15895.7	5.29997	4.90417	7.08471	1.5443	3.63847	6.26574	Q9UHQ9	NO	CYB5R1	-0.594682	0.269929	-0.240006	0.574436
Q16630	CPSF6	6771.5	6357.2	9499.1	5489.9	5742.9	6066.5	0	4.16773	17.1088	4.43884	3.28317	6.36711	Q16630	NO	CPSF6	-0.594679	0.670599	-0.387383	0.150218
P23396	RPS3	17475.6	18552.1	15417.5	18803.1	19228.2	18878.9	8.86354	10.1864	51.1913	16.842	12.6133	17.1743	P23396	NO	RPS3	-0.591073	0.603287	0.145651	0.121379
Q9H4M9	EHD1	7582.2	7234.9	8737.6	9124.8	8407.5	8505.4	3.45679	0.972797	15.2393	5.04568	1.687	6.34071	Q9H4M9	NO	EHD1	-0.58928	0.658568	0.144587	0.177714
Q32P28	LEPRE1; P3H1	22027.8	21647.8	26303.5	25954.1	26134.6	32192.5	116.69	115.364	152.186	75.8832	76.1832	103.76	Q32P28	NO	LEPRE1; P3H1	-0.586843	0.0479625	0.268287	0.133283
P48067	SLC6A9	1659.6	1611.7	2380.9	1682.1	1537.3	1756.1	2.76413	3.31784	10.5778	3.16584	2.72571	5.20568	P48067	NO	SLC6A9	-0.58617	0.519797	-0.183971	0.429609
Q9Y639	NPTN	5586.9	5374	6009.6	7517.9	6773.4	7612.1	16.0158	12.0577	28.6314	13.1954	11.9355	12.6523	Q9Y639	NO	NPTN	-0.585727	0.276564	0.368126	0.00713887
Q04637	EIF4G1	26009.6	24406.9	15601.2	20544.4	22264	20720.4	3.0466	3.66119	7.02714	3.25703	1.96391	3.94495	Q04637	NO	EIF4G1	-0.583502	0.32756	-0.0554421	0.812861
P20339	RAB5A	8943.4	8566.5	4076.4	9038.3	8980.2	8183.7	6.29314	4.31809	20.8128	6.43112	4.53	10.0214	P20339	NO	RAB5A	-0.582678	0.557383	0.279572	0.387302
Q9H1C4	UNC93B1	837.9	911	586.7	1081.9	1072.7	861.9	2.18427	2.90321	0	0.993184	1.36716	1.03709	Q9H1C4	NO	UNC93B1	-0.582507	0.557269	0.369082	0.135586
P26599	PTBP1	16087.3	14513.9	18533	13747.6	15757.2	14413.6	12.0954	14.0742	8.94942	6.55209	8.98029	7.98275	P26599	NO	PTBP1	-0.578662	0.0790318	-0.161902	0.255186
P17931	LGALS3	11485.5	12689.1	21374	15403.6	13120.3	17841.4	37.2654	42.2731	91.0914	38.9867	30.688	44.7882	P17931	NO	LGALS3	-0.57599	0.348583	0.0256388	0.940032
P12955	PEPD	1191.4	1094.1	2000.3	1141.4	1106.2	1264.4	2.10178	0	10.8272	2.28774	2.66003	3.73092	P12955	NO	PEPD	-0.575057	0.693499	-0.287272	0.425789
O60568	PLOD3	24930.4	22511.4	16562.5	24089.5	24694.1	28588.7	70.5954	60.9725	63.2884	43.0774	39.5547	48.1723	O60568	NO	PLOD3	-0.575	0.0050732	0.273648	0.193988
Q6PK18	OGFOD3	626	575.8	756.4	799.2	853.6	908	2.20131	1.19255	7.0387	1.36916	0.833094	4.80105	Q6PK18	NO	OGFOD3	-0.574985	0.629416	0.387066	0.0321761
Q07666	KHDRBS1	14426.8	15308.8	18089.2	12746.9	13046.2	13231.3	23.609	24.0933	44.0937	21.3936	15.1729	25.2307	Q07666	NO	KHDRBS1	-0.57089	0.245707	-0.293382	0.0577806
P17858	PFKL	2417.8	2460.7	1404.7	4018.1	4131.5	3798.1	0	0	3.10336	0.445145	0.154758	1.49186	P17858	NO	PFKL	-0.569109	0.776691	0.927162	0.00623681
Q9H0P0	NT5C3; NT5C3A	13626.8	11892	7732.1	7822.9	7195.9	7625.1	32.7187	28.5467	12.7819	15.0089	14.5406	20.3897	Q9H0P0	NO	NT5C3; NT5C3A	-0.568275	0.274658	-0.554271	0.114757
Q8IXK0	PHC2	1555.3	1499.4	2308	1664.2	1471.3	1689.9	7.04269	2.29007	17.9955	6.0694	2.5741	9.79148	Q8IXK0	NO	PHC2	-0.567948	0.591937	-0.152311	0.542951
P14635	CCNB1	9081.9	8369.7	4013.7	10840.9	11791.4	10300.1	77.3494	70.6125	34.5205	39.1552	46.1654	37.9389	P14635	NO	CCNB1	-0.566059	0.21863	0.617501	0.080561
Q9ULH0	KIDINS220	5758.5	5286.8	3157.2	6029.5	5946.6	5681.3	1.81655	0.395329	2.09433	0.857493	0	2.05668	Q9ULH0	NO	KIDINS220	-0.563329	0.590941	0.314128	0.226739
P51114	FXR1	1483.2	1060.5	1921.9	1186.3	1060.4	1278.6	11.0778	1.60515	4.6174	4.52926	2.33811	4.847	P51114	NO	FXR1	-0.562521	0.556223	-0.341108	0.288958
Q9HDC9	APMAP	23858	24277.3	17903.4	30644.4	31005.7	30376.4	13.2922	17.7994	28.7958	14.856	9.51273	16.1915	Q9HDC9	NO	APMAP	-0.562186	0.269988	0.478738	0.0137823
Q9BQE4	VIMP; SELENOS	428.7	430.6	442.9	492.6	523.9	495	5.76063	5.26239	6.52171	3.84714	4.53616	3.50159	Q9BQE4	NO	VIMP; SELENOS	-0.561908	0.0166258	0.21503	0.00316287
Q14204	DYNC1H1	214878	206146	86237.7	207790	235720	182573	119.159	101.076	179.826	76.4184	84.9716	109.694	Q14204	NO	DYNC1H1	-0.56148	0.171233	0.303625	0.421327
Q9UL15	BAG5	1128.8	1082.2	1248	1561.4	1444.2	1673.2	3.88527	3.07053	7.71917	2.95465	2.88831	4.11544	Q9UL15	NO	BAG5	-0.559374	0.350159	0.435784	0.00788517
Q9NVX2	NLE1	2861.9	2603.8	3274.1	3065.2	2913.1	3090	4.73806	1.84183	4.35722	2.60753	1.99592	2.82388	Q9NVX2	NO	NLE1	-0.558315	0.282022	0.0532319	0.618024
Q14534	SQLE	761.1	633.9	328.8	604.2	613.5	582.9	5.94923	6.69523	1.77439	2.77661	3.77505	3.28675	Q14534	NO	SQLE	-0.55146	0.382597	0.0628853	0.851906
Q6NUM9	RETSAT	9587	8955.4	2391.2	7739.2	7975.3	6820.7	47.4081	48.5401	6.70565	23.4923	25.0863	21.4959	Q6NUM9	NO	RETSAT	-0.550827	0.475298	0.10636	0.82982
P22087	FBL	7118.5	7110	6292.3	7265.8	7911.2	7017	5.21284	1.27123	14.0677	4.63637	3.88925	5.51478	P22087	NO	FBL	-0.549675	0.599622	0.113083	0.218255
Q9NZ01	TECR	17067.6	17049	5768.3	18935.7	20377.7	15593.3	63.7346	66.4485	50.9288	46.5307	44.6757	32.5262	Q9NZ01	NO	TECR	-0.549656	0.0421921	0.46114	0.281023
P26038	MSN	53120.6	54483.3	59017.6	65819.5	61230.7	67656.4	35.4296	38.8986	61.1593	31.7285	28.2201	32.6392	P26038	NO	MSN	-0.549266	0.155065	0.224727	0.0231148
Q99805	TM9SF2	16838.2	17818.7	7369.8	18492.9	19950.9	16365.6	30.2005	38.1413	29.0135	22.7879	19.9649	23.8517	Q99805	NO	TM9SF2	-0.547639	0.0294872	0.383117	0.289224
Q9BVT8	TMUB1	2678.8	2406.4	1185.6	2638.6	2704.6	2556.9	5.99845	4.35081	4.83982	3.67695	2.32839	4.3878	Q9BVT8	NO	TMUB1	-0.547403	0.108698	0.333221	0.304153
Q7Z7H5	TMED4	10307.3	9609.5	7424	11360.7	10739.7	10673.3	14.3148	11.3569	13.2753	8.86481	8.39906	9.3963	Q7Z7H5	NO	TMED4	-0.546828	0.0109397	0.261483	0.113244
P10619	CTSA	16477.8	19045.5	20153.4	16935.1	16061	15944.8	147.577	175.054	170.092	112.327	108.12	117.822	P10619	NO	CTSA	-0.54261	0.00445247	-0.186033	0.118468
P49815	TSC2	1303.1	1230.6	900.3	1171.6	1303	1193.7	9.60611	9.44517	3.5961	4.74625	5.82894	4.97656	P49815	NO	TSC2	-0.542268	0.303357	0.0952216	0.581626
Q9UM54-1	MYO6	2146.5	2229.7	2380.1	2339.9	2325.9	2337.1	9.01375	9.81647	25.8002	11.6841	9.10141	9.87522	Q9UM54	NO	MYO6	-0.541635	0.446392	0.0517191	0.296302
O95782	AP2A1	10346.4	12511	5775.7	13203	12323.5	12600.6	1.76728	2.44704	4.72536	1.44875	1.08846	3.61732	O95782	NO	AP2A1	-0.538578	0.480014	0.413133	0.189115
Q7LGC8	CHST3	1810.5	1601.1	616.6	1110.1	1199.6	1049.3	21.0327	17.0373	4.90295	10.5722	11.1642	7.86731	Q7LGC8	NO	CHST3	-0.537648	0.41929	-0.262104	0.579732
Q08211	DHX9	46370.7	44739.1	26739.7	43174.5	50183.9	44382.9	8.47501	2.47958	18.4606	7.12681	4.34475	8.8669	Q08211	NO	DHX9	-0.53235	0.566052	0.225016	0.375224
P17676	CEBPB	2310.5	2241.1	3727.6	1925.9	2045.2	2080.6	19.4567	20.2513	33.4218	15.3945	16.9075	18.2835	P17676	NO	CEBPB	-0.531733	0.178015	-0.452151	0.201737
Q9UBX5	FBLN5	1876.2	1874.2	1502.6	1496.4	1406.8	1460.4	39.9444	39.4686	23.8011	25.2875	22.3421	23.8361	Q9UBX5	NO	FBLN5	-0.530316	0.120136	-0.267623	0.079707
P04626	ERBB2	1284.7	1350.2	1257.2	1407.2	1332.3	1363.6	5.63174	5.49241	0.414509	2.23995	2.82624	2.92572	P04626	NO	ERBB2	-0.529865	0.531808	0.0761655	0.115674
P62879	GNB2	6426.3	7258.2	10950.8	9734.7	8018.4	10768.5	7.73357	6.75229	8.00985	5.16184	3.72285	6.69749	P62879	NO	GNB2	-0.529753	0.0702844	0.211328	0.464885
Q9BXB4	OSBPL11	421.1	411.1	196.3	420.6	415.9	426.7	1.49056	0.0650299	0	0.466709	0.295132	0.315813	Q9BXB4	NO	OSBPL11	-0.52957	0.761088	0.296541	0.346495
A1L0T0	ILVBL	5086.2	4926.1	2216.4	5835.6	5983.2	5809.4	2.55285	2.81672	4.68424	1.37565	2.46489	3.12734	A1L0T0	NO	ILVBL	-0.528951	0.289434	0.527614	0.125839
Q12789	GTF3C1	8047.3	6956.2	3332.5	6146.3	6566.8	5827.5	1.45926	2.34767	13.9251	4.39378	2.3456	5.55092	Q12789	NO	GTF3C1	-0.528834	0.682725	0.016009	0.96452
Q658Y4	FAM91A1	526.9	492.6	564	618.5	663.4	628.1	1.98145	0.129057	7.87769	1.87376	2.37774	2.67913	Q658Y4	NO	FAM91A1	-0.527239	0.68662	0.270456	0.0116775
Q12841	FSTL1	15023.7	16162	30181.1	19274.5	17522.1	21032.5	252.943	300.257	578.731	256.249	238.177	291.805	Q12841	NO	FSTL1	-0.52576	0.32525	-0.0856627	0.824383
Q9H0A0	NAT10	8679.3	8382.9	4519.1	9510.1	10848.6	9142	0	0	12.5856	0.56744	2.53335	5.6488	Q9H0A0	NO	NAT10	-0.524485	0.788048	0.450967	0.140058
P04062	GBA	11221.7	11907.2	12483	13457	12238.1	13050.8	35.1453	34.783	57.7735	30.9816	28.4575	29.5734	P04062	NO	GBA	-0.520697	0.16663	0.121684	0.110487
P61764	STXBP1	12919.1	12324.7	9121.9	17382.9	16627.3	15941.4	8.00636	6.47081	7.0801	6.40619	5.38527	3.24533	P61764	NO	STXBP1	-0.519678	0.10313	0.539562	0.014209
Q9Y3A3	MOB4	2638.5	2229.7	3292.3	2691.2	2597.9	2954.3	3.06548	4.75328	15.0959	5.0982	3.81057	7.08637	Q9Y3A3	NO	MOB4	-0.518634	0.58414	0.014582	0.936779
Q6ZS17	FAM65A; RIPOR1	979.1	1049.7	704.9	913.5	869.4	917.3	2.62391	2.80256	1.31964	0.603051	2.09319	2.0136	Q6ZS17	NO	FAM65A; RIPOR1	-0.518375	0.370138	-0.0177887	0.921378
Q8NC56	LEMD2	6765.2	5796.7	2839.5	6198.2	6855.3	5655.4	1.78523	1.71507	5.60813	2.45193	2.10551	1.83543	Q8NC56	NO	LEMD2	-0.510739	0.524121	0.280663	0.420958
Q96TA1	FAM129B	17476.6	15877.7	11548.6	17065.7	15694.2	16235.4	8.99579	6.0048	11.4706	7.24706	4.63369	6.71135	Q96TA1	NO	FAM129B	-0.50973	0.211972	0.125835	0.494123
Q63ZY3	KANK2	3340.9	3737.1	4284.1	5069	5015.7	5587.9	8.75324	8.94268	16.3961	7.06353	8.34545	8.54438	Q63ZY3	NO	KANK2	-0.509207	0.257118	0.464015	0.0119619
P15924	DSP	2708.1	2603.7	3251.1	3133.7	2801.1	2817.4	0.921997	0.675385	4.62896	0.882281	1.05322	2.44189	P15924	NO	DSP	-0.508313	0.676281	0.0315462	0.795691
Q9NX24	NHP2	1710.6	1713.6	2672.5	1861.1	1975.3	1598.1	3.71652	3.76254	0	3.31651	1.10178	0.850553	Q9NX24	NO	NHP2	-0.505372	0.643081	-0.165881	0.550536
O15439	ABCC4	9693.8	9376.9	4945.2	10407	10139.4	9989.8	2.14064	1.88872	8.14884	3.06163	1.27875	4.24108	O15439	NO	ABCC4	-0.505006	0.617796	0.346531	0.230396
Q15836	VAMP3	930.9	913.4	1160	1040.9	974.7	1022.7	3.20768	1.43988	5.74631	2.18605	1.4284	3.71211	Q15836	NO	VAMP3	-0.504524	0.510998	0.0162354	0.896578
O95478	NSA2	781.7	881.9	750	799	758.1	835.8	0	1.47058	2.01397	0.479507	0	1.97977	O95478	NO	NSA2	-0.502738	0.707233	-0.0124265	0.887168
Q8N8S7	ENAH	9907.6	9272.7	23963	9485.2	8335.5	9041.9	1.81564	1.19055	2.83758	2.22436	1.11818	0.782406	Q8N8S7	NO	ENAH	-0.502522	0.426695	-0.683538	0.32196
Q68EM7	ARHGAP17	9231.8	8352.1	12216.6	7823.9	7962.7	7997.2	18.796	13.2738	37.5059	15.6403	17.6849	15.8176	Q68EM7	NO	ARHGAP17	-0.501604	0.407218	-0.325357	0.161833
Q9BXJ9	NAA15	6006	5992.1	4584	5512.1	5279.7	5634.6	4.00274	0.859413	7.53114	2.79672	1.56731	4.39379	Q9BXJ9	NO	NAA15	-0.500917	0.593729	-0.0136104	0.919611
Q9BRR6	ADPGK	3646.3	3283.2	1847.6	4146.3	4154.1	4019.7	15.8774	10.081	12.9035	10.8489	7.72122	8.93312	Q9BRR6	NO	ADPGK	-0.498756	0.117801	0.489198	0.0986573
O43719	HTATSF1	1584.2	1304.3	2316.6	1285.9	1206.4	1509.5	3.01913	1.19479	5.49716	2.7122	1.03018	3.1328	O43719	NO	HTATSF1	-0.498237	0.537248	-0.379277	0.272053
Q9NPF0	CD320	1964.9	1747.9	1802.7	1471.6	1585.1	1826.8	33.1558	30.5554	33.4018	20.7135	22.2343	25.9245	Q9NPF0	NO	CD320	-0.495741	0.00632438	-0.175576	0.162842
Q8NBN3	TMEM87A	10435.6	10942.4	3806.6	10525.3	10138.1	8240.8	6.00229	6.10931	0	3.09927	3.20329	2.29294	Q8NBN3	NO	TMEM87A	-0.494737	0.596244	0.198737	0.633324
Q96D46	NMD3	3221.5	3068	1888.1	2888.8	3058.7	2891.5	7.39145	5.15577	15.6009	8.35991	4.95504	6.7138	Q96D46	NO	NMD3	-0.490965	0.461225	0.112206	0.631278
Q00587	CDC42EP1	4522.3	4718.7	8006	6601.6	5999.5	6275.6	7.81775	9.46872	28.2531	11.6806	8.87081	11.8614	Q00587	NO	CDC42EP1	-0.490555	0.545058	0.130261	0.65945
P18583	SON	4317.8	3772.1	1874.6	3109.7	3428.8	3243.2	5.96053	5.47369	4.31386	3.77124	2.89827	4.55408	P18583	NO	SON	-0.488641	0.0919987	-0.0267122	0.938838
P15311	EZR	28874	29186.1	45886.4	38207.8	34434.9	39097.8	32.1073	32.2944	100.484	41.8605	34.1572	41.7891	P15311	NO	EZR	-0.485041	0.530887	0.104311	0.677311
P31350	RRM2	3213.5	3300.3	2184	6072.3	6033.1	6007.8	3.76199	4.76847	5.85073	3.50642	3.34101	3.44383	P31350	NO	RRM2	-0.482763	0.0873237	1.05832	0.000943404
Q9Y617	PSAT1	10315.8	10099.9	9454.3	9027.6	8552.3	8646.1	8.06791	2.66711	21.6152	8.34182	5.5346	9.30542	Q9Y617	NO	PSAT1	-0.48078	0.623114	-0.187699	0.0149475
Q9H4I3	TRABD	15977.5	15701.6	5367	9053.3	9784.8	9366.7	26.365	18.1436	6.15539	13.338	9.85697	13.135	Q9H4I3	NO	TRABD	-0.4798	0.468709	-0.393381	0.446953
O95433	AHSA1	14337.6	14899.2	23493.2	9842.6	8678.1	10375.9	1.57108	1.64264	8.63987	4.0439	2.13431	2.33412	O95433	NO	AHSA1	-0.477696	0.669445	-0.867724	0.0573452
P29992	GNA11	8058.7	8287.8	5960.8	10557.6	10571.9	10206.3	8.61453	13.5842	14.6523	8.66526	8.3167	9.48533	P29992	NO	GNA11	-0.477493	0.141368	0.490296	0.0159635
P06730	EIF4E	6070.2	5836.7	7850	5188.7	5312.4	5693.7	3.7601	3.84965	8.55757	3.64914	3.24952	4.71791	P06730	NO	EIF4E	-0.476896	0.40837	-0.286826	0.143469
O14647	CHD2	724.9	670.7	784.2	684.7	687.2	758.8	1.6555	0.38376	2.90436	1.79914	1.02818	0.726203	O14647	NO	CHD2	-0.476316	0.591128	-0.0328683	0.708804
Q29RF7	PDS5A	16251.9	14558.7	8165.6	14464.8	14852.3	13046.4	6.43048	2.29626	10.1768	4.12912	3.18757	6.27794	Q29RF7	NO	PDS5A	-0.475619	0.510521	0.120228	0.677626
O60934	NBN	2082.5	1591.1	2256.9	1687.6	1411.2	1605.9	12.595	1.07587	6.03286	8.29751	1.04477	4.85183	O60934	NO	NBN	-0.473176	0.665304	-0.334051	0.130873
Q8NC96	NECAP1	1348.3	1340.5	2133.9	1616.2	1480.7	1597	2.3387	1.30015	4.36111	1.10885	1.98747	2.66945	Q8NC96	NO	NECAP1	-0.472479	0.500159	-0.039054	0.87985
Q9NR12	PDLIM7	8352.3	8295.8	9871.2	8012.7	8640.9	8771.5	13.2278	10.0787	23.9656	10.5547	10.2911	13.234	Q9NR12	NO	PDLIM7	-0.472073	0.365024	-0.0607892	0.554838
P20073	ANXA7	2500.4	2310.8	3943.8	2330.6	1901.2	2134.3	1.34839	0	2.22542	2.57685	0	0	P20073	NO	ANXA7	-0.471853	0.772752	-0.459697	0.207656
Q9NRW7	VPS45	11035.1	10797	5784.2	15511	14844	12803.7	16.6744	14.2503	21.9364	12.6006	11.1798	14.3424	Q9NRW7	NO	VPS45	-0.471554	0.114999	0.644131	0.0522941
Q5VW32	BROX	1600.8	1567.4	1691	1647.9	1485.3	1659.5	0.624407	1.21336	11.1503	3.51867	0.963321	4.88566	Q5VW32	NO	BROX	-0.47143	0.754493	-0.0198802	0.758287
P29218	IMPA1	343	406.2	636.8	468.7	405.5	450.4	0	1.23428	8.62076	3.35062	1.14046	2.63167	P29218	NO	IMPA1	-0.468427	0.758733	-0.0653705	0.833497
Q6DD88	ATL3	22232.5	22163.1	10920.9	26953.3	27107.5	23357.1	40.7905	41.9248	37.9197	34.3131	28.6462	24.3855	Q6DD88	NO	ATL3	-0.465855	0.0234793	0.484957	0.13587
Q99436	PSMB7	4943.6	4909.9	8611.8	4707.1	4294.2	4817.7	8.42433	4.40987	12.8764	8.30232	2.50467	7.83127	Q99436	NO	PSMB7	-0.464095	0.485584	-0.418163	0.279327
Q9GZU7	CTDSP1	2084.3	2091	1364.3	2980.8	2764.7	2630.6	8.41302	7.13889	6.03693	5.22721	5.89796	4.52917	Q9GZU7	NO	CTDSP1	-0.463723	0.0669606	0.596497	0.0225303
Q14118	DAG1	2431.2	2328.1	1869.5	2310.3	2567.3	2391	10.9233	6.46651	3.15037	4.84974	6.38431	3.66819	Q14118	NO	DAG1	-0.462917	0.474822	0.13293	0.321295
O14646	CHD1	5804.8	5681.8	2102.1	3775.8	4781.6	3948.6	1.68202	1.46936	1.4643	1.60332	0.790005	0.956832	O14646	NO	CHD1	-0.462317	0.177627	-0.119787	0.787685
P63220	RPS21	4606.9	4615.9	10709	3278.6	3332.5	3879.2	4.6205	5.80829	8.62842	4.80509	4.86279	4.17181	P63220	NO	RPS21	-0.461525	0.223671	-0.926016	0.198041
Q13148	TARDBP	10495.7	10047.9	17544.7	8707.6	9491.8	11113.1	6.69468	6.84052	5.56014	4.05587	5.9316	3.88945	Q13148	NO	TARDBP	-0.460533	0.0866905	-0.377832	0.311767
Q96RQ1	ERGIC2	6419.7	6251.5	3850.6	7968.8	7242.9	6778	7.42461	6.07953	10.2767	6.25376	5.5273	5.50743	Q96RQ1	NO	ERGIC2	-0.459987	0.161396	0.412457	0.112602
Q6NYC8	PPP1R18	2506.2	2743.1	4828.2	3366.6	3203.4	3457.9	2.50554	2.02453	4.55091	1.55276	2.47202	2.57936	Q6NYC8	NO	PPP1R18	-0.459476	0.38144	-0.00711827	0.983278
Q9HD15	SRA1	696.6	605.7	1091.9	722.8	584.5	728	1.60236	0.273843	10.9951	4.69466	1.10372	3.56808	Q9HD15	NO	SRA1	-0.458581	0.75774	-0.234302	0.487125
Q9NZI8	IGF2BP1	4951.5	5029.2	6810.7	4993.1	5425.9	5411.7	0	0	6.94877	1.72355	1.10906	2.22463	Q9NZI8	NO	IGF2BP1	-0.458407	0.800799	-0.0849975	0.634634
P15586	GNS	9273.3	10366.1	13268.9	10902.9	9769.7	10152.3	14.002	17.942	36.8718	14.3313	15.9096	19.9741	P15586	NO	GNS	-0.454624	0.440992	-0.0943553	0.604708
Q5T9L3	WLS	7658.9	7663.3	2782.9	7595.7	7725.7	6804	36.5017	37.0828	26.7609	27.4193	22.6461	23.1569	Q5T9L3	NO	WLS	-0.454619	0.069632	0.289307	0.462603
Q15363	TMED2	22237	20855.3	12202.2	25982.5	25353	24224.1	21.6652	24.554	6.93481	10.4771	14.3342	13.9943	Q15363	NO	TMED2	-0.453916	0.440691	0.450479	0.101008
Q15035	TRAM2	3676.1	3751	596.9	8430.2	9477.2	6735.4	1.69814	3.00561	8.95923	2.91367	4.15363	2.90923	Q15035	NO	TRAM2	-0.453663	0.61741	1.61877	0.0134072
Q8N128	FAM177A1	1753.1	1769.6	1652.5	1405.2	1495.9	1688.6	12.0216	11.7348	20.2146	9.22044	8.96623	13.9447	Q8N128	NO	FAM177A1	-0.452568	0.287177	-0.173215	0.0991423
O95302	FKBP9	8518.4	8850.3	11803.1	10460.1	10563.4	12722.2	17.3822	21.3387	49.9466	18.2238	19.249	27.4027	O95302	NO	FKBP9	-0.450732	0.498309	0.210129	0.298854
O94923	GLCE	877.8	899.8	810.4	1090.9	1135.4	881.3	3.90324	3.11354	9.14884	5.15902	3.19609	3.4885	O94923	NO	GLCE	-0.448821	0.509202	0.263963	0.104713
Q14151	SAFB2	4300.2	4636.6	10351.3	4785.8	4891.6	5696.3	5.45924	5.04274	20.2904	7.45258	5.49839	9.70014	Q14151	NO	SAFB2	-0.44299	0.626715	-0.327247	0.546736
O75116	ROCK2	10804.9	10149.2	8771.9	11538.5	11651.3	11545.1	9.12458	7.8923	45.1512	13.1641	12.0299	20.6862	O75116	NO	ROCK2	-0.438303	0.686852	0.224661	0.049724
P19256	CD58	4914.5	4451.4	4618.2	5397.7	5080.3	5809	14.6996	14.7719	5.2135	8.14224	7.92738	9.54482	P19256	NO	CD58	-0.437354	0.40016	0.219933	0.0375708
Q86W92	PPFIBP1	2083.4	1960.4	2794.9	2394	2295.4	2458.9	3.30341	1.87864	2.41486	1.92841	2.02555	1.67004	Q86W92	NO	PPFIBP1	-0.433819	0.199888	0.0638781	0.716205
Q5JTV8-3	TOR1AIP1	920.6	837.6	1162.7	999.3	916.8	979.1	5.10387	4.0783	7.85321	4.48865	3.65934	4.46556	Q5JTV8	NO	TOR1AIP1	-0.433559	0.272545	-0.01275	0.936251
Q96AG4	LRRC59	37520.8	33578.5	11261.4	34411.6	37630.5	32992.2	46.9499	38.2066	29.2902	30.9699	31.3127	22.4744	Q96AG4	NO	LRRC59	-0.433271	0.166548	0.350833	0.41351
Q9UKX5	ITGA11	10126.2	9864.7	6073.3	8317.8	9342	8411.5	65.4016	67.4258	30.4824	40.583	41.992	38.4126	Q9UKX5	NO	ITGA11	-0.432752	0.306218	0.000392943	0.998685
O14776	TCERG1	4264.1	4203.6	5556.4	4427.3	4539.6	4424.8	0.741949	0	0	0.0353451	0	0.515253	O14776	NO	TCERG1	-0.430321	0.840962	-0.0665691	0.658878
Q8WWM7	ATXN2L	10340.3	10537.6	18493.1	9981.6	9768	10767.8	3.77419	2.81554	24.0372	7.14655	4.60231	11.0685	Q8WWM7	NO	ATXN2L	-0.424668	0.734952	-0.367501	0.336181
P42702	LIFR	635.6	598.8	624.1	557.3	484	500.8	15.4985	14.0286	13.9431	12.3359	9.78742	10.2658	P42702	NO	LIFR	-0.424518	0.0165647	-0.269242	0.0129358
P51153	RAB13	12338	12578.6	7680.6	14173.9	13794.3	13732.9	3.17261	1.27955	1.75787	1.7359	0.622844	2.28258	P51153	NO	RAB13	-0.420064	0.523713	0.355337	0.13075
Q9UQB8	BAIAP2	4171.7	4326.9	5666.7	7301.2	7117.1	6731.4	7.40468	3.49695	19.837	8.83657	4.39707	9.75945	Q9UQB8	NO	BAIAP2	-0.418854	0.645393	0.578276	0.00984578
P02545	LMNA	232071	227653	330930	282151	269978	286225	1971.04	1954.15	2853.55	1693.29	1635.16	1744.47	P02545	NO	LMNA	-0.418201	0.129699	0.084515	0.664955
P48960	CD97; ADGRE5	16035.1	17440.9	24096.6	17932.6	15780.9	19142.1	52.4665	59.788	98.7913	53.4133	44.6916	59.841	P48960	NO	CD97; ADGRE5	-0.418126	0.3043	-0.123326	0.588049
Q14573	ITPR3	18860.5	18332.8	4476.2	26910.8	28294.4	21679.3	25.0638	25.0604	33.2544	20.8758	21.3206	20.2369	Q14573	NO	ITPR3	-0.417359	0.0639891	0.883701	0.0836972
P67812	SEC11A	9540.2	9770.4	3656.5	11108.4	11689	10267.3	7.43114	7.629	6.34653	5.51445	4.14439	6.39595	P67812	NO	SEC11A	-0.415057	0.0805624	0.525723	0.174769
P46821	MAP1B	26065.1	22181.5	24232.5	27696.6	28366.7	27009.7	19.0338	16.944	23.3576	15.7815	13.6308	15.0952	P46821	NO	MAP1B	-0.414842	0.068139	0.196815	0.0410566
O43929	ORC4	3898.7	3841	2560.5	3555.9	3467.3	3300.5	6.73853	5.70482	7.71604	5.27973	3.03574	6.89621	O43929	NO	ORC4	-0.406272	0.261004	0.00328777	0.986743
A8MTT3	LOC100505876; CEBPZ-AS1; CEBPZOS	4317.3	4380.1	1371.7	2363.2	2780.8	2599	63.4373	59.4531	0	24.3358	32.8069	35.7447	A8MTT3	NO	LOC100505876; CEBPZ-AS1; CEBPZOS	-0.403817	0.65572	-0.37897	0.481342
P41252	IARS	18700.7	19051.9	12158.7	18522.1	18689.6	16886.4	2.68624	0	22.7557	5.76318	4.85783	8.6175	P41252	NO	IARS	-0.403213	0.790151	0.116211	0.57898
P09497	CLTB	771.5	782	1015.2	730.9	859.2	869.4	3.73263	3.50262	4.18247	2.74728	4.85918	1.04367	P09497	NO	CLTB	-0.40048	0.456937	-0.0626734	0.710117
P23258	TUBG1	4948.6	4764.1	5539.6	4005.9	4098.2	4144.6	1.9881	0.95598	0	0.553619	0.150754	1.52975	P23258	NO	TUBG1	-0.398105	0.754011	-0.316398	0.0135101
Q13485	SMAD4	6469	5396.7	10438	5727.4	5709.5	5647.4	8.89723	5.56509	25.2308	8.21125	11.675	10.2576	Q13485	NO	SMAD4	-0.397027	0.632548	-0.384612	0.319945
Q05682-3	CALD1	31792.6	31703	60064.2	41834.4	42551.2	44641.8	53.0831	54.0532	85.5849	44.0785	49.0339	53.3705	Q05682	NO	CALD1	-0.395783	0.234068	0.062468	0.856857
P22059	OSBP	2752.6	2745.1	3978.4	3209.1	3019.6	3359.6	1.08024	0.754358	8.79468	4.2333	0.318109	3.53261	P22059	NO	OSBP	-0.394899	0.783744	0.0169816	0.93356
P49790	NUP153	4111.5	4017.9	3314.8	5579.8	6288	6008.7	2.43253	2.14826	0.699347	1.36215	1.92089	0.736415	P49790	NO	NUP153	-0.393577	0.545154	0.643448	0.00273521
Q9Y224	C14orf166; RTRAF	4900.1	4801.3	6663.9	4479.8	4276.4	5207.2	4.52105	3.15492	4.824	3.09569	3.25833	3.18578	Q9Y224	NO	C14orf166; RTRAF	-0.389894	0.128151	-0.22899	0.296722
O94905	ERLIN2	18777.7	18067.3	20969.1	22119.9	19880.1	22085.7	3.68711	4.38011	5.47061	4.09581	3.39535	2.90164	O94905	NO	ERLIN2	-0.381413	0.168293	0.148581	0.141992
Q8N954		468.9	517.2	407.3	567.1	542.1	515	0.455771	2.14069	3.11162	2.28482	0.678038	1.42254	Q8N954	NO		-0.380297	0.651329	0.22112	0.0940321
Q5T3F8	TMEM63B	1893.1	1671.5	1485	2278.5	2198.7	1883.3	13.588	3.95222	0	6.24579	4.51428	2.73375	Q5T3F8	NO	TMEM63B	-0.378371	0.762047	0.332971	0.0607016
P15291	B4GALT1	21970.7	18965.1	5847.4	16429	18310	14080.9	340.515	282.719	66.7628	176.395	213.675	141.9	P15291	NO	B4GALT1	-0.375245	0.572649	0.0614788	0.90051
P17275	JUNB	6059	5977.3	8377.4	5983.8	6678.1	7042.6	122.33	120.439	173.213	91.8147	110.25	118.884	P17275	NO	JUNB	-0.374179	0.171483	-0.0510126	0.793729
Q15019	SEPT2	16612.1	16280.1	21969.6	17933.4	18517.1	19962.7	20.2534	15.231	35.4909	19.5168	13.424	21.8501	Q15019	NO	SEPT2	-0.373381	0.458889	0.0402308	0.802965
Q9UHD8	SEPT9	38848.2	38254.1	51934.8	38731.3	41274.7	40081.6	0	7.11925	18.2678	4.31459	7.10896	8.1801	Q9UHD8	NO	SEPT9	-0.372968	0.740929	-0.103699	0.545711
P61086	UBE2K	2462.7	2649.9	3983.9	2609.4	2321.2	2552.2	0.803508	0.989172	4.83191	1.89785	0.216937	3.00633	P61086	NO	UBE2K	-0.371373	0.761637	-0.281733	0.331303
O14745	SLC9A3R1	16480.7	18027.1	29760.7	24571.3	21210.3	26490.5	112.913	131.177	211.777	118.815	105.224	128.455	O14745	NO	SLC9A3R1	-0.371011	0.330157	0.169327	0.582569
Q9Y6M0	PRSS21	8934.7	9218.4	2884.2	7451.8	7461.3	7206.4	161.865	166.277	28.3006	91.2764	97.4912	87.3345	Q9Y6M0	NO	PRSS21	-0.368469	0.586757	0.0723692	0.86996
P62820	RAB1A	14790.7	13914	4526.1	15609.7	16093.7	14378	11.3325	5.99275	11.4473	8.56839	5.64714	8.08355	P62820	NO	RAB1A	-0.367711	0.344241	0.471664	0.267074
Q14566	MCM6	12716.1	12263.6	14181.6	10147	10603.2	11848	9.06489	6.42494	10.188	5.27601	5.33972	9.44892	Q14566	NO	MCM6	-0.355868	0.351226	-0.264636	0.0468754
Q53GS7	GLE1	3968.2	4091.3	2098.3	4438.4	4705.7	4168.9	1.97009	1.79142	2.17805	1.84977	1.50857	1.28408	Q53GS7	NO	GLE1	-0.355478	0.0952948	0.390248	0.187934
O00622	CYR61	20918.3	23299.7	25407.5	18326.1	16566.5	17916.8	408.756	495.115	452.045	358.688	337.504	364.011	O00622	NO	CYR61	-0.354927	0.0197642	-0.398821	0.0161348
Q86SF2	GALNT7	23065.5	23543.3	7039.3	22725.7	23897.2	20124.7	42.2775	48.7434	4.77478	25.0168	29.5503	20.436	Q86SF2	NO	GALNT7	-0.353011	0.64552	0.315189	0.474442
Q8TEM1	NUP210	48778.2	46235.2	19756.8	52201.7	55605.2	48216.1	23.6828	22.3744	18.5958	19.5005	15.4146	15.717	Q8TEM1	NO	NUP210	-0.352664	0.0810251	0.443011	0.222184
P36578	RPL4	35383.7	35129	18159.1	38244.5	40522.1	39369.9	12.5565	15.0884	11.336	7.07438	10.5624	12.9021	P36578	NO	RPL4	-0.352117	0.236388	0.413908	0.162087
Q53HL2	CDCA8	1668.3	1821.8	1681.4	2174.2	2203.5	2082.1	5.49613	9.03563	3.03922	6.21794	4.53454	3.01479	Q53HL2	NO	CDCA8	-0.351952	0.55506	0.320907	0.00217889
P06858	LPL	26874.7	26798.5	14194.3	21644.3	21731.4	21305.2	560.901	568.15	248.574	353.793	360.767	365.762	P06858	NO	LPL	-0.350722	0.400311	-0.0693811	0.813506
Q8IVF2	AHNAK2	57755.8	55383.8	126370	77575.3	78900.4	81631.3	271.092	269.563	639.466	293.729	301.529	333.579	Q8IVF2	NO	AHNAK2	-0.345439	0.535302	-0.00847104	0.984961
P61619	SEC61A1	18426.7	20261.1	8723.9	28486.1	31865.2	25801.8	6.07046	5.8988	4.36294	5.2969	6.00708	1.55662	P61619	NO	SEC61A1	-0.344762	0.478893	0.86166	0.0316832
Q2TAY7	SMU1	12082.5	10532.2	4549.7	8083.1	8903.8	8456.5	1.43647	2.50813	10.8028	3.89952	3.33669	4.3835	Q2TAY7	NO	SMU1	-0.343882	0.743697	-0.0944257	0.816006
P46087	NOP2	10083.3	9449.5	6960.9	9644.5	10248.4	9696.2	5.48998	0	52.4526	22.6225	7.08376	15.95	P46087	NO	NOP2	-0.34381	0.823924	0.159416	0.348424
P61586	RHOA	9556.2	9242.4	2602	7577.8	8260.9	8280.5	80.8823	77.7052	11.3471	40.4897	44.8729	48.5759	P61586	NO	RHOA	-0.34341	0.626355	0.172531	0.711247
Q9UGP8	SEC63	23587.3	24176	9537.6	31205.6	33382.5	29209.9	15.3286	15.843	29.9741	14.0145	14.3863	19.8066	Q9UGP8	NO	SEC63	-0.342998	0.449514	0.710999	0.0692579
Q8IWB1	ITPRIP	15615	14339.9	2730.7	14103.1	15454.5	12521.3	142.336	124.907	8.26096	72.5348	78.1533	66.5923	Q8IWB1	NO	ITPRIP	-0.342513	0.669625	0.364442	0.495999
Q14919	DRAP1	759.8	772.1	1008.2	823.9	837.5	951.4	2.10086	2.48831	6.75097	1.56451	2.75728	4.62309	Q14919	NO	DRAP1	-0.342305	0.66934	0.0407114	0.801846
Q96IJ6	GMPPA	1016.7	988.5	1173.3	995.4	1026	1032.4	2.26956	3.10735	7.66755	3.39503	3.67823	3.2391	Q96IJ6	NO	GMPPA	-0.339061	0.616984	-0.0577405	0.517294
Q99618	CDCA3	735.1	755.5	1102.1	967.2	881.7	994	13.373	13.2908	17.2607	11.6588	11.9869	11.0797	Q99618	NO	CDCA3	-0.339036	0.0834417	0.132908	0.537446
Q16773	CCBL1; KYAT1	1685.7	1599.7	1316.1	1351	1467.1	1344.1	3.39154	2.65405	4.48778	1.77847	2.29847	4.25646	Q16773	NO	CCBL1; KYAT1	-0.337991	0.471623	-0.144758	0.284437
P23921	RRM1	14655.9	14295.2	13501.7	15667.4	14659.4	13437.1	8.80905	9.38107	11.1995	7.24979	7.77544	8.23342	P23921	NO	RRM1	-0.33754	0.0576928	0.0438816	0.581341
Q92791	LEPREL4; P3H4	10073.6	9598.2	5499.7	12097.6	12414.2	14034.3	32.0336	28.3882	14.7656	17.422	21.5212	20.6484	Q92791	NO	LEPREL4; P3H4	-0.335383	0.39027	0.614794	0.0469645
Q9BZM5	ULBP2	1969.7	1874.3	2034.2	2466.4	2671.1	2552.1	10.5452	10.8493	14.0936	8.86043	10.4638	8.85161	Q9BZM5	NO	ULBP2	-0.332875	0.124208	0.387534	0.00131655
O43852	CALU	3410.6	3704.4	8203.6	3378.6	5077.1	4187.6	4.09279	5.8309	8.59103	3.55327	6.12825	5.03356	O43852	NO	CALU	-0.331379	0.448036	-0.276911	0.612715
O75369-8	FLNB	52164.1	51255.2	57781.8	68642.7	67745.4	68402.2	18.249	16.8026	49.5298	21.2544	19.1814	27.1051	O75369	NO	FLNB	-0.32458	0.630915	0.345286	0.00212498
P40429	RPL13A	25029.3	25169.4	5140	28707.8	32128.6	29330.3	26.7022	25.7674	13.8407	19.491	15.803	17.6609	P40429	NO	RPL13A	-0.324473	0.35649	0.704306	0.159893
Q9NNW5	WDR6	1882.5	1853.4	1914.4	1831.1	1963.4	1808.2	2.67693	4.15425	6.71828	1.82713	4.70816	4.31368	Q9NNW5	NO	WDR6	-0.320677	0.577276	-0.0122052	0.773298
P61326	MAGOH	2769.2	2678.9	3668.1	2316.7	2384.9	2849.1	2.70921	3.73508	2.11167	0.994163	2.4013	3.46627	P61326	NO	MAGOH	-0.318358	0.546639	-0.271822	0.217971
P62424	RPL7A	13669.1	14483.6	3204.4	15610	16878.6	16636.1	4.69923	5.09517	0	2.75118	1.33995	3.76964	P62424	NO	RPL7A	-0.317285	0.735818	0.647656	0.180215
P60953	CDC42	11178.1	10960	7128.3	9309.6	9650.5	9578.6	47.6628	47.0887	3.11171	25.5248	27.077	25.9686	P60953	NO	CDC42	-0.31678	0.685592	-0.0363257	0.863055
P51148	RAB5C	18174.8	17116.2	5609.9	17973.4	17964.2	15680.7	3.4569	2.1118	6.45787	2.95374	3.37902	3.34178	P51148	NO	RAB5C	-0.313961	0.576663	0.33575	0.432245
P48449	LSS	10734.2	10765.6	5569.2	13829.2	13960	12755.2	10.9545	16.4113	20.733	11.7833	12.6171	14.3279	P48449	NO	LSS	-0.312617	0.345972	0.582861	0.0639978
P61769	B2M	23295.8	24918.7	46868.5	30135	26056.8	29401.1	231.02	268.811	511.646	285.566	249.19	279.9	P61769	NO	B2M	-0.3122	0.500325	-0.151696	0.702415
Q9BTY2	FUCA2	1085.8	1114.3	1035.1	927	894.5	900	7.13281	8.20208	3.77044	5.76892	5.27863	4.35205	Q9BTY2	NO	FUCA2	-0.311083	0.426925	-0.249453	0.00246604
P11279	LAMP1	17541.2	19039.9	16175	24693	21704.4	23555.9	159.665	174.701	155.563	129.464	124.216	142.113	P11279	NO	LAMP1	-0.307824	0.0163578	0.407054	0.00882634
O43707	ACTN4	32675.2	34025.7	33906.5	30896.3	32295.6	35248.9	28.5138	29.8726	37.0982	21.7226	25.5479	29.8861	O43707	NO	ACTN4	-0.307479	0.161081	-0.0314081	0.621924
P23526	AHCY	9009.2	9486.7	10240.3	8467.9	8358.6	8845.5	4.60908	7.52495	27.2606	6.29508	12.3308	13.2164	P23526	NO	AHCY	-0.307059	0.75208	-0.162674	0.0578389
P31153	MAT2A	3015.1	2688.9	3284.6	2007.5	1996.8	2075.5	1.7654	1.68423	4.34194	1.50326	1.87246	2.93016	P31153	NO	MAT2A	-0.305217	0.637164	-0.564073	0.0050798
O60832	DKC1	6301.7	5657.5	3265	4962.5	5926.9	5009.9	0.953284	0.200624	0	0	0.641337	0.293057	O60832	NO	DKC1	-0.304425	0.842099	0.0625968	0.828902
Q9P2J5	LARS	17286.8	17595.5	9988.7	16108	17312.6	16282	3.23022	9.04064	5.48275	5.03874	3.34098	6.02211	Q9P2J5	NO	LARS	-0.301859	0.581184	0.147538	0.556625
Q99538	LGMN	3573.7	3819.4	4065.8	3890	3608.3	3930.6	8.87347	10.1974	11.6819	7.28418	7.23652	10.4856	Q99538	NO	LGMN	-0.298423	0.228035	-0.003782	0.95705
P56192	MARS	7452.5	7416.4	6135.3	7855.1	7171	6872.8	3.84351	1.60369	2.79185	2.39551	0.903191	3.4042	P56192	NO	MARS	-0.29769	0.626471	0.0601806	0.598155
O75110	ATP9A	5886.8	5964.4	1981.6	8431.4	8210.1	6785	18.8851	17.2778	31.5975	13.8786	15.9405	25.3461	O75110	NO	ATP9A	-0.296686	0.505194	0.760048	0.0862889
Q8WVM8	SCFD1	17278.4	15472.2	11876.7	15150.3	15381.5	16207.1	6.9062	7.54327	15.475	6.80833	6.73461	10.8471	Q8WVM8	NO	SCFD1	-0.295033	0.580634	0.0666973	0.686289
Q9NSV4	DIAPH3	2651	2453.9	1388.1	2910.8	2957.1	2584.6	3.28258	2.99475	3.28307	2.54048	2.4476	2.80692	Q9NSV4	NO	DIAPH3	-0.294522	0.0151148	0.380493	0.185851
P00492	HPRT1	5190	5471.5	6638.9	5467.6	5046.6	5296	1.18544	0.561654	1.69539	0.887001	0.788126	1.13275	P00492	NO	HPRT1	-0.293971	0.571289	-0.12995	0.341052
Q6UVK1	CSPG4	2423.2	2282.7	1501	2232.4	2477.9	2277.5	15.0615	12.1896	15.0524	10.3924	13.4338	10.6935	Q6UVK1	NO	CSPG4	-0.293356	0.12908	0.170965	0.429735
Q6P444	FAM54A; MTFR2	812.8	709.4	640	798.4	808.4	756.5	4.58272	3.91949	2.96973	3.33048	3.07958	2.96111	Q6P444	NO	FAM54A; MTFR2	-0.291807	0.218811	0.128303	0.271997
P05067	APP	7283.8	6727.2	7717.7	5907.5	5564.1	5904.9	171.012	155.544	138.709	127.91	122.555	130.624	P05067	NO	APP	-0.287926	0.0434427	-0.322464	0.0092922
P45877	PPIC	5377.4	6101.5	7716	8923.3	8871.6	10553.1	6.51306	4.52438	8.56141	5.75841	3.9316	6.3663	P45877	NO	PPIC	-0.28763	0.439188	0.562524	0.02608
Q16270	IGFBP7	6318.5	6843.3	10768.1	6344.2	5897.8	6589.5	166.781	183.076	267.013	168.673	154.426	182.828	Q16270	NO	IGFBP7	-0.286038	0.313693	-0.345666	0.297009
A0AVT1	UBA6	2344.7	2420.2	2393.7	2493.1	2367.9	2540.1	0.920102	0.36241	5.19864	2.35734	0.834585	2.13283	A0AVT1	NO	UBA6	-0.283534	0.821429	0.0480622	0.222016
P10909	CLU	25040.5	27227.8	49500.9	27556.7	24648.9	30106.1	501.529	568.298	994.864	555.403	511.341	629.838	P10909	NO	CLU	-0.283295	0.481654	-0.306132	0.461537
Q92783	STAM	1307.2	1340.3	2586.3	1555.4	1447.5	1714.4	0.569465	0.322248	6.18241	1.94055	1.20146	2.67925	Q92783	NO	STAM	-0.281219	0.841729	-0.149897	0.708085
Q7Z3C6	ATG9A	3187.6	3138.2	2491.7	6866.9	6385.7	5708	6.92715	5.23352	14.9077	6.13977	6.03341	10.1252	Q7Z3C6	NO	ATG9A	-0.279668	0.652493	1.10456	0.00111537
Q6P2Q9	PRPF8	25100.2	23782.3	10724.4	19544.6	23319.3	20447.1	5.2602	2.49643	13.7143	4.28334	5.13901	8.26886	Q6P2Q9	NO	PRPF8	-0.279349	0.743005	0.0869768	0.806839
P49959	MRE11A; MRE11	5298.1	4299.4	3668.4	4199.7	4197.1	4094.4	1.81268	0.415873	3.20889	1.28243	0.241559	2.95659	P49959	NO	MRE11A; MRE11	-0.279244	0.791635	-0.0868105	0.616062
Q9Y5Q0	FADS3	3345	3561.9	1114.8	2941.5	3159.4	2640.8	15.3516	17.3898	8.73627	10.5812	12.0815	11.5929	Q9Y5Q0	NO	FADS3	-0.275995	0.414876	0.124006	0.778154
O94906	PRPF6	5873.7	4938.8	3687.9	4212.6	4468.1	4555.4	15.4102	8.33252	19.6268	11.7989	6.50943	17.6038	O94906	NO	PRPF6	-0.272209	0.617306	-0.131615	0.547078
P50454	SERPINH1	40528	43624.7	60794.2	53884	53773	59936.8	259.404	299.355	452.442	266.182	266.048	305.113	P50454	NO	SERPINH1	-0.272178	0.390573	0.209444	0.318034
Q8N5G2	TMEM57; MACO1	637.7	519.1	136.3	586.4	629	567.5	6.00134	5.22239	2.24371	3.29462	3.96337	3.89889	Q8N5G2	NO	TMEM57; MACO1	-0.271542	0.544569	0.463392	0.344315
P48509	CD151	10198.8	10517.1	2003.5	9886.8	10223	9185.6	112.497	120.001	0	63.2868	66.6522	62.923	P48509	NO	CD151	-0.269648	0.750775	0.366749	0.47791
Q13547	HDAC1	2822.7	2595.7	2115	2455.3	2730.4	2571.8	3.47019	3.67143	5.29935	3.08742	2.63989	4.61084	Q13547	NO	HDAC1	-0.267121	0.446647	0.0422907	0.754828
O15230	LAMA5	8829.3	8715.6	4217.9	7011.1	7392	6926.2	52.7745	55.9343	2.25261	29.5089	35.8753	26.9244	O15230	NO	LAMA5	-0.265521	0.741624	-0.0290276	0.92908
P13667	PDIA4	40444.7	42320.7	56288.9	60356.3	59530	69744.6	44.9556	53.0083	77.0631	47.6645	40.5589	57.6528	P13667	NO	PDIA4	-0.262834	0.420886	0.447546	0.0477753
Q86U86	PBRM1	17739	16703.8	9132.9	18663.5	19357.8	16360.8	11.2111	8.22801	35.3659	13.2742	20.3512	12.1549	Q86U86	NO	PBRM1	-0.25958	0.754122	0.319608	0.276321
Q14146	URB2	108.4	132.5	92.1	130.4	160.1	118.6	88.6613	98.3042	58.6671	66.3102	63.7011	75.2194	Q14146	NO	URB2	-0.259256	0.339666	0.296931	0.210656
P48723	HSPA13	6020.9	6138.2	8130.1	8528.4	7961.4	8970.6	6.50261	5.68023	15.4106	7.39731	7.24007	8.42291	P48723	NO	HSPA13	-0.258913	0.655243	0.327543	0.0814389
P78310	CXADR	13128.3	13575.3	18513.2	16650.3	14381.4	16586.5	17.8142	20.6589	33.2013	21.8332	14.8722	23.2588	P78310	NO	CXADR	-0.257356	0.509058	0.0746542	0.692122
P16278	GLB1	5427.4	5341.7	3368.4	5916.7	5865.5	5513.4	9.68092	7.62159	13.0063	7.90511	8.06633	9.38705	P16278	NO	GLB1	-0.257269	0.370586	0.290878	0.198812
Q9NQW6	ANLN	23444.9	19813.2	17741.7	35207.7	40654.5	33004	66.7452	53.4578	69.4417	49.7109	55.755	53.3811	Q9NQW6	NO	ANLN	-0.255662	0.121871	0.83568	0.00480423
P33527	ABCC1	36091.6	36226.4	14088.2	47190.8	46663	42460.9	60.3599	39.9315	59.8723	46.2987	41.1368	46.7945	P33527	NO	ABCC1	-0.254842	0.282575	0.657734	0.0910279
Q04721	NOTCH2	8807.9	8253.2	4442.5	8620.1	8847.2	8732.3	28.971	29.8547	18.8861	22.512	22.1998	20.4668	Q04721	NO	NOTCH2	-0.253734	0.30749	0.284967	0.318076
Q9BQG0	MYBBP1A	15360.5	15561.6	7317.2	14585.3	15911.7	13413.7	5.22801	2.65151	4.69256	4.56332	3.54733	2.45376	Q9BQG0	NO	MYBBP1A	-0.25101	0.537513	0.199516	0.537892
Q08380	LGALS3BP	20683.7	20106.8	13119.6	15908.3	15334.7	16800.4	412.862	392.802	206.874	271.039	272.102	307.964	Q08380	NO	LGALS3BP	-0.250567	0.464969	-0.166217	0.472497
Q9NVH0	EXD2	6913.3	6259.3	3475	4819.2	5092.6	4837.8	3.10535	2.71896	0	2.14082	0.416858	2.34083	Q9NVH0	NO	EXD2	-0.249747	0.802079	-0.174638	0.582002
P02461	COL3A1	36236.8	36191.6	52563.9	116734	112680	125326	668.609	690.463	1174.35	689.82	688.863	754.338	P02461	NO	COL3A1	-0.248193	0.467632	1.50492	0.000315791
O14936	CASK	10642.3	10341.4	7912.7	12801	12146.1	12250.1	5.81648	6.57448	8.12866	5.40035	6.28199	5.60194	O14936	NO	CASK	-0.247544	0.214123	0.364304	0.0356265
O75396	SEC22B	27223.5	25009.3	10919.9	25442.3	25893.3	22803.2	9.857	10.5718	10.7362	5.84329	6.91304	13.5066	O75396	NO	SEC22B	-0.246901	0.535158	0.231384	0.519807
P68366	TUBA4A	5056	5138.3	5570.1	6006.1	5162.2	6722.4	15.416	12.3382	23.2708	15.1442	11.1486	16.7076	P68366	NO	TUBA4A	-0.246856	0.504452	0.18254	0.212471
Q14254	FLOT2	22433.5	21125	13301.7	25575.7	24201.7	24179.6	18.4169	15.036	8.12327	7.70357	14.0142	13.4454	Q14254	NO	FLOT2	-0.241693	0.588418	0.379268	0.119726
Q8WWL2	SPIRE2	512.9	526.4	633.4	529.5	462.1	543.4	8.92757	9.29871	12.2355	9.24733	6.89238	9.66338	Q8WWL2	NO	SPIRE2	-0.239457	0.316019	-0.12394	0.371479
Q9NXF1	TEX10	549.2	504.1	744.8	498.6	646.4	576.2	2.10179	0.0878137	10.3918	0.540091	7.51693	2.61478	Q9NXF1	NO	TEX10	-0.237489	0.874147	-0.0630585	0.778806
P36543	ATP6V1E1	5242.6	4988.3	9672	5341.4	4474.6	4857.1	8.06812	7.92105	0.624953	4.18422	4.59974	5.31001	P36543	NO	ATP6V1E1	-0.237333	0.751732	-0.439805	0.32122
P33176	KIF5B	23387	21162.9	28375.8	21099.1	20370.3	19756.6	0.921979	1.71434	7.95462	2.54901	3.16137	3.28939	P33176	NO	KIF5B	-0.234871	0.824125	-0.252283	0.146374
Q00688	FKBP3	11044.9	11569.7	16352	14148.1	13827.6	15032.8	6.73668	6.73561	4.39899	4.75211	4.6218	5.86652	Q00688	NO	FKBP3	-0.229739	0.372189	0.142384	0.478754
P55268	LAMB2	2800.9	2873.9	2934.8	2783.5	2771.6	2974.9	29.4789	35.2094	29.2449	23.9663	27.0058	29.194	P55268	NO	LAMB2	-0.228642	0.136745	-0.0134005	0.745883
P46783	RPS10	9846.3	11341.3	8915.5	11315.3	12092.8	11280.1	0.428233	0.428655	3.27633	1.88	0	1.66225	P46783	NO	RPS10	-0.222601	0.868891	0.204533	0.112834
P54920	NAPA	9949.9	8654	9087.5	11072.1	10154.5	10686.7	13.6041	16.8463	15.0382	15.4406	12.6373	10.9071	P54920	NO	NAPA	-0.222583	0.251862	0.20472	0.0388078
Q8TBA6	GOLGA5	1014.6	829.7	2126.4	994	746	1098.1	2.23165	0.318165	2.76106	1.92591	1.44543	1.18318	Q8TBA6	NO	GOLGA5	-0.221649	0.760714	-0.484468	0.417702
Q9UBT2	UBA2	1115.6	1018.2	1373.2	994.1	981.3	1166.1	0.703064	0.510006	5.89905	0.958115	1.32917	3.81284	Q9UBT2	NO	UBA2	-0.22144	0.87296	-0.158784	0.372763
Q92841	DDX17	11755.5	12210.8	20426.4	11280.5	11701.9	12562.7	13.8087	16.0161	43.13	18.259	19.361	25.0148	Q92841	NO	DDX17	-0.220039	0.739668	-0.320672	0.358107
Q8IUW5	RELL1	1715.7	1448	2077.9	3096.8	2706.7	2993.6	12.9748	10.0578	50.9952	24.9986	16.1741	22.4843	Q8IUW5	NO	RELL1	-0.21775	0.809775	0.747021	0.00543157
Q7Z4S6	KIF21A	439.1	448.3	455.8	370.6	358.6	347.7	2.09897	2.29234	0	0.541961	2.05684	1.17766	Q7Z4S6	NO	KIF21A	-0.217616	0.822415	-0.31879	0.000410937
P04843	RPN1	63639.2	62134.1	42727.5	74962.7	77758	79253.6	95.4775	97.1486	86.2078	74.9207	80.9478	84.1156	P04843	NO	RPN1	-0.216468	0.0406337	0.46121	0.0366218
Q8NBQ5	HSD17B11	6664.2	6823.2	2504.4	5379	5498	4813.4	2.11695	1.74469	0.724654	0.870903	1.88525	1.19506	Q8NBQ5	NO	HSD17B11	-0.215034	0.700746	-0.0274502	0.947345
Q14697-2	GANAB	73322.4	73910.4	43110.1	87409.3	90379.7	96239.7	185.047	197.66	203.519	157.013	163.006	185.133	Q14697	NO	GANAB	-0.214738	0.056092	0.525726	0.056523
P62277	RPS13	9811.1	10879.9	4785.7	10155.1	10637.6	9721.5	11.9598	12.6233	13.8794	10.3055	9.583	13.2915	P62277	NO	RPS13	-0.213141	0.23694	0.260302	0.426139
Q12888	TP53BP1	5353	4811.9	6317.7	4486.3	4512.8	4970.6	6.46912	8.50701	23.1613	12.1146	10.5426	10.2773	Q12888	NO	TP53BP1	-0.211607	0.759409	-0.238643	0.147719
Q9ULW0	TPX2	15221.5	15384.3	15623.8	21515.5	21483.6	21405.6	97.8523	102.648	116.862	82.9432	98.1545	93.0222	Q9ULW0	NO	TPX2	-0.211324	0.117638	0.478349	9.61949e-07
P61106	RAB14	18405.5	19204.9	7532.3	25233.8	23154.3	20901.3	5.84111	9.75826	10.876	6.96141	8.42975	7.48919	P61106	NO	RAB14	-0.210541	0.491895	0.618142	0.112354
Q96KC8	DNAJC1	5615.1	5508.2	3149.3	6008.9	6527	6276.8	12.6801	14.9165	23.8231	12.1337	13.0043	19.3277	Q96KC8	NO	DNAJC1	-0.209626	0.601112	0.398459	0.138155
Q9HC07	TMEM165	3260	3432.3	2590.5	4128.7	4010.9	3753	2.22785	1.24023	7.26324	3.97566	2.28478	3.02358	Q9HC07	NO	TMEM165	-0.209004	0.814754	0.357432	0.0358601
Q15029	EFTUD2	16213	15117.1	13466.3	12846.7	13180.2	14166.1	4.6565	2.90808	9.51255	5.39609	3.52166	5.85967	Q15029	NO	EFTUD2	-0.208671	0.733683	-0.156439	0.160193
P46013	MKI67	68851.3	65820.5	47981.9	92531.7	95815.1	82022.9	102.353	104.696	105.61	93.8445	85.445	91.3734	P46013	NO	MKI67	-0.208092	0.00636465	0.565823	0.0193594
Q9Y263	PLAA	5812.7	5611.4	5809.7	5704	5654.6	5485.3	1.90259	2.91014	7.98381	3.732	3.71219	3.64875	Q9Y263	NO	PLAA	-0.206112	0.777882	-0.0330146	0.238637
P30566	ADSL	11044.5	10030.6	6612.1	8922.2	9147.8	8908.3	3.26174	3.65754	4.6318	2.04349	3.17295	4.82806	P30566	NO	ADSL	-0.20162	0.608636	-0.0374197	0.868888
P31948	STIP1	29921.1	32214.7	60761.3	28688.4	25608.3	29079.3	23.0118	18.6751	100.552	38.6851	33.6204	51.538	P31948	NO	STIP1	-0.199799	0.832257	-0.559747	0.257323
Q9UHV9	PFDN2	1613.2	1669.9	3134.2	1453.1	1367.6	1498.7	3.90986	0.723953	0	1.86899	2.16994	0	Q9UHV9	NO	PFDN2	-0.198227	0.892652	-0.571136	0.233945
Q03169	TNFAIP2	1522.8	1411.3	1105.6	1657.2	1468.1	1440.5	4.51165	4.115	5.35203	5.45051	3.53934	3.19743	Q03169	NO	TNFAIP2	-0.197852	0.491906	0.17662	0.284689
Q13464	ROCK1	2408.3	2498.3	2657.2	2601.2	2585.1	2733	1.56828	1.63809	11.3528	4.12878	3.31882	5.2663	Q13464	NO	ROCK1	-0.195521	0.861154	0.0662617	0.242749
P50991	CCT4	33646.3	31386	31484.1	27850.9	27775.2	26626.7	7.57781	3.55817	8.28515	6.66188	3.93472	6.36532	P50991	NO	CCT4	-0.195328	0.656109	-0.230709	0.00474524
P61952	GNG11	1332.5	1273.6	2355.3	2321.8	2533.3	3391.8	25.171	24.7164	52.7687	24.9853	26.6409	38.1974	P61952	NO	GNG11	-0.192653	0.695501	0.733105	0.0846147
Q15041	ARL6IP1	8207.5	8336.9	4479.2	10889.5	10328.9	9365.1	1.77489	1.44985	7.83073	4.28052	2.32242	3.07614	Q15041	NO	ARL6IP1	-0.19182	0.841587	0.540744	0.0762849
Q8TCT9	HM13	14907	15755.1	7589.9	18852.8	19684.4	16439.5	66.2697	72.2874	22.7515	46.0725	53.5133	41.9245	Q8TCT9	NO	HM13	-0.188916	0.700624	0.523285	0.114328
Q02880-2	TOP2B	24229.2	23158.7	12198.4	20513.5	22049.4	19809.5	5.36917	7.68208	11.3287	5.93645	5.52299	9.9313	Q02880	NO	TOP2B	-0.18871	0.678485	0.0659271	0.823516
O95672	ECEL1	756.6	705.9	943.4	764.5	784.2	806.1	7.56205	5.78788	8.01238	6.49411	5.64461	6.61324	O95672	NO	ECEL1	-0.188026	0.30733	-0.0309721	0.827438
Q8TB96	ITFG1	883.5	958.6	800.5	1113.1	976.9	1147.7	4.71245	7.06421	5.90093	4.88728	3.6311	7.0015	Q8TB96	NO	ITFG1	-0.187804	0.579707	0.293011	0.0458168
Q9ULC4	MCTS1	7492.7	7363.5	9318.8	6979.3	6797.5	7054.4	3.76108	1.37155	0.239108	3.23441	1.31056	0.181636	Q9ULC4	NO	MCTS1	-0.184584	0.882717	-0.21477	0.154524
P02462	COL4A1	5250.3	5217.1	7689.8	19210.8	20144.8	18552.6	68.7079	69.7246	145.613	84.1055	82.0012	83.8399	P02462	NO	COL4A1	-0.1845	0.678571	1.67323	0.000147045
P80297	MT1X	2084.7	2196.6	3808.3	2251.1	2362.2	3005.3	11.2124	11.8431	20.6899	10.8698	11.8572	15.8158	P80297	NO	MT1X	-0.18267	0.63805	-0.0865425	0.807873
O00767	SCD	32350.5	30764.7	1119.7	23848	26168.6	19981.2	371.945	416.599	0	225.357	268.582	204.211	O00767	NO	SCD	-0.175653	0.832381	0.123952	0.861332
O76094	SRP72	9724	9882.1	6403.2	10440.8	10750.1	11129.5	10.2598	5.6834	37.1819	15.2457	11.1168	20.8078	O76094	NO	SRP72	-0.171517	0.855456	0.313417	0.141747
Q9NRX6	TMEM167B	533.4	577.6	68.2	397.7	428.3	363.9	13.806	15.2909	0	8.65059	9.81622	7.39176	Q9NRX6	NO	TMEM167B	-0.170226	0.837028	0.0130319	0.98369
Q969X5	ERGIC1	10611.8	10640.9	2797.6	12342.9	12121.1	10875.3	5.91689	6.97216	8.64028	7.0086	6.36086	5.77016	Q969X5	NO	ERGIC1	-0.169741	0.411542	0.555219	0.228524
P23511	NFYA	602.2	701.2	1124.9	742.1	715.9	720.3	0	0	2.46365	1.03722	0.605246	0.550432	P23511	NO	NFYA	-0.167959	0.919183	-0.156744	0.631031
O15118	NPC1	7049.9	6666.2	4480.8	8707.2	8406.2	7768.7	28.9092	13.7259	1.95714	14.2597	12.8852	12.6258	O15118	NO	NPC1	-0.165085	0.847156	0.451416	0.0580544
Q9NPA0	EMC7	9247.9	9472.3	5908.4	9891.1	10609.6	9872	12.2423	7.82525	23.4916	11.9489	9.00221	17.9178	Q9NPA0	NO	EMC7	-0.164361	0.784659	0.302441	0.179313
Q01974	ROR2	4451.1	4707.3	1688.4	5647.1	5440.7	5178.7	11.4653	12.7419	23.9745	15.7735	11.8951	15.4018	Q01974	NO	ROR2	-0.161792	0.703221	0.584634	0.137798
Q7Z6Z7	HUWE1	3495.2	3358.7	1084.9	2746.2	3077	2669.8	2.37758	0.0495691	8.06684	2.22518	2.96855	4.18954	Q7Z6Z7	NO	HUWE1	-0.1614	0.887157	0.0973533	0.826933
Q9Y4F1	FARP1	10566.9	10762.8	4882.7	13251.8	12558.2	12330.4	4.48507	3.35927	8.74164	4.78657	4.10539	5.95084	Q9Y4F1	NO	FARP1	-0.160201	0.753208	0.541071	0.110812
Q9HCS7	XAB2	1901.2	1743	1657.8	1539.4	1762.6	1740.1	1.54555	2.7244	10.0358	4.69544	4.06028	4.05046	Q9HCS7	NO	XAB2	-0.159755	0.8603	-0.0725119	0.437671
P33993	MCM7	9674.7	8596.7	10429.3	7446.9	7635.6	8955.1	7.07773	0	0	0.68928	1.83413	3.82358	P33993	NO	MCM7	-0.157215	0.927951	-0.255793	0.0946225
Q12830	BPTF	3106.5	2778.7	2781.7	3231.9	3109.5	2920	4.18375	3.80508	6.9528	5.05907	4.48292	3.87262	Q12830	NO	BPTF	-0.155531	0.653084	0.0957142	0.234362
Q13217	DNAJC3	13823.4	14076.3	19902.2	21381.1	20177.9	23196.2	13.9931	10.3511	27.8981	15.8853	12.3335	18.6992	Q13217	NO	DNAJC3	-0.155077	0.769317	0.437928	0.0598312
Q15437	SEC23B	336.8	294.6	481.7	388.8	340.6	385.7	0.655704	0	4.25244	2.05538	0.610106	1.7556	Q15437	NO	SEC23B	-0.150776	0.91285	0.00258988	0.991491
Q9UKM7	MAN1B1	8010.4	7256.8	2464.8	9252.9	9115.6	7416.8	7.04745	3.78365	5.12796	5.11005	4.20278	5.07508	Q9UKM7	NO	MAN1B1	-0.149519	0.625624	0.540194	0.217169
Q96PU5	NEDD4L	934.5	848.3	1393.7	1182.4	1247.8	1240.6	1.29916	1.08641	8.63256	3.51264	2.72989	3.69147	Q96PU5	NO	NEDD4L	-0.149434	0.891978	0.208656	0.388667
Q9HD45	TM9SF3	9975.1	9824.7	2565.2	12757	12883.3	10537.3	9.33863	8.21517	0	4.69003	7.9515	3.20558	Q9HD45	NO	TM9SF3	-0.147564	0.869952	0.693854	0.146636
O15042	U2SURP	2246.6	1879.6	1715.2	1667.2	1945.4	1857.7	4.01793	0.517924	0.702946	2.82541	0.447649	1.45639	O15042	NO	U2SURP	-0.147563	0.90455	-0.0946942	0.523677
Q9UNN5	FAF1	1043	1015.3	1243.4	806.8	799.9	940.9	1.37014	2.01761	4.88831	0.605712	1.27504	5.59204	Q9UNN5	NO	FAF1	-0.147297	0.894746	-0.37407	0.0420532
Q92614	MYO18A	4065.6	3578.9	2828.3	5901.8	6166.5	5806.2	1.92836	2.92559	5.05427	2.47151	2.43847	4.04335	Q92614	NO	MYO18A	-0.146202	0.77955	0.771256	0.00278096
P16070	CD44	24003.6	22676	12715.6	20558.5	22400.3	23804.8	211.714	193.697	99.2712	146.485	154.951	154.799	P16070	NO	CD44	-0.145594	0.66832	0.168715	0.54145
O00571	DDX3X	19021.7	18808	28876.7	18746	18229.3	19601.2	5.4478	4.06971	0.465944	3.82088	2.80259	2.40876	O00571	NO	DDX3X	-0.144456	0.847285	-0.237622	0.369885
P35221	CTNNA1	56600.5	53212.9	39755.4	56705.6	52498.8	54713.5	251.531	241.884	145.55	201.844	183.901	194.403	P35221	NO	CTNNA1	-0.139316	0.597482	0.132164	0.416698
P51572	BCAP31	17084.1	16454.9	10608.1	20273.9	21425.6	19462.1	11.5118	10.4101	1.5387	6.2236	7.06444	8.06226	P51572	NO	BCAP31	-0.135983	0.836833	0.470307	0.0568986
Q92575	UBXN4	3379.1	3248.7	2700.1	3772.8	3806.5	3988.4	7.38667	4.14292	0	2.72055	4.01115	3.76173	Q92575	NO	UBXN4	-0.135854	0.881461	0.310478	0.026873
Q16363	LAMA4	4763.5	4495.5	3685.1	3868.6	3805.6	3765.6	66.1683	60.9207	33.861	48.5182	50.8297	47.7872	Q16363	NO	LAMA4	-0.129471	0.670643	-0.178233	0.198341
Q96CN7	ISOC1	1423.1	1359.8	1452.4	1490.1	1267.5	1342.1	0	0.894982	2.87161	1.86395	1.58107	0	Q96CN7	NO	ISOC1	-0.128749	0.921944	-0.0469458	0.558405
Q10472	GALNT1	19206.7	16777.1	6168.1	18933.9	18557.3	16002.6	85.567	88.3607	20.1552	61.9464	66.935	48.6825	Q10472	NO	GALNT1	-0.128334	0.822106	0.343774	0.409461
P51571	SSR4	22570	21608.9	15065.6	24027.9	25104.9	24724.6	62.7563	63.6489	70.6557	55.0717	57.9185	68.0427	P51571	NO	SSR4	-0.122389	0.315655	0.318061	0.109968
Q9UH99	SUN2	13473	12548.3	5835	13077.7	13815.9	11967.6	20.9992	19.8626	29.0678	18.5345	19.2406	26.4741	Q9UH99	NO	SUN2	-0.122224	0.648733	0.286752	0.397314
P23246	SFPQ	25977.6	27706.2	41173.6	24342.5	27769.7	26311.4	13.3604	19.5643	32.9565	18.6496	19.0345	22.9786	P23246	NO	SFPQ	-0.119058	0.784398	-0.274472	0.326613
Q96CS3	FAF2	27366.3	25250.3	16349.2	26205.6	25831.8	25351	5.63245	4.58361	3.00841	2.8828	4.40487	4.89059	Q96CS3	NO	FAF2	-0.118902	0.738219	0.166236	0.453439
P09382	LGALS1	7822.5	8300.5	14758.4	11492.6	9386.7	10685.7	47.9568	52.2603	102.708	69.6459	54.2542	63.0444	P09382	NO	LGALS1	-0.118341	0.783552	0.0315876	0.926457
P31150	GDI1	2616.2	2502.3	3423.8	2813.6	2570.4	3171.2	4.04722	4.22695	7.08359	3.78649	5.39581	4.9787	P31150	NO	GDI1	-0.117045	0.734154	0.00217702	0.990473
P61254	RPL26	13454.1	14504	5181.3	16560.4	16879.4	16753.5	12.7981	16.4347	6.57499	12.168	9.71615	11.1336	P61254	NO	RPL26	-0.117034	0.769458	0.598947	0.126219
Q8TCJ2	STT3B	15659.6	16838.4	5012.8	20500.2	22569.7	18164	34.1903	35.8955	12.1138	24.6197	24.3271	27.1311	Q8TCJ2	NO	STT3B	-0.111654	0.804355	0.707025	0.117221
Q16563	SYPL1	1951	2087.6	544.7	3226.6	3142.4	2791.6	4.45004	7.08051	0	4.9534	4.26574	1.45606	Q16563	NO	SYPL1	-0.111197	0.908386	0.999055	0.0404542
Q9UHG3	PCYOX1	21990.8	24068.5	19431.3	34430.8	34661.6	35955.7	9.44677	13.7684	10.1205	10.8574	8.22945	11.8492	Q9UHG3	NO	PCYOX1	-0.107776	0.666605	0.68169	0.000753358
P15531	NME1	2036.7	2044.1	4214	1804.4	1688.6	2050.4	5.07444	7.48543	20.4973	7.72029	7.84339	15.1453	P15531	NO	NME1	-0.106303	0.891408	-0.581436	0.278677
Q92616	GCN1L1; GCN1	39011.8	37140.2	18473	41247.7	42031.7	35017.4	0.841166	4.29247	28.68	8.99743	6.5224	15.9093	Q92616	NO	GCN1L1; GCN1	-0.105503	0.935308	0.322118	0.317937
O95235	KIF20A	3444.3	3080.2	2155.9	4011	4257.6	3938.6	35.7645	33.6229	15.0806	24.9965	27.357	26.3229	O95235	NO	KIF20A	-0.102474	0.784517	0.491899	0.0410261
P07858	CTSB	2199.5	2443.9	3271.3	3332.5	2848.8	2782.6	11.5174	12.5588	24.8244	17.8549	14.1157	13.6091	P07858	NO	CTSB	-0.101457	0.81691	0.179592	0.395408
O43237	DYNC1LI2	8742.1	8180.4	12498.1	9491.7	9291.4	9663.8	9.55389	8.16163	11.3082	6.77686	7.40666	12.8823	O43237	NO	DYNC1LI2	-0.100758	0.775787	-0.0485552	0.823055
P35573	AGL	7581	7873.2	7954.5	15377.4	12551.4	10789	6.88438	4.23082	10.9873	9.85706	4.73275	6.16258	P35573	NO	AGL	-0.0909312	0.865289	0.725952	0.0190231
P06756	ITGAV	56011.1	55976.9	59301.9	68954.7	66023.2	72072.1	777.491	788.029	601.842	676.53	695.002	664.236	P06756	NO	ITGAV	-0.0903672	0.51212	0.273539	0.00447495
Q8NCG7	DAGLB	3238.1	3217.2	1658.3	3935.8	3914.8	3312	5.11056	6.35942	7.88236	5.29478	5.9321	6.96282	Q8NCG7	NO	DAGLB	-0.0893868	0.700459	0.460259	0.144655
P22392-2	NME1-NME2; NME1; NME2	10425.3	10840.1	15598.4	7897.6	7021.9	7826	2.52045	4.26439	0	1.46075	0.348031	4.59554	P22392	NO	NME1-NME2; NME1; NME2	-0.0832704	0.94645	-0.696624	0.0490094
Q99640	PKMYT1	2107.1	2046.3	1364.1	2191.4	2262.1	2112.2	7.40368	12.7141	0.881162	6.16507	8.17026	5.49897	Q99640	NO	PKMYT1	-0.0823195	0.91737	0.250934	0.222418
Q9H074	PAIP1	338.2	313.2	393.6	352.1	327.3	319.1	1.30957	0.368816	3.19757	2.24326	1.2851	1.07775	Q9H074	NO	PAIP1	-0.0821378	0.92568	-0.0656686	0.579584
Q9C0E8	KIAA1715; LNPK	6225.3	5900.3	4063.6	14639.2	14579.8	12969.6	2.54715	3.16748	11.1738	4.81017	5.22796	5.92753	Q9C0E8	NO	KIAA1715; LNPK	-0.0810633	0.917728	1.38182	0.000563332
Q8IYI6	EXOC8	2276.8	2172.7	2126.1	2513.4	2430.1	2518.9	0.0985225	0	2.11846	0.617702	0.261283	1.21932	Q8IYI6	NO	EXOC8	-0.0793716	0.960188	0.182517	0.00506796
O43617	TRAPPC3	1811.6	1836.8	1949.2	1685.3	1721.7	1994.2	1.98426	2.53561	3.11964	0	1.18588	6.05527	O43617	NO	TRAPPC3	-0.077261	0.947123	-0.0515284	0.571126
P46940	IQGAP1	62217.6	62623.7	21730.7	64183.6	69891.2	60596.6	16.6885	15.3724	13.9682	15.1802	13.8505	14.6639	P46940	NO	IQGAP1	-0.0750952	0.424343	0.409431	0.310859
O43854	EDIL3	18860.3	20184.1	20377.1	23766.3	22733.9	21913	355.808	389.278	418.063	388.13	357.674	358.762	O43854	NO	EDIL3	-0.0745572	0.396194	0.20329	0.0139441
Q9NZM1	MYOF	69889.8	69703.5	15813.7	98852	94593.2	79957.5	236.365	237.618	7.06456	157.36	163.575	135.972	Q9NZM1	NO	MYOF	-0.0742776	0.9219	0.814976	0.105663
O15392	BIRC5	608.1	624.1	1001.3	804.6	659.3	748.2	3.5062	4.2557	2.64808	3.75753	3.34812	2.81331	O15392	NO	BIRC5	-0.0697079	0.776489	-0.0138896	0.960471
P27694	RPA1	15428.8	15135.7	18768.9	13816.3	14601.8	14595.3	0.744776	1.37974	10.4308	4.39375	2.40225	5.17562	P27694	NO	RPA1	-0.0686794	0.954931	-0.197779	0.152465
Q9Y282	ERGIC3	18697.3	17400.7	6664.4	20872.1	19925.3	19006.7	31.5863	35.1853	26.917	27.9051	28.0942	33.5018	Q9Y282	NO	ERGIC3	-0.0659692	0.667543	0.483902	0.214226
P60660	MYL6	12865.7	11896.7	23995.8	26000.4	25558.7	24112.4	105.154	98.9569	227.775	145.913	134.863	132.6	P60660	NO	MYL6	-0.0631964	0.890689	0.634105	0.0841686
Q9Y2W1	THRAP3	10384.8	9756.9	8168.1	7771.6	9036.3	8262.9	0.40266	1.26534	4.91386	2.5534	2.17927	1.57161	Q9Y2W1	NO	THRAP3	-0.0621619	0.950894	-0.175294	0.226139
O75462	CRLF1	7666.5	8395.5	10978.1	10168.2	9860.6	10032.4	91.5648	116.199	158.521	119.658	116.257	115.417	O75462	NO	CRLF1	-0.0601307	0.811755	0.152802	0.374564
Q9NWM8	FKBP14	1328.8	1517.1	2231.2	1910.6	1871.5	2191.2	3.77724	3.84484	4.08271	3.25797	3.74475	4.22984	Q9NWM8	NO	FKBP14	-0.0594127	0.62241	0.234524	0.365153
Q9BT09	CNPY3	6467.3	6982.5	11586.1	13425.8	12765.9	15978.3	10.459	13.2108	32.2253	17.455	16.2446	20.1095	Q9BT09	NO	CNPY3	-0.0548713	0.924987	0.752219	0.0396627
Q14974	KPNB1	15559.6	15283.1	10166.8	14176.5	14850	14080.5	6.29953	6.74314	5.07023	5.1615	4.53416	7.75241	Q14974	NO	KPNB1	-0.0539495	0.850807	0.071964	0.71299
P35052	GPC1	5276	4798.9	3177.6	4063.6	4182.7	4209.8	83.9497	69.1662	11.1866	50.8887	54.0279	53.411	P35052	NO	GPC1	-0.0534408	0.932905	-0.0894121	0.698103
Q86VZ4	LRP11	806.8	815.2	602.3	832.4	886.7	829.8	12.9977	13.2166	10.26	11.3347	12.4071	11.4448	Q86VZ4	NO	LRP11	-0.0518575	0.692778	0.196523	0.207512
Q96T23	RSF1	4099.3	3422.6	4319.3	3388.3	3667.7	3669.5	5.246	2.23502	2.86117	2.77821	4.22431	2.98502	Q96T23	NO	RSF1	-0.0503401	0.913521	-0.14277	0.262685
Q8N5G0	C4orf52; SMIM20	1466.6	1498.1	1345.1	771.2	875.4	924.3	2.86752	2.53288	1.06501	1.36927	2.78362	2.09691	Q8N5G0	NO	C4orf52; SMIM20	-0.0489318	0.921817	-0.745347	0.000869876
P21283	ATP6V1C1	2869.6	2726.6	1911.2	2687.1	2626.5	2443	0.618706	3.73111	14.5399	4.41602	7.28716	6.5709	P21283	NO	ATP6V1C1	-0.0477999	0.964274	0.0471111	0.800351
Q12772	SREBF2	1528.2	1527.1	705.2	1627.4	1617.3	1476.6	8.23398	7.40299	3.02348	6.29817	6.64419	5.11141	Q12772	NO	SREBF2	-0.0476833	0.910075	0.32826	0.314137
O95470	SGPL1	18263.6	18311.4	6144	19934.6	21076.5	18152.4	13.677	14.5562	3.58441	10.2064	11.6234	8.97981	O95470	NO	SGPL1	-0.0464461	0.93016	0.46983	0.255728
P61019	RAB2A	5770.4	5713.7	3257.2	6651.9	6622	6186.7	2.52346	1.68061	1.57704	1.29075	2.62096	1.68738	P61019	NO	RAB2A	-0.0461535	0.908407	0.400692	0.135089
P51149	RAB7A	42164.2	41713.4	17064.7	43722.7	42926	38548	11.9134	16.5045	5.36393	10.7034	9.56393	12.4973	P51149	NO	RAB7A	-0.0441136	0.924093	0.310666	0.392706
Q969S3	ZNF622	4204.6	3859.1	5467.9	3841.9	3644.1	4026.2	3.08072	1.83642	2.51811	3.41566	1.48996	2.30776	Q969S3	NO	ZNF622	-0.0437048	0.916671	-0.233169	0.250444
P41091	EIF2S3	11794.6	11932.4	9429.7	10067.5	10449.6	9978	9.15208	8.44849	21.9281	10.8506	14.1032	13.3993	P41091	NO	EIF2S3	-0.043553	0.934663	-0.120723	0.342747
P07355	ANXA2	48325.1	47924.2	63952	76336.1	74041.8	78284.6	241.622	262.166	390.385	281.087	277.095	310.184	P07355	NO	ANXA2	-0.0422505	0.865645	0.513334	0.0135617
Q9BXW9	FANCD2	1704.4	1671.4	1698.2	2042.6	1873.9	2003	1.87439	2.08607	2.2033	2.49696	1.22191	2.29123	Q9BXW9	NO	FANCD2	-0.0364216	0.905871	0.222352	0.00559018
P53992	SEC24C	8329.5	8248.2	4749.3	9480	9032.5	8185.7	16.9596	17.6927	26.3631	21.1185	18.3213	20.1105	P53992	NO	SEC24C	-0.0350666	0.883508	0.324061	0.222148
Q9Y5J5	PHLDA3	2306	2521.9	3216	3111.1	3032.3	3017.3	31.1135	36.6496	47.8882	39.8016	35.7929	37.5262	Q9Y5J5	NO	PHLDA3	-0.0319196	0.875915	0.187563	0.248785
A6NHR9	SMCHD1	18467.5	17304.9	10102.3	17240	17533.6	15017.6	5.51782	4.61904	6.05962	6.36189	2.8978	6.59554	A6NHR9	NO	SMCHD1	-0.0307207	0.932791	0.118192	0.657941
P62330	ARF6	5218.1	5412	2602.8	6182.7	6168.9	5893.5	1.46025	2.25434	0	1.19779	1.50711	0.938715	P62330	NO	ARF6	-0.0278319	0.973925	0.46338	0.140482
Q92544	TM9SF4	9538	9427.9	5512.3	11707.7	11920.4	10309.3	6.03443	6.95018	9.03987	8.42474	7.03037	6.20855	Q92544	NO	TM9SF4	-0.0238313	0.918178	0.471379	0.0901075
Q86VI3	IQGAP3	2085.8	2085.6	2239.8	2388.3	2538.2	2352.3	0.454814	2.98262	8.15929	2.87468	3.90819	4.64635	Q86VI3	NO	IQGAP3	-0.0209884	0.981992	0.183106	0.0195732
P08236	GUSB	3379.8	3677.5	2911.1	4469.5	4567.6	4098.6	5.36068	5.89928	5.26837	4.58839	7.90292	3.81176	P08236	NO	GUSB	-0.0197981	0.955681	0.398059	0.0163198
O75063	FAM20B	1589.4	1405.2	645.6	1681.4	1675.4	1565.6	4.81677	3.67411	1.68383	2.89328	3.1344	4.03958	O75063	NO	FAM20B	-0.0153175	0.972585	0.435344	0.21619
Q8N130	SLC34A3	2065.3	2046.3	3169.4	6846.5	6524	8708.8	44.7387	45.9012	78.7423	51.157	49.0052	67.5118	Q8N130	NO	SLC34A3	-0.0146229	0.966081	1.60049	0.00313199
Q93034	CUL5	2350.1	2429	1954.4	2819.9	2739.7	2990.4	1.18167	1.91066	0.918817	2.38664	0.847233	0.744104	Q93034	NO	CUL5	-0.0119814	0.986369	0.344568	0.0211401
O14967	CLGN	1267.8	1294.1	1508.1	1554.6	1529.1	1617.9	0.780813	0.41395	4.53616	1.35621	1.75311	2.59967	O14967	NO	CLGN	-0.00553334	0.995989	0.208123	0.0591792
P18754	RCC1	20343.4	20316.3	32716.5	21054.5	21503.1	19732.1	6.80911	7.31253	29.3638	13.4229	12.1519	17.7462	P18754	NO	RCC1	-0.005462	0.994613	-0.236319	0.424853
Q13190	STX5	12845.4	11804.8	4862.5	13249.3	12357.2	11315.4	7.22171	9.50512	11.4151	8.53304	9.95709	9.54732	Q13190	NO	STX5	-0.00536802	0.979652	0.323141	0.390506
O00264	PGRMC1	11303.6	10410.2	7816.1	11151.2	10851.6	13085.7	36.4609	31.0236	19.5116	25.8227	26.6948	34.257	O00264	NO	PGRMC1	-0.00367945	0.990228	0.248822	0.214957
Q9Y6G9	DYNC1LI1	13947.5	12999.6	19327.3	13389	12619.4	13533.6	11.1343	8.16496	21.8085	15.423	7.9541	17.7025	Q9Y6G9	NO	DYNC1LI1	-0.00099194	0.99861	-0.226828	0.32265
P49589	CARS	3006	3046.6	3253	3113.9	2945.4	3190.7	1.0423	1.79369	2.56695	2.14719	0.560342	2.70229	P49589	NO	CARS	0.00183904	0.997786	-0.00864581	0.868885
P43246	MSH2	18328.2	16189.4	11203.7	16184.1	16350.7	15324.5	2.75932	5.54542	12.5498	7.25542	6.09107	7.56328	P43246	NO	MSH2	0.00381702	0.995313	0.0659329	0.755241
P13987	CD59	3649.3	3844.2	1461.9	3845.2	3666.4	3402.9	46.3061	47.1487	12.7658	36.3797	33.2919	36.8615	P13987	NO	CD59	0.00423915	0.993132	0.285416	0.44656
P13473-2	LAMP2	7370.2	8278.5	8367.4	9165.9	7587.4	8546.5	2.33493	3.4034	3.92967	2.89786	2.60174	4.22306	P13473	NO	LAMP2	0.00813311	0.980041	0.0751241	0.486582
O00231	PSMD11	5205.7	5351	10104.9	5426.5	5309.6	5741	4.67162	3.16443	12.2242	8.78036	5.56922	5.88853	O00231	NO	PSMD11	0.012737	0.985093	-0.32649	0.43636
Q15818	NPTX1	1806.9	1821.9	2926.1	1947.6	1769.2	2050.9	8.06526	7.40756	4.55026	6.12865	5.93362	8.16578	Q15818	NO	NPTX1	0.0146936	0.960411	-0.184578	0.527447
P22736	NR4A1	1959.9	1954.2	1389.5	1773.1	1898.7	1620.7	32.2763	32.7615	6.74895	25.3783	29.7534	17.4153	P22736	NO	NR4A1	0.0151996	0.979607	-0.00302261	0.986501
Q99661	KIF2C	3747	3366.5	3131.7	4319.9	4519.9	4413.3	15.7961	11.9771	5.72967	11.558	11.692	10.7455	Q99661	NO	KIF2C	0.0210594	0.958262	0.371382	0.00599294
Q7LBC6	KDM3B	2387.8	2324.8	1893.8	2329.7	2264.7	2023.4	5.12756	4.37073	0	3.92805	3.82073	1.89447	Q7LBC6	NO	KDM3B	0.0218496	0.979048	0.00248737	0.98426
P38435	GGCX	8569.3	8458.5	1574	9458	10212.1	8165	3.99328	4.65525	1.77156	2.90089	3.4357	4.24541	P38435	NO	GGCX	0.0222457	0.957671	0.581463	0.267193
Q8WUZ0	BCL7C	490.6	464.8	874	548.4	481.8	586.1	2.06107	1.28466	5.47876	2.76591	2.0813	4.12445	Q8WUZ0	NO	BCL7C	0.0238615	0.974121	-0.178676	0.628506
P52701	MSH6	14901.5	14133.3	8587.4	13151.1	13094.1	11492.3	0.590288	1.45266	18.0045	6.15274	6.32357	7.93551	P52701	NO	MSH6	0.0259873	0.984005	0.00441464	0.986022
Q14643	ITPR1	29329.9	28521.7	5617.5	38511.6	41109.2	32472.3	44.5566	41.3237	7.34972	35.5753	33.5387	26.1739	Q14643	NO	ITPR1	0.0314988	0.957988	0.820571	0.118712
Q07820	MCL1	3386.8	3064.9	1789	2836.6	2846.2	2818.6	71.8124	61.5159	20.5859	51.1176	53.5693	52.921	Q07820	NO	MCL1	0.0342132	0.941115	0.0449336	0.867306
Q6EMK4	VASN	8194.1	7805.1	6071.7	8853.1	10159.3	10548.3	71.9679	68.2162	67.2203	66.589	74.5319	71.3882	Q6EMK4	NO	VASN	0.0350774	0.566133	0.421535	0.0395903
P63000	RAC1	13346.9	12521.3	4165.4	14604.3	13982.7	12712.4	49.4711	49.7749	8.62978	39.3381	35.9896	35.32	P63000	NO	RAC1	0.0366027	0.949543	0.459543	0.276803
Q8NHP8	PLBD2	9683.6	10503.8	8879.1	10953.9	10523.1	9300.4	8.86978	9.44663	9.01238	8.7099	11.1227	8.20204	Q8NHP8	NO	PLBD2	0.0367896	0.810252	0.082514	0.450128
Q13421	MSLN	404	363.6	234.4	414	432.7	366	3.78483	3.58824	4.11374	4.83026	3.02964	3.95081	Q13421	NO	MSLN	0.0401172	0.851816	0.27534	0.269735
Q96J84	KIRREL; KIRREL1	1948.1	1797.6	2138.2	2285.4	2043.1	2169.5	12.5143	7.55659	13.5272	13.8351	8.90273	11.879	Q96J84	NO	KIRREL; KIRREL1	0.0430908	0.891484	0.143223	0.165566
P12268	IMPDH2	9414.7	10559.7	16485.5	8322.3	7643.2	8841.9	1.51803	1.79545	3.41999	2.33816	0.0256849	4.5766	P12268	NO	IMPDH2	0.0436789	0.964121	-0.55554	0.154868
Q9NP97	DYNLRB1	4063.8	4272.6	6317.2	3923.2	4331.5	4746.3	2.28378	1.58366	4.12242	2.83504	2.43831	2.96926	Q9NP97	NO	DYNLRB1	0.044931	0.918526	-0.172633	0.50717
Q9NXR7-1	BRE; BABAM2	383.9	379	247.5	381	351.4	355.7	2.00988	2.4774	0	1.86804	1.5756	1.1885	Q9NXR7	NO	BRE; BABAM2	0.0458389	0.953903	0.106885	0.60054
Q96A33	CCDC47	24490.9	23555.2	14945.9	31392.5	30986.8	32333.5	13.6352	15.4703	14.6146	16.2447	9.45265	19.4721	Q96A33	NO	CCDC47	0.0470508	0.879867	0.588391	0.026028
O14828	SCAMP3	7328.3	7186.4	2046.7	8460.5	8092.6	7033.2	2.00987	2.90189	2.14053	3.79811	2.19924	1.2911	O14828	NO	SCAMP3	0.0475201	0.924834	0.510124	0.260759
Q8N6H7	ARFGAP2	4358.1	3868.3	5486.7	3420	3668.5	3755.4	5.61839	6.10799	13.9951	7.02369	7.38066	12.2457	Q8N6H7	NO	ARFGAP2	0.0511628	0.927474	-0.338671	0.122471
Q86Y82	STX12	6294.7	5809.1	4758.5	8500.1	7633.4	7460.5	2.25532	3.11802	4.76578	4.107	3.91552	2.49336	Q86Y82	NO	STX12	0.0526374	0.895212	0.484619	0.0156436
Q8N766-3	EMC1	38683.8	38514	18456.9	42807.7	45668.9	40307.7	38.3527	48.4078	63.7773	51.3614	52.3445	52.4324	Q8N766	NO	EMC1	0.0526999	0.813273	0.429049	0.184269
Q13444	ADAM15	7042.8	6671.9	5086.1	7906.3	7924.6	7702.8	65.8392	62.4677	48.4661	62.7959	65.1972	55.5621	Q13444	NO	ADAM15	0.0543162	0.727866	0.323934	0.0593619
Q9BZF1	OSBPL8	11149.9	11371.3	4705.3	12122.7	12410.4	10752	3.49105	3.40778	0.0877841	2.18441	2.65797	2.41681	Q9BZF1	NO	OSBPL8	0.0552158	0.939728	0.374048	0.297582
Q13123	IK	4526.8	4380.5	6610.1	3659.6	3765.3	4234.1	2.59552	3.51165	2.59575	3.34943	2.86344	2.83167	Q13123	NO	IK	0.0555476	0.760096	-0.412443	0.157798
O75976	CPD	21467.6	20138.3	13667.8	20321.2	19554	19931.7	60.0718	58.7214	56.3435	56.7167	59.4793	65.87	O75976	NO	CPD	0.0559793	0.473413	0.113719	0.566101
Q9Y5L0	TNPO3	1552.7	1345.6	804.4	1176.5	1315	1165.2	1.95304	1.59496	0	0.757667	1.83966	1.10247	Q9Y5L0	NO	TNPO3	0.0604415	0.944243	-0.0180354	0.949657
Q96SQ9	CYP2S1	1978.3	1912.3	782.5	2644.9	2688.5	2207.6	3.08548	1.43858	2.66826	2.36601	1.95701	3.18061	Q96SQ9	NO	CYP2S1	0.0611331	0.873442	0.690376	0.083801
O00186	STXBP3	17190	16736.5	13597	20508.5	19241.7	20227.1	6.91	6.04021	13.5728	8.58124	7.43597	11.6826	O00186	NO	STXBP3	0.06263	0.891365	0.335775	0.0253721
Q15024	EXOSC7	1475	1378.4	1406.4	1621.3	1487.4	1578.5	0.825341	0	2.50188	1.40892	0	2.07372	Q15024	NO	EXOSC7	0.0658623	0.959417	0.137941	0.0432928
A2RRP1	NBAS	10296	10470.9	4477.8	12833.9	13162.9	11740.5	10.8757	10.9626	4.70375	10.084	5.42131	12.3138	A2RRP1	NO	NBAS	0.0678001	0.890435	0.580011	0.107717
Q13188	STK3	667.2	641.7	772.8	641.4	621.3	730.2	7.66915	6.84118	5.38059	6.48035	6.4604	7.94524	Q13188	NO	STK3	0.0704263	0.709927	-0.0628929	0.601311
Q96PK6	RBM14; RBM14-RBM4	13857	13462.2	22455.5	14240.3	15202.3	15971.7	4.0083	2.81319	8.32919	4.8196	7.14167	3.95504	Q96PK6	NO	RBM14; RBM14-RBM4	0.0711239	0.901016	-0.132266	0.6509
Q92626	PXDN	28938.8	28452.2	35617.3	35823.7	34908	37114.3	434.598	433.886	586.009	504.141	502.174	528.775	Q92626	NO	PXDN	0.0778072	0.628216	0.213541	0.108196
P16104	H2AFX	5622.1	5738.4	656.4	5407.6	6794.3	5100.8	47.6839	47.5706	15.825	38.3345	46.9352	32.0129	P16104	NO	H2AFX	0.0783961	0.865462	0.525932	0.371987
P48729	CSNK1A1	4351.1	4521	2354.3	4159.1	4434.3	3808.4	4.16187	4.86468	0	2.21144	4.93902	2.41736	P48729	NO	CSNK1A1	0.0840144	0.922984	0.143654	0.614688
Q9NTK5	OLA1	5961.4	6314.1	9611.7	6449.1	6195.6	6313.9	0	1.5012	2.79032	2.26501	0.710812	1.57997	Q9NTK5	NO	OLA1	0.0862154	0.92857	-0.207235	0.449126
Q9Y287	ITM2B	186.7	181	285.7	206.3	224.6	228.9	1.42709	1.19633	4.53256	2.04108	2.72989	2.82739	Q9Y287	NO	ITM2B	0.0865381	0.900175	0.0140623	0.953912
Q9BSJ8	ESYT1	24490.8	24424.9	12145.6	30804.7	30735.8	28283.4	27.4591	30.0835	14.504	24.723	27.9383	24.2049	Q9BSJ8	NO	ESYT1	0.0934185	0.762028	0.556841	0.0838751
Q9HB71	CACYBP	7716.7	7511.3	14019.3	7905.9	7330.9	8575.5	1.52272	0	15.7825	6.24341	3.44965	8.77361	Q9HB71	NO	CACYBP	0.0937143	0.944822	-0.296596	0.449977
Q92545	TMEM131	2628.5	2311	1467.9	2653	2768.3	2264.8	4.89166	4.00673	1.54625	3.54437	4.13898	3.48016	Q92545	NO	TMEM131	0.0960282	0.826226	0.262513	0.322894
P51610	HCFC1	14386.5	13466.2	10446.5	15107.7	14982.2	14971.8	24.7425	8.26282	8.4224	23.5821	7.58689	13.1146	P51610	NO	HCFC1	0.0961764	0.901239	0.234587	0.131294
Q7Z3K3	POGZ	7662.3	6919.5	3577.6	7405.5	8511.3	7141.1	0.492723	0.472356	1.33834	0.699657	0	1.7642	Q7Z3K3	NO	POGZ	0.0971424	0.931779	0.344545	0.285138
P08133	ANXA6	25252.5	21443.2	20635.9	28348.8	27119.3	30311.6	7.23885	7.23859	7.09515	8.22461	6.98692	7.86957	P08133	NO	ANXA6	0.0975133	0.246837	0.349353	0.0224186
Q8TDD1	DDX54	2183.6	1930.7	1151.4	2005.3	2043.2	1879.6	1.70285	0.150138	1.68637	1.06255	0	2.72889	Q8TDD1	NO	DDX54	0.0992617	0.933521	0.170944	0.521375
P27797	CALR	48093.3	55547.8	99968.3	84546.2	78774.3	105977	97.6608	121.642	227.952	139.723	128.875	211.448	P27797	NO	CALR	0.102076	0.829948	0.403398	0.294933
Q14517	FAT1	1334.1	1200.8	1162.4	1191.5	1232.3	1492	9.71507	6.27899	8.39108	5.32412	7.45777	13.4046	Q14517	NO	FAT1	0.102819	0.829751	0.082835	0.535353
Q9Y5M8	SRPRB	34413.6	34047.9	19677.3	30278.6	30938.2	28058.9	8.30931	12.6485	9.12137	11.9709	8.54095	11.8449	Q9Y5M8	NO	SRPRB	0.105304	0.68546	0.0184903	0.942417
O14519	CDK2AP1	809.7	787.4	955.7	837.8	806.1	822.1	2.35199	2.12174	1.10259	2.51111	0.888845	2.60058	O14519	NO	CDK2AP1	0.105778	0.844501	-0.0499077	0.61776
Q6YBV0	SLC36A4	430.1	443.1	147.9	581.5	521.7	439.6	3.78293	3.98292	0.273685	3.46734	2.68875	2.50903	Q6YBV0	NO	SLC36A4	0.108108	0.874596	0.595427	0.172134
P61201	COPS2	4484.6	4307	3728.8	3983.5	3961.3	3982.3	2.65142	2.69667	3.87085	2.77973	3.7874	3.38407	P61201	NO	COPS2	0.11027	0.647803	-0.0700374	0.435184
P16949	STMN1	3116.5	3111.5	5447.2	2846.5	2547.5	3031.7	1.6668	3.54278	1.09869	2.30143	1.11984	3.39611	P16949	NO	STMN1	0.111971	0.872039	-0.470579	0.242447
O60841	EIF5B	7662.7	7590.9	6635.7	6662.4	7020.8	6858.2	0.785535	0.232976	5.76507	1.71931	1.08306	4.53087	O60841	NO	EIF5B	0.112405	0.933192	-0.0916913	0.264896
Q9Y570	PPME1	3034.7	2871	2433.9	3766.5	3417.4	3661.9	3.93637	0	0	2.2912	1.66036	0.306706	Q9Y570	NO	PPME1	0.113399	0.944056	0.379086	0.0156632
Q12907	LMAN2	19359.1	18917.7	8468.5	26685	26111.3	23805.2	5.3474	7.88643	9.54636	7.91488	8.37298	8.37596	Q12907	NO	LMAN2	0.114616	0.636746	0.712551	0.0532825
Q14160	SCRIB	30963.4	26934.1	29052.1	33464.6	30104	36425.8	16.1864	3.41594	5.13049	10.2819	6.15878	10.4262	Q14160	NO	SCRIB	0.119398	0.874887	0.201668	0.115053
Q8IZV5	RDH10	3163.4	3847.7	2171	4868.8	4964	4472.3	1.80709	2.91872	2.38961	3.22638	2.67171	1.86145	Q8IZV5	NO	RDH10	0.125021	0.695412	0.639634	0.0285238
Q15005	SPCS2	9747.4	10165.3	5529	11582.1	11578.1	10840	29.707	30.0984	3.78038	24.4281	22.8521	22.3835	Q15005	NO	SPCS2	0.131703	0.827875	0.418348	0.130168
Q9BZG1	RAB34	10139	11148.3	4218.8	10977.7	11146.8	10361	17.6694	22.1478	7.74612	13.6287	12.3805	26.1228	Q9BZG1	NO	RAB34	0.132321	0.815507	0.348954	0.344934
Q8NE71	ABCF1	9889.8	8986.5	7753.7	9435.5	9468.3	8040.7	5.8524	4.3142	4.25084	6.03326	3.15828	6.61147	Q8NE71	NO	ABCF1	0.132384	0.717543	0.0169384	0.899266
Q5UCC4	EMC10	1143.8	1255.7	1784.7	1307.1	1249.2	1488.6	3.93827	6.69359	6.97091	5.56545	5.45931	8.2709	Q5UCC4	NO	EMC10	0.132474	0.694345	-0.0488478	0.83613
Q8NF37	LPCAT1	15839.8	15884.2	6416.6	23873.8	24464.6	22027.2	49.1912	57.1573	33.864	55.0916	50.4343	48.2674	Q8NF37	NO	LPCAT1	0.133379	0.559749	0.883543	0.0293081
Q969H8	C19orf10; MYDGF	8249.1	9941.1	21789.5	15284.2	14480.4	17972.5	15.6009	19.4692	24.6018	20.8995	20.7278	24.1406	Q969H8	NO	C19orf10; MYDGF	0.140333	0.51292	0.255843	0.587381
Q9Y3B3	TMED7; TMED7-TICAM2	5067.7	5409.5	4583.9	7336.3	6814	7494.8	2.91767	3.89789	5.60666	2.02872	4.1842	7.49028	Q9Y3B3	NO	TMED7; TMED7-TICAM2	0.14159	0.821423	0.523213	0.00224948
Q9H583	HEATR1	5061.8	5566.3	4009.1	4660.2	4898.7	4560.4	1.35697	2.14504	1.73003	2.2142	2.22902	1.35071	Q9H583	NO	HEATR1	0.14717	0.638375	-0.051971	0.731765
Q04656		6351.7	5997	3103.5	9106.5	9164.7	8015.2	6.99438	8.03746	14.4337	10.4836	10.8959	11.2869	Q04656	NO		0.148777	0.671696	0.766504	0.029949
Q15904	ATP6AP1	13696.8	15255.7	8581	20500.5	19484.9	18570.4	92.8202	106.096	33.7831	89.0673	86.3796	83.4897	Q15904	NO	ATP6AP1	0.154134	0.71471	0.641633	0.0285616
P40616	ARL1	3351.2	3538.7	2292	4305.6	4456.5	4453	4.46709	4.85011	1.6102	5.08711	3.98354	3.10043	P40616	NO	ARL1	0.155506	0.741534	0.525323	0.026393
P05556	ITGB1	83123.7	80593.8	64951.5	99481.7	96588.8	104110	848.837	795.901	428.992	756.361	777.883	780.096	P05556	NO	ITGB1	0.158373	0.576892	0.39257	0.0173366
O43286	B4GALT5	2858.4	2856.3	200.5	2597.9	3022	2408.5	53.0816	52.5212	1.84483	37.4015	47.2977	35.5402	O43286	NO	B4GALT5	0.162277	0.818206	0.440686	0.479385
Q99986	VRK1	6109.9	6231.5	3217.7	5669.8	5923.9	5389.1	1.37874	1.4539	3.61238	2.73911	0.0124277	4.46698	Q99986	NO	VRK1	0.163515	0.870952	0.126316	0.658908
Q8IWT6	LRRC8A	6810.9	6482.3	3400.4	9593.9	9075.1	8660	16.2433	2.87343	0	7.19227	6.00224	8.29325	Q8IWT6	NO	LRRC8A	0.168681	0.883177	0.711138	0.0339468
O15031	PLXNB2	46728.5	46403.8	35047.4	61872.9	60125.7	60836.4	260.3	255.645	164.49	256.403	276.779	231.775	O15031	NO	PLXNB2	0.168921	0.451354	0.512374	0.00929018
Q9Y2K7	KDM2A	3543.2	3136.4	1423.4	4811.1	5549.9	4455.8	5.10769	1.7085	5.98023	5.23576	4.38509	4.7969	Q9Y2K7	NO	KDM2A	0.172106	0.704458	0.870706	0.0366955
Q14498	RBM39	6869.1	6815.5	4123.3	6382.7	7307.3	6776.5	2.32622	4.66585	6.63213	4.17755	4.67907	6.49851	Q14498	NO	RBM39	0.172549	0.707313	0.200747	0.401552
Q9H307		8801.4	8475.7	11773.4	7634.7	7726.2	7800.9	1.6109	2.83459	12.5236	7.21814	3.63682	8.27905	Q9H307	NO		0.17323	0.855885	-0.326816	0.134996
P08754	GNAI3	6995.3	7677.3	7141	8700.7	8117	8151.7	16.7587	18.3022	7.42122	15.2917	15.8381	16.808	P08754	NO	GNAI3	0.174308	0.623836	0.194933	0.0199672
Q92878	RAD50	10488	9166	10390.9	7899.7	7842.3	7820.9	0.665159	1.54369	0	0	0.754458	1.74239	Q92878	NO	RAD50	0.176812	0.893634	-0.350603	0.00712394
Q92673	SORL1	2558.8	2738.4	1831.4	3697.5	3321	3384.7	4.81864	5.1765	1.40265	4.97546	3.65637	4.30983	Q92673	NO	SORL1	0.183269	0.704225	0.545337	0.0221626
P30519	HMOX2	14987.2	14580.8	15118.8	16355.7	16076.7	17300.2	7.79216	5.07134	10.4888	7.89017	8.96523	9.6871	P30519	NO	HMOX2	0.184739	0.554072	0.154343	0.0141159
Q6ZRP7	QSOX2	12478	12447.1	6565.8	10887.4	11555.7	10539.9	35.5437	32.9709	5.27969	31.8916	27.3167	24.6725	Q6ZRP7	NO	QSOX2	0.184832	0.751578	0.0667876	0.814776
Q15125	EBP	4479.8	4361.6	1552.7	4932.7	6077	5102.4	4.56279	4.10768	4.41238	4.9549	4.00118	5.9164	Q15125	NO	EBP	0.184968	0.353511	0.63238	0.1353
Q02952	AKAP12	8292.3	7096.8	9769.8	9132.7	8248	8797.2	3.65783	1.52509	4.482	4.45613	3.36033	3.17338	Q02952	NO	AKAP12	0.185341	0.671765	0.0572805	0.698218
O14966	RAB7L1; RAB29	3445.8	3533.6	616.9	3048.3	3234.6	2871.8	4.8006	5.80431	0	5.12846	3.76703	3.18025	O14966	NO	RAB7L1; RAB29	0.187379	0.807306	0.269216	0.618446
Q13443	ADAM9	15341.7	13385.6	2381.1	16499.9	16555	13821.9	68.9561	47.0126	15.1878	51.647	49.9651	48.0821	Q13443	NO	ADAM9	0.190727	0.712986	0.59157	0.272425
Q9H6F5	CCDC86	4602.3	5063.7	2680.9	4155.1	4578	4259.3	0.727715	0.157058	5.93044	2.74322	2.86056	2.22239	Q9H6F5	NO	CCDC86	0.199548	0.864117	0.0735191	0.78586
O43292	GPAA1	12966.9	13876.2	3421.9	16354.5	18672.4	14592.2	28.9907	32.0198	0	24.9156	24.5902	20.7677	O43292	NO	GPAA1	0.203922	0.779127	0.713245	0.143
P14625	HSP90B1	152584	146221	181855	204151	199240	243935	461.946	446.796	520.697	508.725	512.121	631.424	P14625	NO	HSP90B1	0.209	0.183275	0.429474	0.0361329
Q9UNM6	PSMD13	3499.4	3713.6	3432.1	3623.3	3551.3	3634.5	2.53298	2.83915	0.859642	3.2228	1.65237	2.33148	Q9UNM6	NO	PSMD13	0.209688	0.692847	0.0220569	0.571381
P42785	PRCP	1923.9	2135.9	2140.4	2386.9	2303.7	2252.2	4.20457	4.97398	6.05716	6.19855	6.07603	5.37929	P42785	NO	PRCP	0.212527	0.246866	0.163203	0.0385044
Q2NL82	TSR1	2390.5	2352.9	1407.4	2331.3	2543.9	2336.1	1.94164	3.05021	0	1.58825	1.90481	2.29882	Q2NL82	NO	TSR1	0.214457	0.785149	0.229485	0.34332
O94901-9	SUN1	18870.5	17561.1	7409.2	25009.3	27183.6	20445.2	21.4314	18.6718	33.1517	29.9714	23.8629	31.3873	O94901	NO	SUN1	0.218293	0.469947	0.728452	0.0807865
Q9Y6N7	ROBO1	6479.2	5728.6	4239.4	6999.7	7186	6976.3	3.90702	4.84782	4.27232	5.75702	3.62605	5.78468	Q9Y6N7	NO	ROBO1	0.219485	0.404115	0.363634	0.0763434
P52732	KIF11	4921.5	4361.7	4643.7	8112.7	8243.9	7942.1	4.49451	4.61471	6.39946	5.25905	5.29894	7.49974	P52732	NO	KIF11	0.21954	0.427456	0.803005	4.6946e-05
Q92542	NCSTN	8300.9	8023.5	5387.3	10259.8	9622.2	10020.3	18.0969	16.8842	9.88607	18.8584	16.0712	17.4007	Q92542	NO	NCSTN	0.22199	0.406208	0.461784	0.0448589
O94766	B3GAT3	5780.4	6493.2	4027.5	6664.2	6366.4	6207.3	4.35048	4.31641	0	2.45112	2.85724	4.81134	O94766	NO	B3GAT3	0.223579	0.779597	0.238982	0.258988
O60645	EXOC3	4294	3884.8	3063.7	3953.7	3995	4009.1	6.60872	6.51229	8.83262	8.63255	7.84273	9.24727	O60645	NO	EXOC3	0.228575	0.217865	0.0889891	0.546219
P49257	LMAN1	34412.1	30200.5	18808.9	39903.8	37367.1	40182.5	65.247	62.7896	31.8906	59.1154	56.8112	71.5032	P49257	NO	LMAN1	0.228936	0.475763	0.493597	0.0751414
P82979	SARNP	4397.5	4424.4	7199.6	4113.1	4489.6	4530.9	3.54023	5.39488	5.2771	3.73818	5.1317	7.8564	P82979	NO	SARNP	0.234986	0.568329	-0.286747	0.363248
P18124	RPL7	20796.7	21736.4	3818.6	24752	26223.1	23962.2	20.3302	20.7748	0	10.7056	16.3444	21.3945	P18124	NO	RPL7	0.237019	0.761095	0.693062	0.179263
P27824	CANX	71627.9	64249.4	32711.2	81424.5	86998.5	81204.3	142	134.957	79.7209	150.252	136.093	134.592	P27824	NO	CANX	0.23898	0.351152	0.56627	0.0890676
P27348	YWHAQ	8265.3	7655.4	9133.7	7809.3	7806.4	8585	3.18494	4.1917	5.41958	4.09259	5.38583	5.6282	P27348	NO	YWHAQ	0.239462	0.391793	-0.0500152	0.600456
P16083	NQO2	659.5	691.8	1161.6	695.3	557	739	0.688893	1.4146	4.85746	3.23661	1.25812	3.72441	P16083	NO	NQO2	0.239702	0.792384	-0.335643	0.367449
Q96JJ3	ELMO2	5384.4	5051.9	3427.9	5478.6	5834	5212.3	1.89425	1.47555	0	1.3714	1.47196	1.15048	Q96JJ3	NO	ELMO2	0.24511	0.738969	0.253277	0.232373
Q9BW60	ELOVL1	1948.5	1700.3	3.2	1733.3	1949	1593.5	15.6055	14.8698	0	10.9456	13.7264	11.4644	Q9BW60	NO	ELOVL1	0.24581	0.732854	0.530703	0.431908
O95573	ACSL3	29255.7	28969.3	9646	29316.8	31333.8	26660.6	40.1317	42.2136	0	31.7028	34.8023	31.3967	O95573	NO	ACSL3	0.249649	0.725805	0.363371	0.383652
P30101	PDIA3	52428.3	57808.7	94618.7	91981.1	86681.1	106552	128.475	128.858	307.578	215.521	199.424	257.122	P30101	NO	PDIA3	0.250582	0.595776	0.477439	0.138994
Q5H8A4	PIGG	725.3	641.7	287.5	698.6	757.3	752.5	2.5529	3.64178	0.452387	1.62077	2.48185	3.80928	Q5H8A4	NO	PIGG	0.251308	0.728438	0.416606	0.244682
Q9P2E9		69722.6	59579.7	55459.8	107071	111963	103015	61.6442	59.0952	49.7801	67.7316	76.4538	59.305	Q9P2E9	NO		0.255024	0.147185	0.801611	0.000770011
Q8NBP7	PCSK9	2129.4	2292.3	3073	2665	2560.9	2875.6	38.4908	46.6539	63.2732	55.9294	55.9154	65.4861	Q8NBP7	NO	PCSK9	0.256779	0.292527	0.112318	0.544194
A0A0B4J2D5	C21orf33; LOC102724023	4830	5055.4	9220.7	4278.9	4192.2	4618.3	3.26646	3.28762	17.5156	6.04137	9.08641	13.7365	A0A0B4	NO	C21orf33; LOC102724023	0.262073	0.775868	-0.545634	0.234329
Q8N0X7	SPG20; SPART	892	809.9	1710.3	828	687	873.1	3.69668	2.47045	8.21162	5.26177	5.129	6.88575	Q8N0X7	NO	SPG20; SPART	0.264875	0.626401	-0.514839	0.308505
[truncated: 1,375 more rows]

## Sheet: SF 2i - Oligo
Accession	Gene Symbol	DMSO 1	DMSO 2	DMSO 3	Oligo 1	Oligo 2	Oligo 3	DMSO (Import) 1	DMSO (Import) 2	DMSO (Import) 3	Oligo (Import) 1	Oligo (Import) 2	Oligo (Import) 3	Accession new	Mitochondrial Localization	log2 Oligo/DMSO (Import)	p-value (Import)	log2 Oigo/DMSO (Mito-proteome)	p-value (Mito-proteome)
Q13794	PMAIP1	54.2	81.7	30.1	147.3	125.9	145.2	3.22532	15.1993	0	43.688	34.429	42.8514	Q13794	YES	2.71492	0.00338482	1.3337	0.00682104
Q9Y3B1	SLMO2; PRELID3B	875.6	825.4	822	1331.4	1336.9	1428.5	83.0582	89.1828	75.4353	250.361	254.105	297.924	Q9Y3B1	YES	1.69585	0.000303232	0.699357	0.000128177
Q16822	PCK2	21563.2	22045.5	22098.4	33987.7	35375.8	33609.8	567.619	587.061	673.957	973.062	990.28	974.035	Q16822	YES	0.683759	0.000369029	0.648149	2.50155e-05
Q86X67	NUDT13	99.1	156.6	120.6	188.2	178.6	201.4	0	23.9796	8.31201	37.6991	33.4965	43.4111	Q86X67	YES	1.82746	0.0224981	0.594516	0.0238412
Q6KCM7-3	SLC25A25	3904.8	4037.7	3728.6	5775.6	5693.5	6079.1	0	0	0	0	22.0905	27.3239	Q6KCM7	YES	#DIV/0!	0.120559	0.588383	0.000185911
Q8TAA5	GRPEL2	2487.2	2418.3	2441.1	3599.5	3807.1	3485.3	20.0807	13.6679	11.8168	15.8605	18.8584	25.0606	Q8TAA5	YES	0.391712	0.268339	0.568107	0.000253724
Q9UDW1	UQCR10	6851.5	6389.8	6440.4	11362.3	7864.2	9748.2	159.458	118.546	147.484	110.93	105.158	75.5108	Q9UDW1	YES	-0.545135	0.0526086	0.557939	0.038668
Q9GZY8	MFF	281	178.2	151	215.2	333.8	334.2	0	0	0	0	0	0	Q9GZY8	YES	#DIV/0!	#DIV/0!	0.533458	0.179448
P13051	UNG	820.8	752.2	780.9	1004.5	919.1	1448.5	10.0127	3.49829	2.8615	3.04401	2.49713	1.62008	P13051	YES	-1.19299	0.256661	0.518594	0.109283
Q9Y5U8	MPC1	2089.5	2271	2035	2938.7	2839.8	3260.6	6.03956	10.729	2.17686	8.29792	2.11745	7.7747	Q9Y5U8	YES	-0.0586989	0.940449	0.499122	0.00377006
P52789	HK2	21137.7	19689.3	18681.7	27056.4	27471.8	27982.5	335.168	165.77	190.454	226.11	249.066	200.065	P52789	YES	-0.0340998	0.926333	0.471481	0.000547112
P13995	MTHFD2	22378	22402.9	22221.5	30331.3	30723.8	29552.9	294.76	289.784	317.046	645.53	608.72	637.354	P13995	YES	1.06907	1.89714e-05	0.435426	2.28482e-05
Q3SY69	ALDH1L2	5666.2	5503.9	5350.7	7383.9	7552.8	7400	194.709	233.821	208.095	318.542	315.548	313.345	Q3SY69	YES	0.573582	0.000861831	0.435133	5.21842e-05
Q5VTE6	ANGEL2	20.4	8.3	10.3	19	15.9	16.5	0	0	0	0	0	0	Q5VTE6	YES	#DIV/0!	#DIV/0!	0.398294	0.344921
P26639	TARS	61045.7	62621.6	59133.9	76938	82912.9	80638.2	321.264	267.398	352.979	284.276	317.352	266.988	P26639	YES	-0.116459	0.448817	0.395696	0.000669531
Q9NUQ2	AGPAT5	10198.6	10141.1	9976	12700.7	13251.7	13778.8	204.04	232.883	242.018	258.591	271.265	220.35	Q9NUQ2	YES	0.144001	0.281716	0.390207	0.000593588
P13196	ALAS1	3685.7	3615.9	3762.8	4669	5013.6	4788.6	0	0	0	0	0	0	P13196	YES	#DIV/0!	#DIV/0!	0.387259	0.000489136
P02794	FTH1	6126.2	5278.9	5535.7	7156.1	7270.5	7551.3	96.4193	0	36.0234	40.3816	0	0	P02794	YES	-1.7136	0.380791	0.375552	0.00373777
Q13637	RAB32	10942.4	10653.6	10366.1	13078	14171.2	14149.2	50.9218	49.3596	49.0521	55.6994	40.0885	52.6171	Q13637	YES	-0.00899729	0.951773	0.373213	0.0013774
P39210	MPV17	4495.6	5047.9	4603.3	5950	6079.9	6273.7	5.79715	24.3865	0	27.9398	12.2248	37.96	P39210	YES	1.37201	0.202592	0.371652	0.00201063
O75947	ATP5H	74292.6	67700.7	67250.4	85652.7	88829.4	95984.6	798.164	751.237	816.505	628.941	596.535	476.826	O75947	YES	-0.474906	0.0116143	0.370267	0.00586047
Q9NPL8	TIMMDC1	8137.7	8097.4	7571.9	9915.4	10306.4	10036.6	190.035	178.969	190.776	147.196	115.713	153.73	Q9NPL8	YES	-0.42606	0.018053	0.34595	0.00056968
Q9UG56	PISD	3071.7	2896.6	2862	3589.4	3771.8	3850.5	0	10.4988	25.7945	24.5332	11.3796	0	Q9UG56	YES	-0.0152057	0.990775	0.344471	0.00141398
P12236	SLC25A6	13317.9	12963.4	12062.1	15567.3	15810	17248.6	191.105	173.233	196.876	94.8071	129.513	101.02	P12236	YES	-0.786604	0.00360083	0.342747	0.00600391
Q9UDX5	MTFP1	7319.6	6882.1	6799.1	8720.9	8825.6	9069.8	86.5614	54.684	62.9711	89.5147	93.0469	68.014	Q9UDX5	YES	0.295147	0.278827	0.341866	0.000616421
Q9Y5T4	DNAJC15	16540.2	17099.7	15401.7	21177	19698.1	21160.8	1562.14	1443.56	1471.93	1218.43	1204.31	1190.13	Q9Y5T4	YES	-0.30959	0.00141565	0.339097	0.00346643
O95721	SNAP29	6771.5	7710.8	6882.7	9288.8	8861.9	8810.7	20.4196	6.30022	11.0951	19.4592	6.53907	3.43259	O95721	YES	-0.361628	0.685957	0.335646	0.00497593
O75964	ATP5L	15375.8	15243.1	14644.3	18265.3	18807.1	19967.5	204.061	244.623	196.251	305.127	251.138	335.33	O75964	YES	0.467237	0.0463082	0.333633	0.00204063
P13073	COX4I1	54827.3	55955.7	49262.2	63661.6	63801.2	72827.7	2012.99	2450.78	1960.21	2326.73	1818.58	2275.8	P13073	YES	-0.000645794	0.996795	0.323615	0.0216866
P10415	BCL2	139.9	163	134.8	193	163.9	189.1	0.106963	10.1104	0	23.1723	10.4859	21.4796	P10415	YES	2.43202	0.0450681	0.318959	0.0455617
O95881	TXNDC12	6705.7	7179.4	7222.3	9371.1	8656.5	8258.6	0	27.4222	26.0331	48.0724	64.3173	66.7066	O95881	YES	1.74433	0.0171632	0.316557	0.00911868
Q9Y5J6	FXC1; TIMM10B	1683.6	1559.1	1502.5	1913.5	1883.8	2041	9.01424	13.262	8.96013	17.9049	15.6794	18.1259	Q9Y5J6	YES	0.72722	0.0137029	0.299079	0.00718262
P19367	HK1	47402	45707.2	41099.4	54140.8	53897.7	55770.4	458.896	426.899	420.664	371.998	330.915	363.706	P19367	YES	-0.292616	0.00977354	0.287537	0.00748182
Q6UWS5	PET117	2067.5	1812	2184	2352.5	2460.2	2559.3	31.3405	19.2804	18.6029	26.216	21.9341	22.2195	Q6UWS5	YES	0.0236843	0.93444	0.281905	0.0251625
P56385	ATP5I	21263.4	20013	19386.4	24410.3	23736	25455.2	173.784	169.012	202.977	138.236	151.386	162.909	P56385	YES	-0.270285	0.071927	0.278923	0.00441751
P62072	TIMM10	14084.2	12669.9	12253	15594.5	15077.2	16478.7	150.578	129.905	110.673	344.359	284.426	330.981	P62072	YES	1.29494	0.000915175	0.273533	0.0169513
O95139	NDUFB6	26067.9	23523	23296.2	28140.8	29237.4	30565.7	850.815	783.768	769.951	624.792	595.877	595.284	O95139	YES	-0.405031	0.00185358	0.27092	0.0113824
Q8NBU5	ATAD1	19590	17714.8	17750.5	21476.4	22263.9	21912.9	141.994	91.1021	79.9862	134.394	116.133	142.793	Q8NBU5	YES	0.329164	0.264881	0.253984	0.00586848
P53985	SLC16A1	12199.6	12699.1	12207.9	16046.1	13696	14497.8	92.7263	122.454	89.8803	168.612	97.1409	150.449	P53985	YES	0.448189	0.195194	0.253672	0.0284989
O14949	UQCRQ	21245.4	19356.3	19254.2	22313.6	24251.6	24504.3	197.272	97.2597	122.163	38.4357	72.9397	61.5997	O14949	YES	-1.26843	0.0626031	0.247737	0.0168947
Q99623	PHB2	93612.2	89653.2	84323.6	104286	104642	108546	2379.92	2261.6	2279.93	2000.82	1960.97	1766.08	Q99623	YES	-0.273075	0.00808394	0.246619	0.0052895
Q6IAN0	DHRS7B	6602.1	7070	6802.8	8453.2	7701.6	8108	0	29.5485	39.8413	0	2.9545	3.09829	Q6IAN0	YES	-3.51905	0.152889	0.24489	0.00786286
Q96DA6	DNAJC19	15186.3	14538.1	15127.9	16970.4	17982.8	17897.2	147.243	127.119	113.938	126.044	157.589	134.534	Q96DA6	YES	0.10691	0.502132	0.236732	0.00227407
P15954	COX7C	2993.1	2877.5	3965	3458.9	3986.1	4116.3	0	0	0	0	0	0	P15954	YES	#DIV/0!	#DIV/0!	0.233219	0.222979
Q9NVH1	DNAJC11	37257	34395.3	33164.1	40109	40836.5	41911.4	421.403	384.86	416.849	393.554	352.213	385.163	Q9NVH1	YES	-0.113047	0.146216	0.229114	0.0103883
O43615	TIMM44	41653	41714.5	37988.3	46778.5	47589.3	47727.7	343.269	231.145	241.703	290.038	188.428	349.2	O43615	YES	0.0202712	0.951116	0.227618	0.00548357
Q9NP58	ABCB6	20307.1	19362	18931.7	23496.6	22434.7	22018.9	0	0	0	67.5904	0	0	Q9NP58	YES	#DIV/0!	0.373901	0.213557	0.00649617
O95563	MPC2	13992.4	13783.8	13962.6	15709.4	15869.7	16768.8	77.5174	85.1555	101.227	59.2488	55.7418	36.1461	O95563	YES	-0.804138	0.0199541	0.212064	0.00280004
Q5XKP0	C19orf70	13184.2	12269.4	11433.6	14820.2	13878	13985.5	77.2472	7.13952	17.5731	0.445402	0	0	Q5XKP0	YES	-7.83868	0.196213	0.210565	0.0301237
Q86TW2	ADCK1	2703.4	2481.4	2478.7	2857.7	2969.3	3027.1	15.1016	40.1114	20.302	47.7536	22.6271	59.7476	Q86TW2	YES	0.785101	0.243773	0.208342	0.0113964
P51648	ALDH3A2	38623	39213.6	37067.2	44731	44171.1	43820.3	236.878	224.505	234.553	178.023	125.662	87.3619	P51648	YES	-0.831613	0.0186505	0.207985	0.00101728
Q8N183	NDUFAF2	30394	29095.3	28497.4	31747.5	34928.8	34885.7	297.923	220.624	268.649	254.217	239.453	272.508	Q8N183	YES	-0.0390434	0.78891	0.207003	0.0192105
P10620	MGST1	17733.4	18292.2	18849.8	21316.4	20990.8	20796.6	575.998	634.547	732.506	628.012	611.04	551.876	P10620	YES	-0.117617	0.377673	0.201567	0.00153003
Q9UII2	ATPIF1	36237.3	30637.8	29543.6	35322.1	39170.2	36246.9	98.6089	56.647	71.8381	56.6762	27.7051	87.725	Q9UII2	YES	-0.399989	0.436662	0.199781	0.114858
Q6PIU2	NCEH1	14588.4	14243.1	14437.8	16570.7	16558.3	16414.1	417.925	378.642	376.517	399.814	314.652	418.787	Q6PIU2	YES	-0.0498365	0.721736	0.19534	4.82189e-05
Q9NVI7-2	ATAD3A	45094.8	41452	39733.8	47351.8	48733.9	48197.5	625.668	637.328	537.772	572.785	518.616	477.68	Q9NVI7	YES	-0.198693	0.138273	0.19227	0.0212126
Q9Y5J7	TIMM9	7361.7	6274.1	7196.6	8238.3	7110.8	8442.9	215.107	242.122	260.57	245.18	233.88	239.71	Q9Y5J7	YES	0.00195127	0.982142	0.191647	0.138859
Q8IUX1	TMEM126B	7891	7591.3	7720.7	8704.9	8905.9	8762.4	57.5826	58.349	70.3122	51.7899	48.8362	30.7386	Q8IUX1	YES	-0.503614	0.0780026	0.184761	0.000555864
Q96BW9-3	TAMM41	16913.9	16001.8	15723.1	17949.3	18629.2	18669.9	89.0798	64.8433	63.2057	82.1072	83.3591	87.8126	Q96BW9	YES	0.222176	0.231181	0.183825	0.00680458
P30536	TSPO	4370.5	4331.9	4383.8	4765	5001.4	5091.2	72.3968	91.5303	71.8449	80.3466	74.0046	85.1507	P30536	YES	0.0226445	0.871852	0.183155	0.00389849
Q9BUV8	C20orf24	4776.5	4921.8	5184.6	5796.9	5698.1	5395.3	96.2421	89.5169	144.352	91.4001	87.2278	113.323	Q9BUV8	YES	-0.177226	0.541257	0.182539	0.0169754
Q13423	NNT	141791	133547	128907	149244	153937	155012	1870.56	1681.22	1879.88	1576.25	1591.06	1578.7	Q13423	YES	-0.194678	0.0243959	0.180725	0.0124516
O43464	HTRA2	10525.9	10557.3	10120.6	11435	12003.1	11925.9	72.5699	86.9077	105.712	78.2207	73.8799	62.635	O43464	YES	-0.304463	0.189806	0.18056	0.00362082
P41250	GARS	23148.8	23371	22365	25928.8	26371.2	25600.3	86.2807	140.313	185.258	197.463	152.927	140.88	P41250	YES	0.254393	0.472223	0.177443	0.00135748
Q9BSF4	C19orf52; TIMM29	6434.8	6204.6	5792.3	7127.4	6761.4	6950.9	0	0	0	0	0	0	Q9BSF4	YES	#DIV/0!	#DIV/0!	0.177145	0.0204263
O14925	TIMM23	13761.3	13049.3	13251.3	14683.2	15407	15097	311.785	264.426	331.351	218.61	244.989	232.95	O14925	YES	-0.381771	0.0297829	0.173683	0.00458763
Q6UXV4	APOOL	18872.2	17182.8	17126.2	19260.9	20380.8	20282.6	193.614	174.175	176.315	197.538	154.062	188.821	Q6UXV4	YES	-0.0097994	0.93718	0.172225	0.0291751
Q13162	PRDX4	15162.5	14875.8	15260.1	16764.7	17156.5	16695.8	506.825	482.708	542.768	393.366	368.384	277.511	Q13162	YES	-0.560143	0.0138844	0.160162	0.000649898
Q9UJZ1	STOML2	84604.1	74514.3	78707.9	86692.5	89082.4	89849.4	609.444	383.886	487.151	333.92	224.573	486.715	Q9UJZ1	YES	-0.502274	0.22097	0.159479	0.0394964
P14927	UQCRB	58280.2	52066.7	53056.3	58375.1	60293.6	63529	2683.82	2226.76	2184.22	2094.59	1992.31	2548.47	P14927	YES	-0.0965879	0.548622	0.157069	0.0624719
Q9NQZ5	STARD7	1235.3	1434.2	1183.9	1569.4	1328.4	1395.6	0	0	0	7.1119	1.88913	4.50318	Q9NQZ5	YES	#DIV/0!	0.0405123	0.155989	0.234204
P25705	ATP5A1	308461	288574	273169	314814	317922	334062	4629.17	3390.34	3882.93	2141.03	1879.47	2458.63	P25705	YES	-0.877386	0.0104019	0.151861	0.0528857
O60830	TIMM17B	6580.2	5929.4	6199.7	6825.3	7005.5	6882.1	130.559	77.5449	88.9204	110.569	81.9963	46.6838	O60830	YES	-0.312069	0.476047	0.146774	0.0271405
P21964	COMT	22141.4	22732.6	23111.8	25323.4	25324.1	24500	126.608	92.6282	112.045	75.4691	61.2947	55.9181	P21964	YES	-0.781836	0.0156247	0.144492	0.00374048
Q13772	NCOA4	212.2	200.4	239	242.5	216.1	261	4.50728	0	16.1814	17.753	6.2578	25.7335	Q13772	YES	1.26569	0.262333	0.143209	0.260873
O14521	SDHD	3969	3689.9	3760.5	3949.8	4159.3	4496.7	0	0	0	0	0	0	O14521	YES	#DIV/0!	#DIV/0!	0.142601	0.0929558
Q9Y3D7	PAM16	18045.3	16606.8	17179.9	18504	19410.8	19261.1	117.911	116.378	106.349	92.9737	101.377	81.6107	Q9Y3D7	YES	-0.303771	0.0335189	0.141564	0.0240713
P35232	PHB	86595	77240.6	82548.8	87542.2	92149.5	91618.8	1364.79	1088.59	1293.48	863.048	913.061	1072.74	P35232	YES	-0.395299	0.045307	0.139034	0.0539725
Q96BQ5	CCDC127	18310.2	17482.1	16263.4	18947.3	19431.7	18846.5	44.5712	15.7207	30.6622	28.2892	13.5467	20.3002	Q96BQ5	YES	-0.549706	0.362611	0.136602	0.0501371
Q99832	CCT7	26687.7	29175.1	27741.3	30949.5	30917.4	29978.3	216.938	196.375	191.003	95.6409	80.7935	0	Q99832	YES	-1.77617	0.00974592	0.135631	0.0252201
P17152	TMEM11	4905.9	4413.3	4273.3	4881.2	5064	4972.4	0	0	0	0	0	0	P17152	YES	#DIV/0!	#DIV/0!	0.134205	0.0906125
P07237	P4HB	112373	121407	124637	138267	132579	121774	863.124	1011.07	1039.89	1202.05	909.96	963.894	P07237	YES	0.0779668	0.634907	0.131494	0.133633
Q9NX40	OCIAD1	26054.5	22570.2	23617.9	25154.4	27362.3	26502.3	450.536	305.606	363.382	236.001	227.647	205.947	Q9NX40	YES	-0.741524	0.0252932	0.12935	0.136733
O43677	NDUFC1	1146.2	843.1	1013.1	1085.3	1017	1181.3	0	0	0	0	0	0	O43677	YES	#DIV/0!	#DIV/0!	0.129162	0.400893
Q5ST30	VARS2	69.7	71.7	61	60.2	88.2	72.9	1.8038	2.66786	0	0	9.8677	3.21359	Q5ST30	YES	1.54862	0.394371	0.128794	0.510691
Q96A46	SLC25A28	659	570.5	627.8	662.1	686.5	681	9.47848	10.7483	11.3574	7.01066	20.6666	23.6883	Q96A46	YES	0.701596	0.270424	0.127989	0.100068
P32322	PYCR1	27708.3	26003.1	26602.2	26875.1	30422.5	30382.4	517.163	586.613	753.512	615.051	586.877	582.994	P32322	YES	-0.057336	0.750665	0.126603	0.12697
Q6UB35	MTHFD1L	80384.9	77989.4	75826.4	82604.2	86346.3	86329.9	930.78	1019.04	1021.54	1031.89	874.533	1003.78	Q6UB35	YES	-0.0300068	0.738245	0.124337	0.0178653
P05141	SLC25A5	34967.7	32172.6	32101.7	34971.7	35286.8	37549.3	53.5769	7.40903	59.6819	0	0	0	P05141	YES	#NUM!	0.071396	0.119439	0.0835197
Q9NX63	CHCHD3	47817.3	44062.2	43212.5	48202.9	48921.2	49401.9	772.514	624.348	693.224	601.826	565.228	656.726	Q9NX63	YES	-0.196631	0.152941	0.117214	0.059055
Q9Y4W6	AFG3L2	82433.2	75827.1	73292.1	81250.1	84557.8	84798	466.56	309.995	395.892	184.107	200.613	200.181	Q9Y4W6	YES	-1.00326	0.0126891	0.114082	0.0980864
P50416	CPT1A	65896.3	63085.5	63418.4	68571.2	70119.4	69528	722.722	654.798	796.308	711.02	768.641	640.453	P50416	YES	-0.0360957	0.761794	0.113989	0.00608585
Q56VL3	OCIAD2	8028.1	8146	7649.4	9145.4	8024	8572.5	117.83	120.971	100.502	80.3631	77.8546	101.248	Q56VL3	YES	-0.387029	0.0528026	0.111733	0.147501
P08574	CYC1	47661.7	40585.1	41798.2	45268.9	46908.5	48275.9	528.332	346.342	402.788	446.001	393.317	462.785	P08574	YES	0.0275621	0.89371	0.11108	0.21413
Q969V5	MUL1	5500.9	4865.9	4966.1	5373.1	5531.4	5639.5	34.0313	14.8927	13.4218	18.1242	12.4744	18.4048	Q969V5	YES	-0.347413	0.555057	0.109678	0.12925
O75438	NDUFB1	3324.5	2776	2987.2	3167.3	3216.9	3418	273.468	211.237	261.258	218.6	214.72	227.78	O75438	YES	-0.174237	0.219085	0.10919	0.250025
P27105	STOM	52219.4	50120.9	49793.6	55120.5	55166.2	53745.4	960.244	801.871	904.256	792.323	693.098	721.608	P27105	YES	-0.272772	0.0495021	0.108637	0.011259
Q9GZY8-4	MFF	239.4	204.5	210.5	231	238.4	235	4.64082	2.85513	5.7959	8.99421	3.89217	5.67162	Q9GZY8	YES	0.481499	0.365791	0.106222	0.203767
Q9P032	NDUFAF4	18827	18770.4	17850.5	19536.8	19837.2	20259.9	121.119	149.147	121.555	226.248	196.612	174.116	Q9P032	YES	0.607481	0.0181448	0.105	0.021296
Q96GJ1	TRMT2B	1335.3	1449.4	1287.9	1448.8	1454.6	1471.5	171.36	163.903	141.502	233.872	238.21	238.298	Q96GJ1	YES	0.575313	0.00101961	0.1033	0.105837
Q9GZY4	COA1	8088.8	7380	7330.7	7864.3	8345.3	8237.8	0	0	0	0	0	0	Q9GZY4	YES	#DIV/0!	#DIV/0!	0.100679	0.126188
P62269	RPS18	16037.9	17397.9	16673.4	18540.5	16793.1	18285.3	131.403	125.674	178.607	172.019	128.768	178.905	P62269	YES	0.138826	0.557748	0.0976661	0.156572
P49207	RPL34	12268.6	13340.4	12886.2	14375.6	13340.9	13471.1	0	11.5058	2.52348	13.7226	0	0	P49207	YES	-0.0318881	0.986677	0.0975315	0.116762
Q96IX5	USMG5	4322.5	4511.4	4772.9	4945	4811.1	4787.8	0	0	15.5299	0	0	0	Q96IX5	YES	#NUM!	0.373901	0.0960864	0.0886468
O75431	MTX2	18216.2	15819.9	16341.5	17319.3	18763	17697.1	225.352	204.974	242.098	168.623	197.513	158.915	O75431	YES	-0.356914	0.0358896	0.0942713	0.251339
Q96C01	FAM136A	7289.8	7231.6	7269.8	7924.1	7564.4	7725	45.7623	29.9297	46.7239	44.9685	26.0223	16.9807	Q96C01	YES	-0.476685	0.309881	0.0912184	0.0108475
Q9H019	FAM54B; MTFR1L	1526.2	1485.7	1260.2	1618.3	1372.2	1558	13.5769	14.6308	6.19065	3.07157	0	0	Q9H019	YES	-3.48529	0.0214029	0.0904454	0.453368
P29401	TKT	140367	146476	136964	149340	151203	150182	2804.72	2894.02	2812.66	2079.47	1932.56	1930.84	P29401	YES	-0.518235	0.000113878	0.0888388	0.0339979
O14880	MGST3	13043.5	13246.2	12261.7	13310.6	13916.5	13737.8	147.745	147.833	166.427	107.509	114.662	124.009	O14880	YES	-0.416385	0.0078925	0.087605	0.0829784
Q5T9A4	ATAD3B	18771.4	18058.8	16871.5	18838.2	18903.6	19292	52.4282	66.5816	52.684	60.6525	20.6997	50.8072	Q5T9A4	YES	-0.377559	0.364584	0.0868494	0.124096
P62906	RPL10A	39271.9	40468.4	39501.2	42771	42123.5	41729.9	78.8377	151.933	173.262	27.5875	50.5355	70.3309	P62906	YES	-1.44446	0.0521499	0.086669	0.00664968
Q8TC12	RDH11	9077.2	9068.2	8928.9	9500.6	9555.8	9674.5	313.37	226.155	272.5	171.622	191.501	140.23	Q8TC12	YES	-0.689951	0.0245887	0.0856791	0.00141619
Q9NXH9	TRMT1	404.1	384.1	383.8	415.3	409.8	416.6	0	0	0	0	0	0	Q9NXH9	YES	#DIV/0!	#DIV/0!	0.0833441	0.0298374
Q96HS1	PGAM5	37919.6	33631.3	34388.7	35994.6	38143.2	38003.2	282.562	192.596	239.843	222.584	183.499	224.333	Q96HS1	YES	-0.18164	0.388961	0.0820719	0.238309
Q9HBL7	PLGRKT	15780.8	14345.3	14392	15669.5	15728.1	15722.8	16.7858	9.84663	4.82279	3.67565	1.25426	18.2426	Q9HBL7	YES	-0.440884	0.685616	0.0819598	0.139504
Q13505		20456.9	18186.6	17760.9	20242.9	19564.4	19808.8	309.276	212.44	232.774	221.661	174.43	250.799	Q13505	YES	-0.221979	0.386499	0.0798943	0.281134
Q99595	TIMM17A	6286	6181.1	6556.6	6703.7	6853.5	6535.1	348.011	316.575	370.951	255.629	256.037	236.19	Q99595	YES	-0.469548	0.00493242	0.0788449	0.0697118
Q6P4A7	SFXN4	3541.1	2974.2	2982.2	2981.6	3505.8	3537.3	0	0	0	0	0	0	Q6P4A7	YES	#DIV/0!	#DIV/0!	0.0779394	0.536421
Q9H300	PARL	10354.6	9303.5	9579.2	9974.2	10718.8	10132.4	81.5003	83.5123	93.9375	85.3878	93.5068	87.3236	Q9H300	YES	0.0399346	0.623814	0.0763095	0.243857
Q9NZ45	CISD1	14132.3	13457	14224.7	14672.8	14563.2	14822.4	112.687	79.1613	102.586	59.4744	64.4808	61.4081	Q9NZ45	YES	-0.667589	0.0223043	0.075431	0.0418542
P38646	HSPA9	343351	333197	336430	342482	360208	363214	5613.14	5004.7	5437.83	7021.85	6783.38	7274.89	P38646	YES	0.392801	0.00188559	0.0734755	0.068573
P32189-1	GK	12396.4	11560.9	11635.1	12236.1	12809.9	12401.3	4.46329	0	0	0	0	0	P32189	YES	#NUM!	0.373901	0.0732925	0.122726
P48047	ATP5O	54265.8	50040.2	50654.5	52111.5	54905.6	55831.9	840.528	740.471	939.084	487.342	484.678	447.005	P48047	YES	-0.828572	0.00335669	0.0716343	0.202848
Q9BYD6	MRPL1	23752.7	22939.4	22078.5	22787.5	24168.1	25271	186.316	186.686	201.334	120.921	107.961	101.364	Q9BYD6	YES	-0.798355	0.000426975	0.0707383	0.25416
Q00325-2	SLC25A3	109498	102570	100122	105488	109326	113014	2084.79	1907.49	2175.97	1309.24	1374.55	1499.24	Q00325	YES	-0.560313	0.00237091	0.0705115	0.215963
P24539	ATP5F1	67109.9	62166.4	64170.7	67460.3	67477.4	67736.1	633.087	457.421	525.682	330.811	354.594	501.637	P24539	YES	-0.445226	0.125163	0.0672212	0.0992736
P53701	HCCS	32294.4	29791.3	31947.8	31771.2	33694.1	32651.5	289.943	210.48	305.349	123.908	75.0628	116.352	P53701	YES	-1.35354	0.00780719	0.0613254	0.229301
Q15070	OXA1L	28997.5	25968.7	25702.6	27131.7	28879.4	28055.5	721.917	641.287	592.16	559.364	560.551	528.132	Q15070	YES	-0.24668	0.0595707	0.0595219	0.388256
P22234	PAICS	31921.8	36433.6	34708.6	35614.6	35885.7	35882.6	57.1639	61.1108	97.6198	0	0	0	P22234	YES	#NUM!	0.0050304	0.0592238	0.335915
Q330K2	NDUFAF6	1610.5	1521.2	1556.8	1599.2	1619.4	1665.2	26.3437	9.10504	8.52456	23.5566	14.9042	58.7551	Q330K2	YES	1.14456	0.291781	0.0588777	0.115533
Q9UQ90	SPG7	11939	11117.8	10958.4	11594.9	11857.1	11956.2	37.8146	4.01584	9.23712	29.9332	0	15.2474	Q9UQ90	YES	-0.176703	0.89227	0.0579039	0.223174
Q96TC7	FAM82A2; RMDN3	24891.9	22691.5	22530.2	23864.7	25083.8	24013.9	161.797	122.816	170.77	145.381	191.503	223.081	Q96TC7	YES	0.298256	0.265277	0.0574589	0.328014
Q3ZCQ8	TIMM50	32441.6	30431.6	30022.1	31798.5	32874.1	31812.8	289.006	322.517	314.883	343.916	316.982	336.353	Q3ZCQ8	YES	0.106313	0.141791	0.054705	0.221968
P11047	LAMC1	13788.7	13406.1	14435.1	14949.4	14307.1	13979.8	1161.87	1100.41	1346.87	1025.46	937.421	857.445	P11047	YES	-0.355798	0.0411608	0.054623	0.265362
Q16881	TXNRD1	26470.7	28519.9	27674.7	29053.5	28412.8	28342.3	488.414	481.858	587.722	400.978	440.197	372.31	Q16881	YES	-0.360533	0.0437904	0.0538404	0.174897
Q92667	AKAP1	13673.9	12994.7	13223.4	13846.1	13831	13707.4	73.1722	36.6511	40.8221	59.7063	34.0162	45.8558	Q92667	YES	-0.110081	0.801363	0.0529911	0.0715844
P99999	CYCS	33853	32732.9	32511.5	32449	35165	35160.7	1157.55	1138.66	1199.76	1359.63	1515.19	1624.15	P99999	YES	0.363903	0.0132627	0.052566	0.285593
O75027	ABCB7	42584	40327.1	38301.3	40682.3	42270.6	42622.6	329.753	330.305	407.537	285.355	234.688	257.694	O75027	YES	-0.457011	0.0312798	0.0510177	0.34932
Q9GZT6	CCDC90B	9260.9	8165	8631.5	8697.2	9271.6	9003.4	64.0563	54.6709	74.1041	60.499	68.9895	71.072	Q9GZT6	YES	0.0566987	0.711068	0.0497801	0.442648
Q53H12	AGK	27183.6	25562.3	24270.5	25688	26445.1	27408.4	223.827	194.821	206.397	178.919	149.936	158.891	Q53H12	YES	-0.357829	0.0189779	0.0465421	0.438308
Q96NB2	SFXN2	5790.3	5232.5	5490.2	5523.3	5814.2	5715.6	0	0	0	0	0	0	Q96NB2	YES	#DIV/0!	#DIV/0!	0.0464318	0.379536
Q9UDR5	AASS	11776.3	11932.2	11572.4	11828.5	12180.3	12415.9	62.643	40.8787	59.6431	48.3023	44.2535	50.4885	Q9UDR5	YES	-0.189868	0.395356	0.0460297	0.129221
Q6NUK1	SLC25A24	67580.7	62410.8	62519	63666.4	67674.8	67100.2	392.643	348.895	438.105	203.076	206.679	136.267	Q6NUK1	YES	-1.11132	0.00359034	0.0437759	0.402924
Q4G0I0	C16orf91	2490.7	2276.8	2317	2459.9	2412.2	2415.4	20.3491	11.9665	20.7513	18.9283	7.01092	21.2112	Q4G0I0	YES	-0.170543	0.726341	0.0407579	0.372303
Q9UFN0	NIPSNAP3A	7848.4	8030.8	7445.4	7839.6	7918.4	8202.9	211.843	216.265	219.339	256.936	165.732	199.926	Q9UFN0	YES	-0.05647	0.771769	0.0388298	0.359588
Q3KQZ1	SLC25A35	287.3	297.8	319	305.9	323.1	297.3	9.90348	14.3796	23.6656	17.9706	25.4583	14.2444	Q3KQZ1	YES	0.266413	0.568581	0.0349972	0.571391
Q9Y6C9	MTCH2	27200.1	26121.8	26780.9	27198.8	27254.7	27608.3	782.022	757.925	815.368	692.379	746.669	768.163	Q9Y6C9	YES	-0.0936951	0.153024	0.0348581	0.126368
O94826	TOMM70A; TOMM70	92495	87711.5	86433.1	88709.4	91744.4	92416.8	467.086	444.219	552.62	445.038	373.447	445.064	O94826	YES	-0.212359	0.17628	0.0333259	0.392471
Q02127	DHODH	12517.3	11611.7	11665.3	12043.7	12337.9	12248.3	168.373	164.506	190.056	228.792	186.856	243.096	Q02127	YES	0.333087	0.0722371	0.0332919	0.414171
Q9BUR5	APOO	12052.4	10633.7	10663.7	11469.6	11775.1	10877	174.618	105.434	92.0083	16.1483	8.06951	0	Q9BUR5	YES	-3.9414	0.0111868	0.0330114	0.656931
Q7KZN9	COX15	15092.8	14864.1	14461.3	15585.7	14986.7	14872.3	45.4915	49.1226	51.8419	29.102	23.0048	0	Q7KZN9	YES	-1.49092	0.0254646	0.0329611	0.300689
P43304	GPD2	125976	114604	113582	117169	123488	121660	1959.18	1593.95	1837.43	1154.65	981.164	1189.76	P43304	YES	-0.696834	0.00534213	0.0328422	0.569577
Q14257	RCN2	12372.2	10881.2	10277.9	11855.4	11419.3	10957.6	103.524	51.8963	82.3771	52.9758	64.3699	41.4815	Q14257	YES	-0.582278	0.183251	0.0298498	0.746379
P36776	LONP1	88086.3	82399.8	80933.7	83453.5	87241.1	85725.2	696.267	531.693	532.775	648.776	511.556	516.469	P36776	YES	-0.0704665	0.712805	0.0284094	0.532596
Q96AQ8	CCDC90A; MCUR1	15232	13977.1	13931.8	14353.9	14929.8	14714.6	4.38513	10.8506	0	14.5167	4.22884	8.06233	Q96AQ8	YES	0.815203	0.425529	0.0283915	0.566424
Q99643	SDHC	3793	3990.2	4033.9	4124.2	4086.6	3838.8	121.729	138.972	147.057	118.783	54.6217	30.6332	Q99643	YES	-0.99888	0.0680154	0.0281092	0.54135
Q9BQ95	ECSIT	13941.5	12950.6	13047.3	13105.3	13813.1	13798.6	168.315	147.218	162.559	167.738	171.427	184.174	Q9BQ95	YES	0.130456	0.133448	0.0278186	0.545077
Q9BWM7	SFXN3	22650.4	20035.5	20360.6	20731	21697.6	21809.8	15.6731	0	45.4379	0	0	0	Q9BWM7	YES	#NUM!	0.20107	0.0270197	0.678816
Q9H2D1	SLC25A32	8824.6	8506.7	8626.2	8596.2	8960.5	8839.3	411.559	401.293	460.129	358.406	362.21	366.857	Q9H2D1	YES	-0.227233	0.0278509	0.0241679	0.360452
Q9Y276	BCS1L	23069.9	21339.3	21443.9	21667.3	22911.2	22295.6	230.711	224.043	309.389	250.53	264.195	218.581	Q9Y276	YES	-0.0594272	0.753481	0.0221962	0.635985
P61604	HSPE1	90324.2	95141	86806.7	87120.2	88141.4	101196	308.285	309.818	357.075	210.079	211.768	148.571	P61604	YES	-0.773646	0.00678523	0.0220091	0.799299
Q6PML9	SLC30A9	8081.7	8016.4	6998.6	7710.2	7566.3	8156.4	6.29494	1.11667	0	0	0	0	Q6PML9	YES	#NUM!	0.271649	0.0208488	0.789724
Q9Y3D3	MRPS16	5449	6113.5	5343.4	5706.6	5560.2	5872.8	142.96	144.222	155.047	161.45	179.754	168.21	Q9Y3D3	YES	0.204044	0.0271638	0.0198066	0.777244
O95140	MFN2	35267.1	31116.6	30930.8	32681.9	33217.3	32684.9	559.708	497.729	506.311	346.762	308.116	296.717	O95140	YES	-0.716589	0.00115365	0.0187002	0.781504
Q9H9B4	SFXN1	47770.1	44657.8	46683.3	46181.1	46730.4	48001.4	1200.81	1293.85	1468.91	1007.66	873.356	1230.59	Q9H9B4	YES	-0.349145	0.0951434	0.0185651	0.601076
O95168	NDUFB4	9512.4	8724.1	8718.3	8877.6	9023.3	9391.3	33.4905	2.36929	28.6674	19.4437	16.148	15.1407	O95168	YES	-0.347002	0.662012	0.0179465	0.730865
O60313-2	OPA1	121001	106533	108610	110513	115744	114034	1349.4	1000.25	1089.3	721.485	706.026	710.513	O60313	YES	-0.685694	0.0144229	0.0176909	0.786441
Q9H2W6	MRPL46	17028.6	17415.5	15920.6	16827.4	16572.9	17518.6	199.201	148.54	216.398	146.067	130.882	145.298	Q9H2W6	YES	-0.417962	0.0869864	0.0157883	0.744823
Q9Y512	SAMM50	53655.5	48460.3	47777.9	50850.6	50780.7	49811.9	494.69	477.054	632.869	345.862	333.67	386.415	Q9Y512	YES	-0.590088	0.025636	0.0148371	0.79775
O60669	SLC16A7	2290.1	2352.4	2235.2	2422.6	2234.4	2288.8	10.9269	5.50843	8.2615	8.53825	0	0	O60669	YES	-1.53231	0.172555	0.0142147	0.745892
P84085	ARF5	2638.7	2747.9	2522.8	2682.7	2621.3	2677.1	7.01772	14.8103	9.94546	7.76951	2.14961	11.2509	P84085	YES	-0.585799	0.368715	0.0130193	0.742542
Q8NBN7	RDH13	9602.1	8765.2	9184.8	9182.2	9593.6	9024.3	26.0044	35.7257	34.8018	6.50032	16.2373	16.6423	Q8NBN7	YES	-1.29355	0.0137112	0.0129278	0.793355
Q9NUT2	ABCB8	4530.8	4124.4	4146.2	4324.2	4324.3	4247.4	33.7978	4.37009	0	13.3069	0	0	Q9NUT2	YES	-1.52019	0.5111	0.0106109	0.826261
O95298	NDUFC2; NDUFC2-KCTD14	6416.6	5684.3	5950.1	5999.3	6012.1	6158.5	101.12	82.7585	78.0719	79.9948	87.7324	74.4238	O95298	YES	-0.113386	0.456893	0.00947172	0.865813
Q9NRK6	ABCB10	11711.2	10779.6	10777.4	10932.2	11342.9	11206.3	0	0	0	0	0	0	Q9NRK6	YES	#DIV/0!	#DIV/0!	0.00921604	0.841687
Q9NX18	SDHAF2	2728.5	2636.7	2467.4	2612.8	2567.1	2695.7	0	0	0	0	0	0	Q9NX18	YES	#DIV/0!	#DIV/0!	0.00789856	0.874612
P04406	GAPDH	228724	238280	252760	244393	241052	238096	5643.89	5805.21	6722.77	4163.9	3975.58	4320.28	P04406	YES	-0.54443	0.00556825	0.00755283	0.870003
Q9BQ69	MACROD1	6450	6021.6	6482.6	6129.7	6388.6	6529.9	0	0	0	0	0	0	Q9BQ69	YES	#DIV/0!	#DIV/0!	0.00713711	0.87649
P21796	VDAC1	135262	122891	132294	127446	132158	132661	2252.01	1753.36	2117.91	1383.85	1448.84	1325.51	P21796	YES	-0.558347	0.0128872	0.00670557	0.889101
Q14197	ICT1; MRPL58	11431.6	12520.6	10337.5	11328.4	10970.3	12139.5	34.4101	7.81373	26.8611	0	0	0	Q14197	YES	#NUM!	0.0436744	0.00623446	0.948408
P80303	NUCB2	10885.7	10751.1	10503.3	11378.7	10698.2	10198.4	82.4855	0	20.9895	49.215	30.3682	88.5172	P80303	YES	0.700041	0.513737	0.00605609	0.906395
Q8N5K1	CISD2	8200.8	7965.7	8170.7	7960	8319.8	8072.7	117.668	115.634	116.802	81.1886	99.9499	107.232	Q8N5K1	YES	-0.27986	0.057285	0.00090669	0.970451
P00387	CYB5R3	52315.8	51107	51609.2	51165.9	51866.2	52071.8	971.303	864.989	974.175	675.795	749.945	757.872	P00387	YES	-0.364093	0.00928707	0.000668931	0.95964
Q14318-2	FKBP8	27790.7	27635.4	26375.5	28497.1	26173.1	27139.1	851.598	718.001	760.753	530.935	347.935	389.082	Q14318	YES	-0.878047	0.0064814	0.000135795	0.997622
Q92843-2	BCL2L2; PABPN1	150.6	138.9	142.3	153	138.5	140.3	0	0	0	0	0	0	Q92843	YES	#DIV/0!	#DIV/0!	0	1
Q9BVV7	TIMM21	22999	19998	19527.4	20510.6	20973.5	21031.5	37.4263	0	0	0	0	0	Q9BVV7	YES	#NUM!	0.373901	-0.000203066	0.997999
Q9HB07	C12orf10	3200.6	3286.4	3302.6	3208.8	3353.7	3224.3	0	0	0	0	0	0	Q9HB07	YES	#DIV/0!	#DIV/0!	-0.000412696	0.987452
O75251	NDUFS7	13525.5	12730	11918.9	12535.3	12542.6	13039.1	309.66	284.092	213.135	255.65	206.363	251.928	O75251	YES	-0.176561	0.400122	-0.00217091	0.970893
Q9H936	SLC25A22	17003.8	14655.6	14661.8	14578.4	16118.4	15509.6	35.4396	21.9008	13.3382	46.7661	14.9967	22.5562	Q9H936	YES	0.254584	0.713712	-0.00357994	0.968154
P45880	VDAC2	84183.4	75331.4	79762.8	76222.4	81407.8	80924	932.629	815.466	950.842	663.459	605.72	833.693	P45880	YES	-0.36003	0.0691019	-0.00436826	0.940662
Q96A26	FAM162A	25520.1	22342.7	23226	22464.3	24228.2	24117.7	184.687	107.944	198.933	41.4401	27.1397	117.827	Q96A26	YES	-1.39892	0.0632862	-0.00566509	0.937086
P33316	DUT	12003.4	12529.1	11310.6	11827.6	11866.4	11983.8	111.711	57.3146	81.481	63.5782	16.1329	30.8737	P33316	YES	-1.1797	0.0913129	-0.00666876	0.884482
Q8NBX0	SCCPDH	16959	15712.3	15860.1	15733.1	16628.5	15883.9	362.54	352.677	353.379	294.763	304.898	287.838	Q8NBX0	YES	-0.267897	0.000509348	-0.00852409	0.852573
O95202	LETM1	92887.7	84399.6	84036	86156.8	86288.1	87331.3	837.371	577.842	729.85	303.921	323.424	233.18	O95202	YES	-1.31773	0.005909	-0.0085665	0.868202
Q96ER9	CCDC51	17735.8	16970.9	16665.1	17189.8	16825.9	16976.7	0	34.2185	0	55.5368	0	0	Q96ER9	YES	0.698669	0.7602	-0.0106944	0.725322
Q9H061	TMEM126A	12218.1	10933.2	11151.2	10952.8	11622.4	11459.3	33.7389	23.8118	25.4688	0	0	0	Q9H061	YES	#NUM!	0.000839162	-0.0113158	0.850768
Q15388	TOMM20	7704.5	6955	6787.8	7247.6	7158.5	6863.8	147.344	156.754	165.133	113.698	121.036	139.652	Q15388	YES	-0.325773	0.0270828	-0.0119828	0.855619
Q9BSE5	AGMAT	1917.3	1875.3	1946	1905.8	1839.4	1943.1	74.8269	69.1995	70.5325	103.814	75.3585	102.872	Q9BSE5	YES	0.394545	0.0766884	-0.0127013	0.670835
Q96RQ3	MCCC1	13469.7	11879	12162.1	12209.9	12338	12624.1	135.875	92.2106	131.384	146.286	90.8505	156.686	Q96RQ3	YES	0.131674	0.666973	-0.0130897	0.833996
Q8NE86	MCU	15484.9	13790.9	13917.6	13895.3	14635.6	14249	160.602	107.957	144.933	56.4888	60.3	74.3486	Q8NE86	YES	-1.11325	0.0109449	-0.0138778	0.82537
P40939	HADHA	163238	153389	155310	152294	158561	156514	3342.57	2993.85	3528.32	2053.87	2012.26	2023.1	P40939	YES	-0.696022	0.00131891	-0.0140298	0.688841
Q969Q5	RAB24	5296.1	4893.8	5240.4	5160	5181.8	4884.1	0	0	0	0	0	0	Q969Q5	YES	#DIV/0!	#DIV/0!	-0.0192386	0.688833
Q9NRV9	HEBP1	11776.3	11493.3	11941.5	11344.7	11745.8	11630.6	69.1766	45.5389	39.5418	36.5623	26.9193	6.94604	Q9NRV9	YES	-1.13113	0.0902262	-0.0202176	0.40843
P09669	COX6C	14856.3	13841.8	14548.9	14008.7	14431	14190.6	218.852	180.494	230.915	203.731	205.599	170.097	P09669	YES	-0.121323	0.424713	-0.0207209	0.560582
Q9NW81	ATP5SL; DMAC2	3014.5	2768.7	2883.1	2674.9	2953.6	2903.5	0	0	0	0	0	0	Q9NW81	YES	#DIV/0!	#DIV/0!	-0.0225322	0.708235
P12235	SLC25A4	3196.9	2832.9	3022.4	2858.1	3020	3027.9	13.9247	9.64203	9.69802	12.8872	5.58322	0	P12235	YES	-0.848779	0.284274	-0.0234908	0.702627
P46199	MTIF2	7525.2	7960.7	7276.4	7879.2	7038	7475.2	0.0996875	0	0	0	0	0	P46199	YES	#NUM!	0.373901	-0.0236372	0.715119
Q5JTJ3	COA6	12997.1	10620.6	11222.5	11146.8	11193.6	11929.2	96.6301	35.6406	77.1979	35.7433	33.4575	101.158	Q5JTJ3	YES	-0.298159	0.671843	-0.0238236	0.813995
O94925-3	GLS	15809	15477.3	14991.6	14488.8	15532.2	15491.2	169.299	106.573	164.407	111.478	88.0759	64.2533	O94925	YES	-0.738937	0.0728805	-0.0240701	0.572351
Q9H078-2	CLPB	38544.5	35408.5	36429.2	35765.2	36541.9	36228.5	487.48	281.414	390.236	222.713	34.7566	88.9817	Q9H078	YES	-1.74232	0.0294076	-0.0243392	0.552599
Q02978	SLC25A11	45127.5	41443.4	41130	41256.1	42813.2	41491.2	719.061	741.329	739.61	625.581	579.635	475.545	Q02978	YES	-0.388389	0.018302	-0.024386	0.630481
P03905	ND4	5795	5560	5607.2	5635.7	5591.9	5446.2	59.5611	74.5267	40.6938	97.7784	81.3727	107.529	P03905	YES	0.713888	0.0397398	-0.0247404	0.354235
Q9NZJ7	MTCH1	41106.6	37983	38894.8	37726.6	39369.9	38862.6	891.572	892.85	925.653	699.339	634.085	680.387	Q9NZJ7	YES	-0.428404	0.000486529	-0.0249801	0.554148
P18077	RPL35A	21001.2	21046.2	21485.7	21112.8	20599.1	20717	153.846	223.72	194.949	176.058	172.112	180.658	P18077	YES	-0.114511	0.51527	-0.0252944	0.168329
O60488	ACSL4	44778.1	41735.8	42302.4	41410.9	42803.9	42348.3	1216.24	994.223	1112.52	845.321	712.2	831.769	O60488	YES	-0.475899	0.015463	-0.0254583	0.50243
Q8TBP6	SLC25A40	6628.8	6756.4	6357.7	6250.8	6583.9	6545.6	6.53228	14.2911	17.4089	21.2447	19.3152	6.40187	Q8TBP6	YES	0.296698	0.634947	-0.026743	0.486341
Q9NP80	PNPLA8	8388.6	7775.8	7809.6	7547	8121.7	7851.3	177.986	200.495	264.237	204.504	243.493	247.99	Q9NP80	YES	0.114874	0.577063	-0.0275826	0.590452
Q8WWC4	C2orf47; MAIP1	21361.2	19812.7	19663.1	19146.6	20643	19886.9	151.867	140.918	141.971	80.0139	71.983	103.176	Q8WWC4	YES	-0.768731	0.00388746	-0.0277861	0.60684
O00411	POLRMT	24317.2	24684.3	24203.4	23672.1	23760.7	24354.4	193.039	176.532	239.739	158.266	121.023	194.75	O00411	YES	-0.362168	0.188573	-0.0282136	0.141792
O00429	DNM1L	7007.3	7366.8	7401	7234.3	7290.4	6808.3	18.8516	26.7092	24.4818	31.9871	27.2648	22.0739	O00429	YES	0.21548	0.366438	-0.0295925	0.497133
Q9BPX6	MICU1	23281.3	21461.4	20751	20826.2	21628	21709.6	96.7801	84.3041	99.5721	54.0449	32.6667	52.3112	Q9BPX6	YES	-1.01348	0.00473459	-0.0295966	0.610932
P06576	ATP5B	287645	251033	265486	255002	270781	261220	4164.41	3249.12	3977.62	2390.03	2073.27	2344.07	P06576	YES	-0.742745	0.00670475	-0.0311223	0.647572
P22695	UQCRC2	71834.2	65516.9	66661.4	63972.4	67665.1	67922.8	1810.41	1716.75	1962.66	1366.29	1185.78	1411.95	P22695	YES	-0.469787	0.00692968	-0.0318328	0.557953
Q9Y3E5	PTRH2	17012.3	16149.1	16049.9	15873.1	16033	16225.8	384.528	343.975	474.035	304.877	363.135	395.687	Q9Y3E5	YES	-0.176991	0.377872	-0.0319963	0.326635
Q9BXK5	BCL2L13	19366.7	17157.2	16176.2	16625.3	17149.4	17768	153.988	54.4837	54.1784	40.2057	0	0	Q9BXK5	YES	-2.70767	0.107232	-0.0320376	0.719187
Q6PI78	TMEM65	9292	8531.3	8314.5	8352.9	8523.5	8685.5	88.6807	73.634	72.8641	43.2022	27.2225	35.0377	Q6PI78	YES	-1.15703	0.00333234	-0.0321426	0.571121
P31939	ATIC	10518.6	10852.4	11050.4	10731	10445	10519	160.322	181.959	103.182	213.425	204.609	164.139	P31939	YES	0.38614	0.178617	-0.0326911	0.243732
O96008	TOMM40	72615	65854.5	69919.2	67250.5	70158.8	66296.2	1187.54	1004.19	1171.27	905.361	915.238	811.164	O96008	YES	-0.353717	0.0223537	-0.0327921	0.531597
Q9BUP3-3	HTATIP2	29289.5	27694.4	28339.8	26369.5	28762.3	28223.8	78.0272	94.3401	98.3116	79.2646	69.6221	76.1721	Q9BUP3	YES	-0.266281	0.0898451	-0.0336674	0.488131
O95831	AIFM1	92826.4	81793.2	86060.4	82865.4	86255.8	85278.9	1802.37	1589.47	1732.52	1097.91	1064.51	1121.95	O95831	YES	-0.641757	0.000696479	-0.0351807	0.567752
Q9BQ48	MRPL34	5847.7	5420.9	5350.6	5397.4	5191.4	5627.8	176.697	163.81	186.648	153.456	171.431	226.991	Q9BQ48	YES	0.0661187	0.739299	-0.0353796	0.539023
Q96BR5	SELRC1; COA7	13035.1	12615.1	13090	12406.5	12704.1	12685.2	17.6528	13.4849	18.1503	41.4135	47.557	36.9333	Q96BR5	YES	1.35301	0.00171161	-0.0356055	0.152035
Q9UJS0	SLC25A13	71022.4	65992.3	65013.8	64524.4	66519.5	65903.6	966.135	846.683	1053.16	657.108	674.574	568.746	Q9UJS0	YES	-0.592704	0.00918959	-0.0367477	0.434656
Q9H4A6	GOLPH3	14561.1	15562.1	15993	14955.1	15793.8	14130.1	201.644	178.824	227.696	117.474	118.614	123.033	Q9H4A6	YES	-0.759987	0.0042916	-0.0392331	0.554863
Q92934	BAD	2729.4	2701.6	2594.5	2598.1	2573	2635.4	0	0	0	0	0	0	Q92934	YES	#DIV/0!	#DIV/0!	-0.0399154	0.179633
P62244	RPS15A	10201.9	10690.6	10852.9	10811.2	10116.2	9944.1	27.0339	25.0719	19.2577	20.0744	11.2072	0	P62244	YES	-1.18987	0.0997179	-0.040272	0.426512
Q15118	PDK1	6617.5	6371	6424	5984	6504.4	6387.4	294.457	263.234	284.08	196.064	213.112	202.433	Q15118	YES	-0.46082	0.00182667	-0.0404481	0.363269
Q9UBX3	SLC25A10	19127	17617.7	17801.1	16979.6	17876.2	18125.6	428.81	391.839	486.587	287.481	287.215	274.716	Q9UBX3	YES	-0.621984	0.0054281	-0.0419821	0.426138
O94760	DDAH1	2663.8	2683.6	2672.8	2694.9	2570.6	2522.1	44.1972	14.2379	15.7931	9.15828	7.31365	9.43703	O94760	YES	-1.51852	0.174249	-0.0424594	0.208616
Q9P0S9	TMEM14C	5233.9	5760.6	5491.9	5360	5284.9	5362.5	0	0	0	5.33773	3.34372	0	Q9P0S9	YES	#DIV/0!	0.136662	-0.0425374	0.358872
Q9Y375	NDUFAF1	13616	12051.5	12833.6	12073.6	12875	12423.6	40.2554	29.7234	38.2208	13.876	5.37363	0	Q9Y375	YES	-2.49079	0.00457627	-0.0429342	0.499748
Q00059	TFAM	33153	32409.1	30306.3	30339.4	30041.8	32619.4	107.519	79.8126	89.2037	0	0	0	Q00059	YES	#NUM!	0.000345874	-0.0438153	0.462874
P60900	PSMA6	5680.1	6406.1	6095.1	5950.6	5884.1	5801.3	25.7548	34.361	43.5241	16.3943	25.8732	0	P60900	YES	-1.29396	0.0886579	-0.043932	0.444857
Q9NWS8	RMND1	7655.4	6723.9	6955.1	6742.9	7037.6	6913.9	119.002	101.429	129.831	78.3299	93.6344	92.3691	Q9NWS8	YES	-0.406077	0.0408381	-0.0439411	0.506585
P21912	SDHB	43188.8	40645	42268.4	39065.6	41876.6	41372.4	910.805	934.77	1156.77	749.765	833.925	780.647	P21912	YES	-0.344656	0.0605964	-0.0439968	0.33054
Q5RI15	COX20	6499.8	5661.4	5986.3	5780.7	5720.9	6082	94.2092	22.6943	103.887	15.7296	0	38.8287	Q5RI15	YES	-2.01681	0.118724	-0.0455403	0.522351
P83111	LACTB	12054.1	10779	11227.4	10627.8	11155.9	11213.2	155.117	138.296	150.366	126.255	133.418	117.831	P83111	YES	-0.233346	0.0304956	-0.0457691	0.443463
A3KMH1	VWA8	5702.4	5578.1	5083.7	5192.8	5185.8	5473	22.6968	12.5559	20.3199	9.8229	16.1612	23.2897	A3KMH1	YES	-0.173555	0.693284	-0.0459146	0.464085
Q9NPE2	NGRN	3037	2824.7	2782	2651.9	2910.8	2801	0	0	0	0	0	0	Q9NPE2	YES	#DIV/0!	#DIV/0!	-0.0475077	0.439499
O43169	CYB5B	16365.1	15247.6	13843.1	15095.1	14636.8	14239.3	148.207	47.3746	99.8789	40.4811	42.6153	80.0948	O43169	YES	-0.856404	0.238256	-0.0479055	0.555595
Q9H7Z7	PTGES2	48007.2	45670.1	47197.6	44728.2	47046.6	44439.7	579.594	440.322	570.372	341.903	409.095	300.172	Q9H7Z7	YES	-0.597293	0.0309217	-0.0485343	0.221069
Q8IXI1	RHOT2	17657.6	15754.3	15851.5	15602.2	15871.2	16158.8	180.123	111.73	96.2199	79.2874	80.8612	187.251	Q8IXI1	YES	-0.15973	0.773637	-0.048579	0.443018
Q02338	BDH1	8423.8	8408.6	8356.2	8013.8	8184.5	8154.3	221.733	204.364	197.887	139.02	150.002	150.999	Q02338	YES	-0.503934	0.00162266	-0.0486951	0.00783104
Q9H1K1	ISCU	7193.6	7717.4	6879.7	7063.8	6777.7	7215.2	0	0	0	0	0	0	Q9H1K1	YES	#DIV/0!	#DIV/0!	-0.0494332	0.42539
O75489	NDUFS3	39872.6	38030.7	36396.1	36193.5	37143.2	37081.5	831.956	674.725	805.481	487.611	469.563	511.273	O75489	YES	-0.654952	0.00494173	-0.0498398	0.285375
Q96ND0	FAM210A	14513.4	13224	13777.8	13058	13699.9	13336.5	102.891	114.576	151.771	116.588	101.476	103.315	Q96ND0	YES	-0.200279	0.361165	-0.0502389	0.319638
Q9Y2R0	COA3	11966.7	10765.6	10682.3	10808.8	10781.3	10660.3	251.648	229.57	182.126	180.043	135.612	161.688	Q9Y2R0	YES	-0.474731	0.0626751	-0.0511615	0.40519
P55084	HADHB	87185	81138.5	82579.9	79081.7	81061.4	81999.5	1370.7	1132.85	1251.18	901.362	691.733	1041.01	P55084	YES	-0.511398	0.0380922	-0.0512751	0.221045
P00441	SOD1	7419	8343.3	7462.2	7837.4	7389.6	7171.7	39.2029	24.9295	70.2048	43.678	15.8079	0	P00441	YES	-1.17524	0.248374	-0.0522325	0.486313
Q96CB9	NSUN4	7291.7	6779.7	6679.9	6267.3	6691.8	7052.6	20.8918	0	21.0375	22.2063	1.90679	0	Q96CB9	YES	-0.798137	0.583337	-0.052358	0.451271
Q9Y606	PUS1	13082.1	12713.4	11676	11824.7	12036.4	12248.5	9.77057	3.45327	3.34681	9.99074	0	33.2815	Q9Y606	YES	1.38481	0.427371	-0.0534113	0.358874
P34896	SHMT1	1156.4	1063.8	1170.9	1132.5	1081.7	1052.2	19.8829	23.3958	18.5384	18.8107	19.4541	13.7944	P34896	YES	-0.247855	0.230472	-0.0540519	0.367272
O75880	SCO1	9237.7	8375.7	8705.6	8380.8	8577.3	8385.6	80.5541	67.913	52.2013	96.2259	60.5505	104.424	O75880	YES	0.380343	0.269855	-0.0544775	0.278229
Q9Y277	VDAC3	59431.6	52649	53706.7	50439.1	54731	54354.5	744.427	706.979	821.75	416.785	425.468	382.189	Q9Y277	YES	-0.892572	0.000649166	-0.0555546	0.45306
P20674	COX5A	35390.3	31512.7	33703.7	31278.5	33626.7	31814.4	981.026	796.438	978.035	492.07	506.77	528.856	P20674	YES	-0.850956	0.0027234	-0.0568462	0.384619
P14735	IDE	3104.1	3241.4	2935.9	3000.8	2877.9	3037.4	14.3946	21.4075	15.5129	27.4711	13.4442	12.6378	P14735	YES	0.0615902	0.89455	-0.0579296	0.292972
Q5HYK3	COQ5	8635.9	8375.4	8787.4	8328.8	8296.1	8157.8	149.484	145.206	141.261	97.3114	92.1437	64.4672	Q5HYK3	YES	-0.779775	0.00440683	-0.057965	0.0612841
O14548	COX7A2L	15779.3	13809.4	14317.1	13458.4	14311.3	14403.7	444.526	350.859	396.757	283.766	299.435	304.538	O14548	YES	-0.425347	0.0216571	-0.0580782	0.432742
Q86WA8	LONP2	1453.4	1390.5	1316.7	1351.7	1293.5	1350.6	0	0	0	0	0	0	Q86WA8	YES	#DIV/0!	#DIV/0!	-0.0583072	0.279292
Q92665	MRPS31	17722.4	17179.7	16450.4	15783.3	16419.2	17107.9	122.17	109.319	120.675	77.2785	93.7234	147.709	Q92665	YES	-0.143996	0.633768	-0.0585426	0.269222
Q92947	GCDH	20122.1	20349.5	19375.8	19038.6	19170.6	19223.7	148.155	124.626	140.957	77.0647	78.2716	48.3706	Q92947	YES	-1.02222	0.00429832	-0.0594112	0.0546561
O15270	SPTLC2	10206.2	10274	10111.2	10180.9	9708	9465	121.112	95.1925	78.3437	87.615	48.8343	61.6405	O15270	YES	-0.572839	0.129189	-0.0595739	0.128029
Q12931	TRAP1	139578	135104	130358	126048	130944	131396	2473.45	2211.73	2547.21	1922.27	1915.19	2034.97	Q12931	YES	-0.300511	0.0141272	-0.0605702	0.154326
P56134	ATP5J2	7944.9	7379.9	7715.4	7178.4	7509.5	7391.1	377.929	360.057	386.182	223.879	279.349	268.275	P56134	YES	-0.543112	0.00321911	-0.0614784	0.167912
Q15785	TOMM34	8830.2	9323.8	9042.4	8903.3	8812.8	8331.5	43.9345	0	19.5368	60.7978	20.0787	12.6261	Q15785	YES	0.558902	0.637055	-0.0622652	0.168159
O96011	LOC101060567; PEX11B	1592.7	1672.1	1721.6	1711.8	1523.1	1536.4	0	0	0	0	0	0	O96011	YES	#DIV/0!	#DIV/0!	-0.0636162	0.372466
O76031	CLPX	45267.3	44622.7	44974	42107.1	43616.8	43228.9	786.689	650.946	705.622	555.854	664.227	611.222	O76031	YES	-0.226934	0.107742	-0.0646622	0.0157948
O43824		8643.7	8074	7991.9	7830.5	7947.5	7835.1	0	0	0	0	0	0	O43824	YES	#DIV/0!	#DIV/0!	-0.0654842	0.154471
Q15006	EMC2	11097.6	10557.6	10798.7	10809.5	10244.1	9947	38.7199	0	0	0	0	0	Q15006	YES	#NUM!	0.373901	-0.0660957	0.178547
O75828	CBR3	665.8	754	822.8	707	720.1	714.2	113.981	152.286	182.152	131.912	137.569	135.025	O75828	YES	-0.148684	0.500717	-0.0666854	0.500063
Q9GZT8	NIF3L1	3698	3660.8	3679.8	3458.4	3557.8	3523.7	43.181	30.8363	54.0284	19.0332	22.6885	15.6872	Q9GZT8	YES	-1.15731	0.0281844	-0.066696	0.00588885
Q9Y619	SLC25A15	11158.2	10739.2	11139.6	10354.5	10578.9	10579.1	61.4152	69.5744	85.7168	82.9228	68.9428	72.0777	Q9Y619	YES	0.0473912	0.785825	-0.0681585	0.0310433
Q9H845	ACAD9	66784.1	61341	59654.6	58210.8	60473.9	60161.4	872.243	840.383	907.483	661.254	666.665	630.475	Q9H845	YES	-0.419957	0.000598341	-0.0703224	0.258871
Q53H82	LACTB2	1757.6	1728.6	1748.7	1625.9	1712.8	1647.1	8.92279	14.0233	21.7258	10.9625	4.76722	4.57713	Q53H82	YES	-1.1374	0.130046	-0.070337	0.0393116
Q9UKK9	NUDT5	1522.3	1493.3	1550.3	1501.4	1439.3	1406.6	52.6873	32.3996	38.0818	46.4352	39.908	15.3588	Q9UKK9	YES	-0.276286	0.5585	-0.0707796	0.0871148
Q6DKK2	TTC19	3429.2	3355.9	3377.7	3318.6	3205.9	3151.2	0	0	0	0	0	0	Q6DKK2	YES	#DIV/0!	#DIV/0!	-0.07086	0.0393719
Q8NCW5	APOA1BP; NAXE	10581.9	10812.3	10469.6	9978.1	10213.7	10119.1	108.492	102.103	102.395	82.6653	88.2885	69.0955	Q8NCW5	YES	-0.382789	0.0160154	-0.0720816	0.0131964
Q96EY1-2	DNAJA3	1294.6	1120	1248.5	1235.5	1089.5	1159.4	43.8288	29.3987	31.7391	25.8748	23.5581	23.4818	Q96EY1	YES	-0.525648	0.0782217	-0.0721548	0.425032
Q9NP81	SARS2	10469.3	10302.9	10076.3	9705.3	9765.5	9846.3	58.5288	47.706	45.2966	9.30585	8.63979	9.98564	Q9NP81	YES	-2.43966	0.000545066	-0.0734579	0.0134897
Q969Z3	MARC2	5062.3	4904	4984.6	4559.8	4828.8	4817.4	0	0	0	0	0	0	Q969Z3	YES	#DIV/0!	#DIV/0!	-0.0737319	0.0662045
P53007	SLC25A1	24231.1	22890.6	23269.9	21826.3	22485.7	22571.2	1064.39	1057.03	1188.91	742.003	789.175	715.47	P53007	YES	-0.559201	0.00177784	-0.0737594	0.0650205
Q96C36	PYCR2	34648.4	33465.5	34675.9	31154.8	33194.6	33304.9	695.704	628.708	759.653	474.138	501.791	436.202	Q96C36	YES	-0.561526	0.00611567	-0.0739416	0.100567
P21953	BCKDHB	5287.1	5896.7	5040.5	5100.5	5038.2	5271.5	156.745	181.559	189.87	91.0009	109.814	69.7437	P21953	YES	-0.965075	0.00490902	-0.0742706	0.361835
Q15286	RAB35	9754.8	10154.4	9952.5	9650	9386.2	9307.7	166.986	196.635	184.922	125.455	126.008	157.679	Q15286	YES	-0.423006	0.0275029	-0.075258	0.0309614
P62263	RPS14	9764.8	9832.6	10705	9768.4	9381.8	9603.1	147.176	144.38	220.073	169.571	51.8613	136.358	P62263	YES	-0.515983	0.298121	-0.0757045	0.184908
O95900	TRUB2	4820.4	4705.3	4738.7	4329.7	4562.3	4642.8	101.581	82.7295	118.565	44.6865	24.7054	51.201	O95900	YES	-1.32858	0.00965246	-0.0757455	0.071644
P10606	COX5B	28579.2	26571.1	27136.7	26295.2	25575.8	26191.4	190.184	204.794	244.361	91.4448	106.519	130.308	P10606	YES	-0.961691	0.00629132	-0.0760367	0.0921218
Q9H2K0	MTIF3	5877.8	5696.4	5667.5	5271.5	5392	5681.9	0	29.1895	16.5344	46.9331	14.0045	16.7932	Q9H2K0	YES	0.765539	0.473919	-0.0770173	0.0970881
Q9UG63	ABCF2	12896.7	12967.9	13511.7	12600.7	12347.5	12365.5	175.666	152.311	167.151	129.39	111.17	155.18	Q9UG63	YES	-0.323245	0.0839959	-0.0776221	0.0309703
Q9BU61	NDUFAF3	7332.3	6824.4	7099.9	6823.1	6602.1	6717.7	19.7383	0	0	0	0	0	Q9BU61	YES	#NUM!	0.373901	-0.0776395	0.0812046
P34897	SHMT2	83623.9	78443.3	79695.8	74313.6	78815.9	75796.2	1891.44	1689.01	1988.57	1819.07	1824.29	1859.93	P34897	YES	-0.0171319	0.817968	-0.078714	0.104782
Q96CQ1	SLC25A36	2956.8	2664	2789.9	2491.4	2677.6	2791.8	0	0	0	0	0	0	Q96CQ1	YES	#DIV/0!	#DIV/0!	-0.0793125	0.285946
Q9BVL4	SELO; SELENOO	257.1	274.4	282.2	269.2	264.8	236.1	0	0	0	0	0	0	Q9BVL4	YES	#DIV/0!	#DIV/0!	-0.0794512	0.318156
Q709F0		1771.7	1806.1	1790.5	1765.4	1692.2	1622.7	0	0	0	0	0	0	Q709F0	YES	#DIV/0!	#DIV/0!	-0.0795516	0.0861909
O95167	NDUFA3	8433.4	7217	8362.6	7346.2	7561.3	7804.8	0	0	0	0	0	0	O95167	YES	#DIV/0!	#DIV/0!	-0.0803418	0.356008
Q86Y39	NDUFA11	6615.5	6192.6	6474.8	5982.2	6186.1	6054.4	115.318	92.9532	125.611	85.8156	79.9638	83.3303	Q86Y39	YES	-0.42256	0.0446977	-0.0815853	0.0624861
Q07817	BCL2L1	2393.6	2119.3	2217.1	2137.6	2219	1998.6	26.9889	8.66166	7.71228	17.0188	6.11811	6.12377	Q07817	YES	-0.567496	0.55204	-0.082669	0.291358
P04179		29030.2	28105.1	28812.2	25823.4	28210.8	27112.7	308.842	351.264	496.408	256.704	297.142	236.53	P04179	YES	-0.54917	0.10962	-0.0829197	0.0979816
P82933	MRPS9	37716.8	38929.5	34576.2	35473.6	33197.6	36332.1	178.397	112.366	139.844	139.515	86.4699	53.9819	P82933	YES	-0.621115	0.185423	-0.083014	0.264571
P82909	MRPS36	10022	9044.8	9095.9	8460.9	8981.1	9124.9	0	0	0	0	0	0	P82909	YES	#DIV/0!	#DIV/0!	-0.0841558	0.23026
Q9BRQ6	CHCHD6	2089.1	2169.5	2241.2	2101.1	1940.9	2082.7	15.5804	23.8514	3.16334	32.0872	19.2338	25.2406	Q9BRQ6	YES	0.845931	0.184349	-0.0857561	0.135516
Q9HC36	RNMTL1; MRM3	17126.7	16840.4	16693.9	15323.6	16026.1	16364.4	85.8997	96.0277	102.839	78.6744	60.7211	68.3832	Q9HC36	YES	-0.454734	0.0230848	-0.0864599	0.041543
Q96AY3	FKBP10	28831.8	29529.2	30531.6	28898.5	28028.7	26536.3	945.952	949.604	1096.36	831.752	678.368	780.143	Q96AY3	YES	-0.385554	0.0250639	-0.0909179	0.0997531
P55789	GFER	1277.6	1203.2	1256.1	1216.3	1182.1	1109	0	0	0	0	0	0	P55789	YES	#DIV/0!	#DIV/0!	-0.09144	0.118565
Q9HBH1	PDF	4702.5	4787.5	4936.9	4467.9	4561.9	4502.8	181.358	207.767	177.461	144.938	104.53	149.407	Q9HBH1	YES	-0.506356	0.0311229	-0.0923223	0.015613
Q96CU9	FOXRED1	15926.6	15289.3	15281.1	14301	14683.4	14617.1	74.2361	79.9793	98.9745	48.2998	45.3612	35.1584	Q96CU9	YES	-0.97487	0.00807425	-0.0927599	0.0167855
Q9Y6N5	SQRDL; SQOR	24028.6	21839.6	21851.6	20760.8	21537.7	21202.7	213.511	127.528	125.115	173.651	77.005	177.781	Q9Y6N5	YES	-0.121721	0.788914	-0.0927939	0.138594
Q9BYN8	MRPS26	16598.9	16561.6	16098.4	15070.7	15176.4	15919.3	0	0	0	13.7945	0	59.4074	Q9BYN8	YES	#DIV/0!	0.245632	-0.0935412	0.0297556
P00390	GSR	22093.1	21085.8	21638.8	19415.5	20508	20817.1	46.8747	33.6012	27.2486	75.5041	67.9654	128.271	P00390	YES	1.33488	0.0510206	-0.0937267	0.0577531
P30049	ATP5D	34034.6	28482.2	30685	29692.4	29286.5	28357.5	347.834	243.206	311.082	98.3016	52.4257	111.956	P30049	YES	-1.78	0.00389001	-0.0937748	0.304635
Q6IN84	MRM1	4774	4384.8	4585.1	4243.6	4385.5	4249.7	16.9006	14.5918	10.1431	17.7323	0	0	Q6IN84	YES	-1.23144	0.270375	-0.0937933	0.0766027
P31930	UQCRC1	68364.5	60881	65132.4	59360.4	61808.7	60788.5	1178.21	943.036	1218.11	651.066	593.882	725.808	P31930	YES	-0.760821	0.00829961	-0.0952619	0.143614
Q32NB8	PGS1	2515.6	2269.3	2429.8	2148.4	2380.6	2218.2	17.719	13.1041	17.6519	12.4613	15.5459	16.5597	Q32NB8	YES	-0.121267	0.543125	-0.0966505	0.193111
Q9BRT2	MNF1; UQCC2	7942.7	6905.9	7212	6712.1	6929.9	6988.1	241.813	188.436	196.801	176.537	142.41	166.2	Q9BRT2	YES	-0.370157	0.0714618	-0.0967212	0.209074
Q9BXW7	CECR5; HDHD5	12624.3	12041.2	12208.8	10930.8	11873.4	11601.6	241.179	268.032	303.605	229.903	247.404	243.63	Q9BXW7	YES	-0.173055	0.179451	-0.0999639	0.0669111
Q9HD23	MRS2	5011.4	4397	4230.9	4160.4	4253.8	4305.8	19.8608	6.31525	26.9678	13.2698	12.89	0	Q9HD23	YES	-1.02255	0.294612	-0.100671	0.272718
P49748	ACADVL	84915.7	83440.3	80493	75134.7	78983.7	77917.8	1308.48	1489.07	1491.74	1365.3	1232.25	1279.62	P49748	YES	-0.145733	0.129322	-0.100921	0.0319141
Q13232	NME3	6244.5	5999.5	6308.9	5781.1	5926.2	5576.9	51.969	38.5122	51.159	11.615	3.2263	0	Q13232	YES	-3.25454	0.00161186	-0.102191	0.0377998
Q9H5Q4	TFB2M	22804.8	22774	22194.9	20878.9	21210.9	20969.6	119.552	135.804	108.37	107.543	104.496	129.203	Q9H5Q4	YES	-0.0920581	0.537683	-0.104014	0.00209275
Q04837	SSBP1	43236.1	41011.4	42499.5	38200.1	39219.4	40509.5	682.96	596.296	776.707	526.203	472.189	511.24	Q04837	YES	-0.445618	0.0288373	-0.104033	0.0347479
Q96LL9	DNAJC30	921.8	828.9	866.3	840.9	800.1	791.5	2.18861	0	4.00709	0	0	0	Q96LL9	YES	#NUM!	0.149189	-0.105474	0.118202
O43676	NDUFB3	11174.7	9727.1	10043.7	9254.2	10103.9	9404.5	347.289	222.76	245.592	195.79	173.398	173.917	O43676	YES	-0.586701	0.0802079	-0.105536	0.227914
Q16611	BAK1	3064	2858.5	2931.4	2748.9	2891.1	2589.3	5.64114	0	4.82205	5.28804	3.17425	0	Q16611	YES	-0.306202	0.789453	-0.105543	0.120746
P23786	CPT2	33899.8	33954.5	31885.2	30588.7	30765.8	31310.9	159.516	146.181	139.542	146.126	9.93202	90.7855	P23786	YES	-0.850984	0.173435	-0.106134	0.0299489
Q15046	KARS	20018.7	19901.4	19597.2	17940.4	18271.3	19059.5	123.584	114.31	110.523	37.1542	28.0248	64.4572	Q15046	YES	-1.42634	0.00328211	-0.106781	0.0162902
O15239	NDUFA1	143.3	157.9	98.5	114.8	120.2	136.1	5.70222	12.0446	0	0	0	2.50677	O15239	YES	-2.82366	0.22864	-0.10711	0.641857
Q9BYC8	MRPL32	3772.4	3694.2	3791.3	3319.6	3448.5	3679.3	96.582	95.894	140.51	73.3352	82.5013	123.211	Q9BYC8	YES	-0.254952	0.445703	-0.107794	0.0688704
Q86TS9	MRPL52	5777.2	5545.1	5880.1	5124.7	5325.2	5505.7	218.19	191.052	238.951	201.232	195.13	179.691	Q86TS9	YES	-0.170221	0.190615	-0.108547	0.0484721
Q969Z0	TBRG4	33385.8	32928.1	31266.1	29457.7	30641.1	30327.8	410.234	370.624	396.255	253.554	264.027	219.588	Q969Z0	YES	-0.675186	0.00116648	-0.109838	0.0315316
Q4G176	ACSF3	6265.6	5835.4	5556	5326.9	5594.5	5439.5	0	3.78041	2.1602	4.68469	4.32915	0	Q4G176	YES	0.60153	0.611457	-0.109988	0.121619
O94925	GLS	3841.3	3669.1	3718.5	3404.5	3481.6	3517.2	20.9487	25.9815	22.6804	14.4579	15.5693	0	O94925	YES	-1.21304	0.065078	-0.110175	0.0107578
O96000	NDUFB10	24650.9	22344	23646.8	21353.2	22367.5	21703.5	267.232	210.72	214.579	154.185	168.257	197.032	O96000	YES	-0.414829	0.0598822	-0.110696	0.076071
Q16718	NDUFA5	24160.6	22017.2	22192.4	20624.5	21079.9	21615.8	576.583	466.94	472.284	313.838	274.687	310.665	Q16718	YES	-0.753389	0.00557012	-0.110702	0.0865701
P42126	ECI1	19133.4	17976.2	18177.2	16208.8	17578.2	17405	367.655	331.86	366.527	265.977	263.21	425.541	P42126	YES	-0.159104	0.536373	-0.111017	0.0711634
P82673	MRPS35	14627.8	14023.8	13439.1	12500.1	13361.8	13065	252.646	222.426	210.77	161.352	149.169	121.601	P82673	YES	-0.666435	0.00785725	-0.112734	0.0686143
Q9Y2Z4	YARS2	25427.5	25194.5	24112.1	22599.3	23377.4	23136	382.145	371.011	466.128	250.507	294.528	207.27	Q9Y2Z4	YES	-0.696645	0.0165124	-0.112816	0.0158449
Q7Z2W9	MRPL21	14893.2	13746.8	13679.8	12764.6	13069.6	13291	268.956	310.332	383.249	303.244	298.868	315.786	Q7Z2W9	YES	-0.0685095	0.682442	-0.113235	0.0652498
Q96AG3	SLC25A46	9166.8	8374.5	8351.5	7887.6	8083.7	7941.5	68.8316	77.5108	69.362	65.8133	76.1635	74.3201	Q96AG3	YES	0.00395656	0.965158	-0.114768	0.0738809
P53396	ACLY	1901.1	2021	2048.8	1910.6	1813.8	1788.2	62.1146	79.6294	68.4797	66.8125	62.1499	41.1696	P53396	YES	-0.305271	0.228244	-0.115215	0.0598232
Q9P0M9	MRPL27	8142.7	8027.7	7846.9	7144.1	7329.6	7699.9	31.207	24.5281	2.17145	29.8129	1.46409	38.8776	Q9P0M9	YES	0.276809	0.78922	-0.115231	0.0291624
Q16836	HADH	61106.3	61943.4	57715.9	54544	56495.3	55805.7	796.195	769.417	908.935	626.208	598.132	579.429	Q16836	YES	-0.456149	0.00757302	-0.115612	0.0303934
P82912	MRPS11	4473.6	4560.6	4594	4157.6	4118.7	4301.5	168.36	184.611	221.077	118.671	95.3853	128.377	P82912	YES	-0.745348	0.0137557	-0.115715	0.00612323
Q8IXI2-3	RHOT1	10290.3	9633.7	9398.6	8824.2	9110.5	9126.1	16.2339	6.74404	1.13515	4.04563	2.84178	5.35747	Q8IXI2	YES	-0.977636	0.425743	-0.115809	0.0568694
Q8NCN5	PDPR	16126.8	16253.2	14664.5	14477.1	14528.7	14405.3	60.6624	42.212	35.8176	14.7434	0	0	Q8NCN5	YES	-3.23374	0.00980674	-0.115962	0.0768345
Q9Y3D6	FIS1	13217.6	12407.6	13783.5	11905.7	12738.5	11708.5	300.947	324.71	390.223	186.875	178.355	198.622	Q9Y3D6	YES	-0.849343	0.00528456	-0.116452	0.115924
Q9BV79	MECR	7257.2	7065.9	6869.7	6447.3	6621.8	6470.4	0.514241	10.1293	2.25119	9.02794	0	6.31667	Q9BV79	YES	0.25095	0.847752	-0.117181	0.0114634
Q4VC31	CCDC58	8593.9	7561.5	8256.9	7551.3	7530.9	7424.3	24.0902	0	9.51835	15.6953	0	10.4856	Q4VC31	YES	-0.360315	0.782571	-0.117267	0.106905
Q15526	SURF1	5383.8	4785.4	4767.2	4602.6	4663.2	4502.9	54.7965	26.8533	47.2295	23.6349	25.772	7.48955	Q15526	YES	-1.17961	0.0772387	-0.11744	0.13447
Q8TB36	GDAP1	9469.9	8752.8	8458.4	8238	8200.9	8148.3	170.916	52.4465	43.6803	21.6433	0	0	Q8TB36	YES	-3.62508	0.121057	-0.117911	0.0815839
O95299	NDUFA10	34329.1	30540.1	30339.3	27998.2	29821.1	29868.8	301.261	252.597	237.08	154.509	173.869	210.208	O95299	YES	-0.554388	0.0292642	-0.118709	0.155894
Q8IYB8	SUPV3L1	17991.2	16763.5	16668	15376.1	15772.4	16194.2	269.78	217.799	213.141	240.086	211.709	283.058	Q8IYB8	YES	0.0686172	0.700923	-0.119263	0.049221
P32119	PRDX2	28529.9	28716.1	30584.1	26828.7	26993.1	26973.3	227.234	219.258	266.608	167.133	179.595	165.902	P32119	YES	-0.476185	0.0119258	-0.120448	0.0234995
Q7KZF4	SND1	84452.5	82413.3	86671	80257.4	76222.6	76530.2	1342.01	1083.51	1407.73	628.098	315.459	466.215	Q7KZF4	YES	-1.4431	0.00380964	-0.121802	0.0186327
Q05932	FPGS	2007.1	1983.7	2114	1858.4	1930.1	1819.4	0	0	0	0	0	0	Q05932	YES	#DIV/0!	#DIV/0!	-0.122483	0.0325319
Q9GZT3	SLIRP	17421.5	16748.2	17655.2	14768.2	16019.8	16795.2	258.641	249.182	285.07	155.125	161.734	150.083	Q9GZT3	YES	-0.763886	0.000644487	-0.123193	0.0952827
Q7Z7F7	MRPL55	6530.4	6246.8	5462.7	5534.7	5445	5756.9	0	0	0	0	0	0	Q7Z7F7	YES	#DIV/0!	#DIV/0!	-0.124091	0.206262
Q8WWV3	RTN4IP1	8462.3	8591.7	8705.7	7683.6	8056.1	7892.7	39.7177	39.7838	53.6444	23.9291	26.1959	29.3945	Q8WWV3	YES	-0.743627	0.0217387	-0.12435	0.00529482
Q99700	ATXN2	967.4	992.9	1060	958.9	902.1	909	0	0	0	0	0	0	Q99700	YES	#DIV/0!	#DIV/0!	-0.124806	0.0642907
Q96DV4	MRPL38	19283	18598.5	18513.2	16816.5	17460.1	17405.7	195.454	154.053	191.91	156.79	181.483	118.476	Q96DV4	YES	-0.245344	0.280135	-0.125889	0.0079139
P54136	RARS	14208.6	15477.9	15171.7	14125.9	13726.4	13252	13.8421	22.0289	20.7766	0	0	0	P54136	YES	#NUM!	0.00176385	-0.126082	0.0524283
P51553	IDH3G	12902.6	11231.6	11238.6	10356.7	11213.6	10837.3	220.746	160.384	143.53	70.4129	53.5185	32.16	P51553	YES	-1.74899	0.00904055	-0.126308	0.179712
Q8N4Q0	ZADH2	1428.5	1477.2	1397.5	1325.1	1342.9	1274.4	0	0	5.66525	0	0	0	Q8N4Q0	YES	#NUM!	0.373901	-0.126336	0.0177907
P56181-2	NDUFV3	26473.9	25591.3	25637.6	23347.8	23492.5	24283.3	151.653	135.589	160.101	97.4177	89.7742	69.3715	P56181	YES	-0.802063	0.00449743	-0.127638	0.00580687
Q9NQH7	XPNPEP3	8505.1	8588.4	8157.8	7548.7	7531.4	8019.8	0	0	0	0	0	0	Q9NQH7	YES	#DIV/0!	#DIV/0!	-0.128471	0.0258436
Q9H9P8	L2HGDH	17204.4	16306.2	16462.6	14716.6	15738.8	15160.6	109.464	98.5238	153.47	84.8887	52.2117	71.7261	Q9H9P8	YES	-0.791521	0.0577239	-0.131615	0.0231076
O95182	NDUFA7	23536.6	22194.1	22100.3	19664	20736.2	21498.2	593.106	615.352	586.857	597.76	558.688	614.036	O95182	YES	-0.020093	0.678711	-0.132043	0.0487348
Q8N0X4	CLYBL	3046.7	2661.3	2677.5	2404.7	2625.5	2621.1	41.4718	9.64824	43.6819	0	7.62747	0	Q8N0X4	YES	-3.63564	0.0616544	-0.132192	0.167701
Q9NS69	TOMM22	30462.2	26774.2	28571.3	26792.7	26613.8	24867.6	1002.69	935.597	1022.82	744.631	771.244	715.716	Q9NS69	YES	-0.408065	0.00140232	-0.132572	0.110557
P11586	MTHFD1	56901.3	57530	60260.5	54027.8	53054	52044.5	864.981	739.063	942.495	501.34	371.833	381.558	P11586	YES	-1.02116	0.00401807	-0.13464	0.0116964
Q9HAV7	GRPEL1	35920.7	36040.3	34160	32005.5	31984.2	32594.5	176.078	97.6424	128.837	0	0	11.8515	Q9HAV7	YES	-5.08606	0.00490191	-0.135851	0.00766175
Q9Y2S7	POLDIP2	23783.9	23655	23309.1	21138.6	21294.4	21938.4	479.185	444.791	508.726	371.54	352.774	383.493	Q9Y2S7	YES	-0.371032	0.00618391	-0.13627	0.00167909
P49327	FASN	48655.2	52261.2	49828.3	45855.8	45924.6	45308.5	1052.19	1094.95	1191.22	728.497	636.245	639.348	P49327	YES	-0.736193	0.000955188	-0.136996	0.0135203
Q8TCC3	MRPL30	7705.6	7455	7187.3	6504.6	6841.3	6976.5	3.86519	9.7397	21.2779	24.701	12.8652	33.6167	Q8TCC3	YES	1.02902	0.19999	-0.137068	0.0301771
O43678	NDUFA2	9611.9	9738.6	8903.4	8611.8	8442.8	8637.3	188.436	205.636	194.919	83.1847	76.581	82.084	O43678	YES	-1.28413	2.83613e-05	-0.137136	0.0329253
P00167	CYB5A	8695.9	7592.4	7447.8	7186.2	7025.7	7353.4	95.0193	45.2906	39.6271	55.0356	13.8823	25.4713	P00167	YES	-0.930798	0.254304	-0.138371	0.148789
Q9BT17	MTG1	6085.7	6207.5	5748.1	5276.6	5422.8	5683.2	79.5494	71.876	79.1878	47.7649	50.2154	30.7184	Q9BT17	YES	-0.841477	0.00683612	-0.139139	0.0383015
O95169	NDUFB8	10310	8864	8705.1	8362.6	8543.7	8396.9	360.525	242.309	264.767	226.531	215.344	263.864	O95169	YES	-0.297897	0.239754	-0.139864	0.169857
Q5SXM8	DNLZ	481.1	466.9	470.3	423.6	439.2	423.7	1.15	0.466035	0	10.9387	9.60705	9.94356	Q5SXM8	YES	4.23777	5.04948e-05	-0.140711	0.00283256
P30405	PPIF	29645.7	29296.9	29676.2	25827.9	27647.4	26907.9	500.942	490.731	541.036	436.362	494.107	532.009	P30405	YES	-0.0676688	0.502015	-0.140719	0.00716182
Q9Y676	MRPS18B	11063	10572.5	10947.3	9925.3	9770.2	9838	358.625	488.34	559.97	494.017	331.762	324.172	Q9Y676	YES	-0.290985	0.349225	-0.141758	0.00277614
Q9Y399	MRPS2	16675.8	16407.6	15720.5	14256.8	14691.8	15282.8	99.082	195.382	95.4059	165.55	155.518	270.674	Q9Y399	YES	0.601978	0.243768	-0.141926	0.0207621
Q9NYK5	MRPL39	28392.4	27647	26635.9	24419.6	25313.6	25177.6	285.556	330.053	286.935	374.606	343.838	379.034	Q9NYK5	YES	0.282124	0.0238963	-0.142283	0.0111411
O75746	SLC25A12	31809.9	28852.3	29569.4	26822.6	27582.9	27348.6	407.059	333.466	365.684	246.073	193.693	242.426	O75746	YES	-0.697375	0.00651577	-0.142342	0.0370752
Q5T653	MRPL2	12990.4	12752	12613.8	11114.8	11864.8	11746.3	80.6361	66.4562	87.5129	94.1128	79.2532	64.5365	Q5T653	YES	0.020136	0.922047	-0.143448	0.00930676
Q3SXM5	HSDL1	7869	6853.8	6740.5	6126.9	6658.9	6641.9	83.2459	91.1873	91.1994	89.1669	112.02	93.0065	Q3SXM5	YES	0.147333	0.275618	-0.143757	0.164237
Q5U5X0	LYRM7	4365.9	4685.1	4230.7	3933.2	3978	4107.9	13.0066	0	0	3.6941	0	0	Q5U5X0	YES	-1.81596	0.528852	-0.144111	0.0436003
Q9NRX2	MRPL17	11140.6	11991.6	10959.6	10133.3	9996.5	10702.9	35.1133	57.0762	6.18613	35.0532	16.7407	12.6044	Q9NRX2	YES	-0.611278	0.524708	-0.144964	0.047644
P00367	GLUD1	63518.4	59962.8	60483	53860	55880.2	56570.5	961.799	652.678	848.386	504.938	451.412	505.233	P00367	YES	-0.752804	0.0222332	-0.145544	0.0128513
Q9H0U6	MRPL18	3996.8	3908.9	4120.8	3498	3849.7	3516.6	55.2044	55.5539	64.5523	38.8801	49.3389	18.203	Q9H0U6	YES	-0.720116	0.0759451	-0.146622	0.0405018
Q5VUM1	C6orf57; SDHAF4	1850	1733.6	1743.1	1564	1621.8	1624.1	74.2168	58.1935	78.2179	74.5449	77.6608	66.5604	Q5VUM1	YES	0.0546903	0.716352	-0.147235	0.0150481
Q13085	ACACA	4244	4419.7	4552.4	4163.1	3838.7	3931.7	36.0101	16.4965	31.5984	26.192	10.7936	3.19305	Q13085	YES	-1.06576	0.178398	-0.147279	0.031303
O00483	NDUFA4	27758.1	25178.2	25184.9	23316.8	23525.4	23646.8	2967.88	2589.31	2742.54	1529.36	1482.5	1561.24	O00483	YES	-0.85989	0.000379775	-0.148316	0.0422333
Q9Y3B8	REXO2	3660.6	3382.8	3588.1	3155.8	3262.9	3173.3	26.2383	12.4001	7.44478	9.03741	4.19537	3.79627	Q9Y3B8	YES	-1.43624	0.174342	-0.148442	0.0180109
P54819	AK2	68080.2	62543	67523.2	58911.1	61267.7	58548.6	818.22	588.78	781.045	522.018	474.857	575.333	P54819	YES	-0.47685	0.0556261	-0.148806	0.0296636
O75306	NDUFS2	42576	38724.5	39200	35021.2	37008	36637.4	726.091	736.913	775.046	571.579	464.757	539.369	O75306	YES	-0.506244	0.0032112	-0.149131	0.0438308
O75879	PET112; GATB	4832.6	5322.3	4662.6	4705.3	4001.5	4644.5	28.2832	0	0	17.1755	0	0	O75879	YES	-0.719599	0.753977	-0.150322	0.17824
Q9HCC0	MCCC2	32941.6	32872	31944	28698.1	29488.1	29889	410.454	412.093	394.642	238.403	193.456	266.291	Q9HCC0	YES	-0.801947	0.00139693	-0.150473	0.0024538
Q9GZY8-2	MFF	1278.2	1168.5	1100.4	1105.5	1089.2	999.7	66.5443	54.0249	41.289	64.522	5.07221	36.3713	Q9GZY8	YES	-0.611135	0.374422	-0.151095	0.127822
A4D1E9	GTPBP10	25203.8	24504	24434.5	21906.9	22395.3	22446.8	72.788	80.4176	113.358	54.3626	48.046	32.866	A4D1E9	YES	-0.978588	0.0352276	-0.151551	0.00119551
O43674	NDUFB5	22739.4	20064.9	20006.3	18208.7	19180.3	19153.5	954.72	832.067	907.517	720.515	722.544	751.955	O43674	YES	-0.295682	0.0109751	-0.151672	0.0942499
Q9NX20	MRPL16	14916.4	14397.2	14049.3	12315	13280.1	13431.6	35.8589	4.19585	35.1734	17.2183	2.89222	12.0179	Q9NX20	YES	-1.22742	0.27069	-0.152	0.0284727
Q9NVS2	MRPS18A	8582.5	8929.9	8691.9	7689	8025.5	7856.6	103.667	135.287	112.54	103.903	125.995	102.955	Q9NVS2	YES	-0.0786171	0.63341	-0.152784	0.00341356
Q9BTZ2	DHRS4	2927.4	2901.3	3053.9	2712	2777.6	2500	13.3975	7.51007	6.25399	0	0	0	Q9BTZ2	YES	#NUM!	0.0147096	-0.152859	0.0363251
Q16795	NDUFA9	52750.1	49505	49012.5	44152.7	46009.8	45811.4	2191.73	2094.29	2146.14	1442.53	1507.18	1503.24	Q16795	YES	-0.530541	4.70294e-05	-0.153773	0.0177551
Q6P087	RPUSD3	4080.2	3900.3	3864.9	3357.7	3671	3614.8	66.5503	69.8113	48.7356	39.4455	49.0502	65.8781	Q6P087	YES	-0.261856	0.369122	-0.154354	0.0268444
P10809	HSPD1	676392	659022	665539	578184	614877	603866	5771.95	5708.03	5539.39	5114.94	4750.22	5675.75	P10809	YES	-0.131106	0.150915	-0.155156	0.00477075
P51970	NDUFA8	8307.5	7776.1	8314.8	7234.1	7346.3	7325.1	215.424	204.418	229.159	186.281	183.459	203.71	P51970	YES	-0.178557	0.0578574	-0.155493	0.010226
Q07812	BAX	9216.3	8225.2	8708.6	8111.5	7771.5	7571.9	116.439	4.08566	53.1418	0	0	0	Q07812	YES	#NUM!	0.149671	-0.156927	0.0513456
O43819	SCO2	7480.7	6828.7	7491.8	6573.5	6531	6441.4	70.9269	65.671	75.7462	64.337	26.255	44.9801	O43819	YES	-0.647344	0.0876193	-0.157542	0.0278719
Q9P0J0	NDUFA13	16230.6	14307.1	14858.7	13147.4	13601.4	13942.1	270.778	224.528	247.905	157.511	117.02	161.997	Q9P0J0	YES	-0.767695	0.00640727	-0.157872	0.0636793
Q9HA77	CARS2	16337.1	15723.6	14666.8	13927.4	13769.1	14170	224.43	160.515	182.623	96.9714	96.2269	63.4767	Q9HA77	YES	-1.14485	0.00887805	-0.158476	0.0319536
P14324	FDPS	4659.5	4636	4594.9	4185.5	4098.4	4158.9	96.6418	62.8761	77.0971	87.4563	75.1	77.0644	P14324	YES	0.0182115	0.928648	-0.158777	0.000111963
P36969	GPX4	6652	6791.6	7100.5	6134.2	6216.6	6047.8	48.538	41.8952	55.6472	27.1608	26.9482	37.1487	P36969	YES	-0.678742	0.0246508	-0.159128	0.00715349
P09417	QDPR	1042.6	1053.6	1178.5	1000.9	987.9	943.7	193.573	208.804	261.375	190.468	193.652	165.793	P09417	YES	-0.27144	0.164708	-0.159232	0.0717953
Q96LJ7	DHRS1	3723	3399.5	3580.6	3225.3	3222.1	3133.7	88.9573	69.7406	77.2948	10.9891	22.8441	16.8474	Q96LJ7	YES	-2.21924	0.000706516	-0.159766	0.0190288
P22830	FECH	18930.3	18215	18353.5	16435.9	16910.4	16329.3	488.229	504.149	518.783	438.833	454.356	429.474	P22830	YES	-0.192211	0.00532697	-0.159919	0.00235387
Q8N5N7	MRPL50	16867.1	15421.5	16230.6	14316.8	14525.7	14562.6	177.428	163.515	180.719	134.895	161.904	156.52	Q8N5N7	YES	-0.20259	0.0805946	-0.160691	0.0160129
Q8NI60	ADCK3; COQ8A	6238.7	6169.1	6044.8	5568.9	5441.6	5496.5	266.235	193.097	208.337	91.8929	68.8705	75.0198	Q8NI60	YES	-1.50167	0.00349524	-0.160746	0.00066127
Q16774-2	GUK1	7307.7	7206.9	7083.2	6318.9	6521.5	6469.1	25.2335	19.9207	32.331	29.9299	16.749	25.3775	Q16774	YES	-0.104796	0.748985	-0.161574	0.00101298
Q8WVM0	TFB1M	11508.9	11127.8	10997.7	9867.7	10083.2	10119.5	25.2092	37.6737	62.986	16.0284	12.6317	0	Q8WVM0	YES	-2.13481	0.0558091	-0.161593	0.00232207
O75394	MRPL33	5791.3	5537.9	5567.2	4774.5	5177.2	5148	79.5845	87.6345	96.8714	41.8776	45.6026	54.9013	O75394	YES	-0.89127	0.00302675	-0.162196	0.0170891
Q13488	TCIRG1	6661.4	6674.4	6754.7	6170.2	5866.9	5915.8	394.936	429.006	467.82	404.348	349.895	346.282	Q13488	YES	-0.231148	0.0867461	-0.162297	0.00193313
Q7Z7H8	MRPL10	8928.8	8737.4	8528.8	7421.9	7922.2	8052.6	25.3854	31.3411	30.0079	35.2641	39.0324	48.8042	Q7Z7H8	YES	0.505162	0.0517658	-0.162986	0.0141523
Q8WUK0	PTPMT1	8290.5	7559.4	7501.9	6849.8	7272.5	6731.5	180.736	176.373	147.32	97.3051	114.004	83.46	Q8WUK0	YES	-0.775066	0.00699439	-0.163223	0.051146
P54098	POLG	4101.9	3603.6	3590	3195.1	3367.2	3523.4	1.93418	1.72747	1.37297	0	0	3.26163	P54098	YES	-0.626291	0.619418	-0.163437	0.105235
P09001	MRPL3	26785.1	24423.9	23421.3	21196.1	22695.8	22743.2	0	0	0	0	0	0	P09001	YES	#DIV/0!	#DIV/0!	-0.163479	0.0758599
Q9Y305	ACOT9	39132.2	37523.8	36510.5	31903.5	34458.9	34608.8	262.553	231.6	248.1	243.526	185.125	209.519	Q9Y305	YES	-0.217967	0.144274	-0.164503	0.0250206
Q9UGM6	WARS2	12735.2	12245.5	12163.2	10736.6	11220	11157.2	0	0	0	0	0	0	Q9UGM6	YES	#DIV/0!	#DIV/0!	-0.165693	0.00458425
Q4J6C6	PREPL	3751.9	3668.3	3436.8	3140.4	3254.7	3283.6	229.401	177.314	195.513	170.74	174.276	178.604	Q4J6C6	YES	-0.201789	0.164715	-0.16574	0.0194255
Q96Q11	TRNT1	11384.4	11978.1	10413.9	9879.7	10127.4	10100.4	65.5373	61.9857	59.0312	57.2941	52.7953	27.6262	Q96Q11	YES	-0.437904	0.159051	-0.165893	0.0573569
Q9NZJ6	COQ3	4399.9	4008.2	4223.8	3739.7	3787.3	3730.5	104.077	79.1703	97.3636	73.8426	56.5781	54.4098	Q9NZJ6	YES	-0.602366	0.0297129	-0.166185	0.0161731
P11498	PC	117034	113636	110631	100274	102268	101579	2403.5	2011.86	2250.66	1348.53	1312.59	1444.25	P11498	YES	-0.699315	0.00209978	-0.166399	0.0030817
Q9UNF0	PACSIN2	7591.7	7156.1	7539.2	6416	6837.8	6582.5	30.5066	35.6029	41.872	32.597	32.2279	43.7498	Q9UNF0	YES	0.00790191	0.970413	-0.168059	0.0113584
Q9H0R6	QRSL1	8750	8447.8	8465	7448.9	7654	7736.7	5.125	1.16972	0.010091	7.12985	0	4.5079	Q9H0R6	YES	0.884286	0.530912	-0.168141	0.00193703
Q9UI09	NDUFA12	19518.1	18677.8	17652.9	16194.5	16213.2	17221.3	386.996	315.132	360.642	250.978	253.761	242.383	Q9UI09	YES	-0.508412	0.0077761	-0.170343	0.0312527
Q96E29	MTERFD1; MTERF3	4983.1	4595.5	4626.3	4014.1	4344.7	4261.5	61.0649	20.7993	25.7132	19.6521	8.3898	8.47764	Q96E29	YES	-1.55863	0.147716	-0.170642	0.0294089
Q8NFF5	FLAD1	4179.1	4214.8	4142.6	3670.6	3779.3	3686.5	70.6475	73.9478	71.23	30.6285	35.655	45.2375	Q8NFF5	YES	-0.952548	0.00139243	-0.170852	0.000302262
Q96EY7	PTCD3	24792.7	24351.1	23539.3	21111.7	21782.1	21601	609.602	541.121	651.034	513.414	518.681	496.95	Q96EY7	YES	-0.236774	0.0498615	-0.172437	0.00284422
Q13057	COASY	2388.3	2521.3	2403.9	2098.8	2252.8	2136.3	0	0	0	0	0	0	Q13057	YES	#DIV/0!	#DIV/0!	-0.17281	0.0116897
Q9NQ50	MRPL40	16296.9	15215.1	15404.5	13678.6	13750.8	14179	207.258	124.773	157.99	234.292	129.458	185.183	Q9NQ50	YES	0.163787	0.637845	-0.173221	0.00862143
Q96H96	COQ2	819.9	708.6	679.9	670.5	661.2	626.4	55.2044	37.8462	43.9721	30.4442	19.6356	26.4437	Q96H96	YES	-0.840439	0.0280176	-0.173547	0.135733
P28288	ABCD3	46764.8	46318.2	44950.1	41666.2	41398.7	39315.6	569.101	596.96	600.915	454.487	351.664	347.913	P28288	YES	-0.61456	0.00491333	-0.173641	0.00480568
P36957	DLST	45636.2	42821.8	44336.3	37726.5	40007.5	39896.6	383.616	230.46	279.57	29.949	23.4677	50.3866	P36957	YES	-3.10585	0.00456625	-0.17493	0.0101075
Q96HJ9	C7orf55; FMC1; C7orf55-LUC7L2	3804	3756.8	3503.8	3272.5	3190.3	3335.3	17.0978	14.4517	0	0	0	0	Q96HJ9	YES	#NUM!	0.118907	-0.175377	0.0144944
Q6JQN1	ACAD10	4146.7	4157.5	4185.1	3684.3	3642.1	3729.5	108.836	124.416	120.858	86.6879	96.0524	97.4814	Q6JQN1	YES	-0.337628	0.0132197	-0.175876	6.63268e-05
Q96I59	NARS2	13286.4	12979	12509.2	11306.2	11606	11403.3	65.4092	0	74.8646	0	0	0	Q96I59	YES	#NUM!	0.117921	-0.176252	0.00359714
O75127	PTCD1	10782	10713.9	10511.9	9208.7	9602.6	9513.5	180.109	163.09	204.841	143.827	162.796	127.427	O75127	YES	-0.336417	0.0746287	-0.176358	0.00104474
P12074	COX6A1	3462.6	3073.5	3561.5	2827.3	3009.6	3091.3	13.0807	0	3.74969	0	0	0	P12074	YES	#NUM!	0.222608	-0.177571	0.0812976
Q02218	OGDH	93115.3	86015.3	86361	75219.7	80931.6	78562.5	2458.85	2056.71	2224.2	1627.43	1719.85	1567.19	Q02218	YES	-0.455657	0.00818672	-0.177764	0.0226033
P50336	PPOX	8322	7774.7	8133.7	6981.8	7204.9	7230.1	140.016	103.754	167.456	57.9756	66.942	51.0921	P50336	YES	-1.22428	0.0145595	-0.178075	0.00632678
P19404	NDUFV2	25310.9	24500.2	24214	21303.5	22039.5	22040.8	342.604	314.091	386.981	191.176	212.027	255.275	P19404	YES	-0.664466	0.0106382	-0.179081	0.00216498
Q9Y2Z2	MTO1	5338.7	5202.5	5215.5	4597.7	4704.7	4614.1	0	0	0	0	0	0	Q9Y2Z2	YES	#DIV/0!	#DIV/0!	-0.179169	0.00035968
Q9BYD2	MRPL9	14913.6	14472.2	13725	12492.3	12608.9	12973.3	92.5652	54.4006	87.2484	22.479	35.5885	35.8411	Q9BYD2	YES	-1.3185	0.0212862	-0.179224	0.0111107
P35914	HMGCL	15293.5	15249.7	14392.5	13272.3	13024.4	13385.4	43.2158	68.9089	62.2116	74.2646	17.0401	81.8251	P35914	YES	-0.0100197	0.986197	-0.179374	0.0049555
P52758	HRSP12; RIDA	4201.4	4037.8	4278.4	3645.9	3822.9	3581.2	8.25633	0	21.117	0	0	0	P52758	YES	#NUM!	0.186251	-0.179912	0.00845047
Q9NR28	DIABLO	11965.7	10763.1	10572.9	9662	10055.3	9676.9	121.016	48.7068	48.7639	17.1724	0	2.17369	Q9NR28	YES	-3.49743	0.0547466	-0.180064	0.0457002
P52815	MRPL12	28406.8	26719.9	27421	23341.8	25013.1	24498.2	67.5864	50.9989	47.5764	34.0587	24.9216	40.8355	P52815	YES	-0.735246	0.0455382	-0.180238	0.00968332
Q9BYD1	MRPL13	16438.2	15631.8	15819.6	13485	14142.4	14626.7	228.385	159.944	156.032	157.402	154.919	164.623	Q9BYD1	YES	-0.190741	0.396228	-0.180621	0.0102438
Q9BX68	HINT2	12186.5	11973.1	12604.4	10745.1	11069	10609.7	330.524	314.1	385.41	309.804	259.44	314.876	Q9BX68	YES	-0.220378	0.156135	-0.181241	0.00326787
Q9NX47	MARCH5	7098.5	6955.6	7141.3	6487.6	6161.8	6040.7	40.0908	59.5559	55.1596	43.5353	35.2226	40.3227	Q9NX47	YES	-0.378527	0.134979	-0.181477	0.00448318
P82650	MRPS22	40921.9	40310.3	40648.8	34997.9	36563.1	35875.6	239.202	224.32	214.957	154.328	157.732	100.666	P82650	YES	-0.717121	0.0110089	-0.181988	0.000583909
P00505	GOT2	83119.6	83601	81539.7	71051.2	74642.8	73103.3	1092.85	1193.83	1318.68	865.994	840.436	817.654	P00505	YES	-0.514385	0.00570561	-0.182259	0.00126241
Q9NP92	MRPS30	12291.8	11617.2	11485	10054.9	10500	10622.8	139.358	121.074	129.258	80.8591	88.8316	105.258	Q9NP92	YES	-0.503167	0.0127649	-0.18299	0.00981372
O43772	SLC25A20	18529.8	16855.7	18012.3	15220.4	16037.6	15755.4	30.6472	35.9348	47.9057	8.20281	18.0717	26.1015	O43772	YES	-1.12821	0.0464966	-0.183708	0.0179864
Q9BQP7	C20orf72; MGME1	15986	15601.1	15372.9	13477	13978.8	13866.8	114.921	51.8733	118.5	48.2216	41.3244	3.73794	Q9BQP7	YES	-1.61275	0.0672829	-0.184501	0.00132205
Q8IYU8	EFHA1; MICU2	13045.8	11447.3	11794.1	10360.5	10662	10885.5	234.407	171.309	183.6	88.8704	86.3716	131.948	Q8IYU8	YES	-0.93991	0.0180599	-0.185543	0.0455003
Q7L2E3-2	DHX30	78540.5	75899.1	74742.2	65385.7	67638.8	68492.5	961.64	995.592	987.152	775.08	702.67	746.276	Q7L2E3	YES	-0.404792	0.000507815	-0.185591	0.00318785
O75380	NDUFS6	5130.7	4749.9	4906.4	4291.5	4333.7	4372.6	53.7288	47.02	47.7664	40.3925	41.3996	26.8552	O75380	YES	-0.450959	0.0612141	-0.186062	0.00617137
Q9Y3B7	MRPL11	24000.5	23018.6	22870.7	20008.7	20629.9	20792.6	189.84	157.631	178.805	134.579	123.64	155.56	Q9Y3B7	YES	-0.346958	0.047901	-0.18611	0.00273729
O43837	IDH3B	24484.6	23841	24441.1	21191.9	21586.5	21177.6	314.836	192.287	205.754	212.281	213.265	273.674	O43837	YES	-0.0279061	0.92221	-0.186199	0.000287138
Q9Y696	CLIC4	10044.5	9376.8	10080.5	9005.7	8754.9	8167.5	52.888	38.1103	111.112	86.6343	65.3867	43.8063	Q9Y696	YES	-0.0455597	0.93845	-0.186286	0.0242871
Q96EL2	MRPS24	744.9	735.6	734	637.9	645.2	662.4	20.106	12.0136	25.4577	9.32339	15.0685	15.6248	Q96EL2	YES	-0.524896	0.253848	-0.18684	0.00036402
Q96EL3	MRPL53	7707.9	7219.8	7636.7	6421.6	6688.3	6692.6	1.5288	6.30788	0	6.38055	0	9.76999	Q96EL3	YES	1.04327	0.465257	-0.188366	0.00646465
Q96KR6	FAM210B	2079	1964.6	2126.6	1843.1	1829.9	1741	0	0	0	0	0	0	Q96KR6	YES	#DIV/0!	#DIV/0!	-0.188622	0.0120402
O15382	BCAT2	16338.6	15959.2	15800.8	13926.9	14247.9	14013.3	137.775	96.7632	142.871	87.4106	73.5125	81.4428	O15382	YES	-0.638943	0.0410072	-0.189159	0.000451104
Q02252	ALDH6A1	13742.4	13523.9	14418.9	11944.8	12513.9	12093.8	62.6301	10.3823	15.6759	0	0	0	Q02252	YES	#NUM!	0.149606	-0.189565	0.00581779
Q16891-4	IMMT	3315.8	2743.8	3201.4	2822.7	2713.7	2583	22.2541	5.67363	15.8616	0	7.2578	0	Q16891	YES	-2.59298	0.0871669	-0.189795	0.112946
Q15031	LARS2	41567	39179.8	38246.2	33955.9	35485.5	34869.3	724.051	692.884	761.628	729.001	764.29	807.361	Q15031	YES	0.0786654	0.248263	-0.18999	0.0107009
Q8N4Q1	CHCHD4	4671.7	3428	4036.9	3510.5	3784.1	3337.3	22.7241	0	0	42.2136	65.0105	67.6426	Q8N4Q1	YES	2.94396	0.0101757	-0.190965	0.259317
Q9NNW7	TXNRD2	10011.6	9617.6	9906	8764.1	8679.3	8424.5	139.889	107.757	111.821	108.223	43.4796	10.2216	Q9NNW7	YES	-1.15054	0.0969661	-0.191272	0.00142575
Q8TAE8	GADD45GIP1	17847.6	17302.7	16529.4	15119	14976.2	15143.1	326.901	250.386	323.36	180.878	173.765	140.944	Q8TAE8	YES	-0.861823	0.00830207	-0.192053	0.00511308
Q15392	DHCR24	15785.1	16115.5	15538	14307.8	13955.6	13257.1	343.972	420.067	400.749	164.082	140.015	86.9095	Q15392	YES	-1.5748	0.00132816	-0.192238	0.00493554
Q9Y6M9	NDUFB9	18506.4	16840.6	17664.4	15064.3	15684.2	15618.8	966.286	722.324	867.313	498.456	559.81	548.707	Q9Y6M9	YES	-0.669499	0.0125007	-0.193195	0.0130241
P50213	IDH3A	33107.8	32114.7	31732.5	27986.8	28609.8	28074.7	133.761	13.2145	142.45	0	0	0	P50213	YES	#NUM!	0.0817418	-0.195442	0.00083528
Q9NZE8	MRPL35	6165.6	5567.7	5569.3	4832.9	5036.3	5236.1	54.0554	39.0481	42.1078	9.27519	8.9146	37.2693	Q9NZE8	YES	-1.28572	0.0636916	-0.195934	0.0336437
P03915	ND5	9153.6	9020.9	8602.9	7547.8	7955.1	7868.6	160.555	180.511	188.213	112.067	128.412	91.7894	P03915	YES	-0.671679	0.00808339	-0.196266	0.00539019
Q9NX14	NDUFB11	12150.7	10105.3	9388.6	9346.1	8601	9668.2	227.54	160.324	171.329	105.667	77.2356	100.682	Q9NX14	YES	-0.97957	0.0152519	-0.196492	0.204054
Q96RP9	GFM1	2678.3	2563.1	2541.8	2201.8	2280.8	2309	91.9	82.1807	79.1476	77.4754	73.742	101.514	Q96RP9	YES	-0.00283283	0.986948	-0.196612	0.00340793
Q6YP21	CCBL2; KYAT3	4707.3	4452.6	4327.8	3899.9	3872.5	3987.4	125.781	70.0899	76.707	53.6996	22.691	44.8933	Q6YP21	YES	-1.16828	0.063855	-0.197781	0.00789514
P07919	UQCRH	2368.8	1832.7	1794.2	1618	1919.9	1688.2	5.79051	0	0	0	0	4.76013	P07919	YES	-0.282688	0.89731	-0.198193	0.28232
Q8NC60	NOA1	22749.2	21845.9	22399.5	19439.1	19487.5	19449.5	274.971	345.795	395.925	323.471	255.583	258.292	Q8NC60	YES	-0.279985	0.22329	-0.198667	0.000401112
A6NJ78	METTL15	3214.4	3207.8	3318.5	2900.4	2794.4	2792.4	98.9668	96.2008	111.475	59.6569	66.1321	57.2082	A6NJ78	YES	-0.744734	0.00158295	-0.198737	0.00117104
P30038	ALDH4A1	5459.1	5202.5	5265.9	4522	4678.9	4670.2	40.8244	34.5981	14.9601	32.4521	30.9799	27.2305	P30038	YES	0.00446177	0.991194	-0.199438	0.00176571
O75521	ECI2	21939.5	20114	21344.6	18094	18704.2	18386.3	226.887	187.205	220.817	186.245	136.475	156.904	O75521	YES	-0.404644	0.0527357	-0.200176	0.00839954
Q8NFV4	ABHD11	6843.9	6639.5	6697.3	5683.8	5814.1	6061.3	153.744	144.971	178.706	110.251	50.864	95.313	Q8NFV4	YES	-0.89671	0.0228893	-0.200749	0.00229124
Q7Z434	MAVS	11515.3	10956.3	11843	9934.3	10016.3	9881.9	214.822	240.885	300.967	217.602	234.806	213.767	Q7Z434	YES	-0.18377	0.315539	-0.201938	0.00466111
Q9Y697	NFS1	20123.3	18360	19333.2	15746	17350.6	17153.7	252.765	225.859	241.268	177.955	198.223	178.96	Q9Y697	YES	-0.374937	0.00577325	-0.202349	0.0245978
Q5JPH6	EARS2	14056.5	14045.8	13172.7	12019.3	12005.9	11846.4	206.052	193.595	216.235	158.518	124.966	127.062	Q5JPH6	YES	-0.585109	0.00568983	-0.202426	0.00378216
A8MXV4	NUDT19	4250	4202	3955.4	3467.5	3754.8	3554.8	67.7415	62.3184	53.3119	47.1964	46.908	49.5677	A8MXV4	YES	-0.351993	0.0368046	-0.203232	0.012094
P00156	CYTB	1348.8	1232.3	1284	1145.5	1157.4	1053.9	75.6171	70.9537	84.8536	57.5528	65.4466	75.0493	P00156	YES	-0.224685	0.162232	-0.203419	0.0225908
P43155	CRAT	20833.7	19507.5	18934.8	16841.4	17236.8	17375.9	182.757	156.168	124.586	98.1897	60.5711	41.3967	P43155	YES	-1.21147	0.0207172	-0.204162	0.0111679
Q9H4K7	GTPBP5; MTG2	5295.1	5191.8	5311.2	4459.5	4640	4610.1	9.62437	0	10.1056	0.194182	0	0	Q9H4K7	YES	-6.66684	0.119051	-0.204565	0.000490736
Q4U2R6	MRPL51	10096.5	9748.9	9817	8493.4	8542.1	8705.3	125.694	136.918	118.485	108.414	111.175	125.822	Q4U2R6	YES	-0.141847	0.193144	-0.204578	0.000460317
Q12983	BNIP3	729.4	792	732.2	669.4	632.7	653.3	171.15	159.523	151.509	122.787	123.847	133.852	Q12983	YES	-0.341731	0.00719651	-0.204768	0.012455
P36404	ARL2	4846.4	4639.8	4658.9	4197	4091.8	3983.5	61.3753	55.0912	65.5755	32.0619	29.9351	9.74712	P36404	YES	-1.34334	0.00895188	-0.204897	0.00229134
Q9BUB7	TMEM70	9452.4	8501.8	8820.2	7970.9	7725.1	7527.3	274.376	250.781	288.958	249.895	205.133	244.571	Q9BUB7	YES	-0.218706	0.100893	-0.205281	0.0182939
O95363	FARS2	11654.2	11209.5	10554.5	9690.7	9655.6	9631.7	36.8791	19.134	33.4598	27.5884	13.4922	20.0938	O95363	YES	-0.548524	0.237192	-0.205676	0.00982592
P82932	MRPS6	6038.8	5868	5870.6	4875.6	5177.1	5360.9	238.328	225.923	262.85	165.039	133.515	181.588	P82932	YES	-0.598696	0.0098292	-0.20584	0.0066401
P33897	ABCD1	14835.2	13710.6	14204.9	12538.3	12154.2	12367.7	230.687	202.704	267.585	187.136	186.623	193.262	P33897	YES	-0.305965	0.0775427	-0.206077	0.00527261
Q16854	DGUOK	2351.3	2274.7	2271.6	1953.9	2044.1	1980.8	0	22.3088	5.60375	42.9073	10.0987	9.85407	Q16854	YES	1.17123	0.416269	-0.206239	0.0012038
Q8TCS8	PNPT1	71518.2	69903.5	70740.2	59808.8	62638.1	61397	1028.36	1031.27	1202.98	868.59	801.724	750.347	Q8TCS8	YES	-0.43062	0.0138999	-0.206684	0.000558081
Q9NSE4	IARS2	78830.4	74356.2	72234.6	62755.7	66046.7	66485.9	984.071	853.992	917.855	592.814	657.14	637.801	Q9NSE4	YES	-0.545862	0.00234877	-0.207018	0.0115127
P10515	DLAT	46544.9	45390.4	46861.6	39205.3	41215.8	39658.1	614.139	619.459	699.648	402.121	334.958	453.511	P10515	YES	-0.699348	0.00494147	-0.208989	0.00117227
P60174-1	TPI1	31977.4	32639.3	34849.6	29246.2	28981.3	27809.9	298.034	283.285	341.914	222.064	205.295	228.965	P60174	YES	-0.492287	0.00935685	-0.209244	0.010065
Q16891-2	IMMT	9444.9	7684.5	8877.3	7538.1	7619.4	7336.6	412.403	250.843	296.325	225.583	175.263	201.427	Q16891	YES	-0.671972	0.0767957	-0.209337	0.0898099
O75208	COQ9	10222.1	9635.2	9963.3	8373.5	8908.4	8493.2	0	23.8876	15.4307	43.6661	31.5778	95.4667	O75208	YES	2.11828	0.103057	-0.210331	0.00455133
Q8IWA4	MFN1	19482.4	17198.4	17178.6	15256.1	15510.6	15780.6	494.265	413.691	462.06	338.458	298.446	272.771	Q8IWA4	YES	-0.590769	0.00709642	-0.210501	0.0352937
O75323	GBAS; NIPSNAP2	17629	16602.6	16548	14239.6	14809.2	14817.7	182.696	197.451	225.379	138.463	102.957	124.702	O75323	YES	-0.725862	0.00794989	-0.211129	0.00451491
Q9P015	MRPL15	32688.2	31532.3	31558.3	27061.8	28123.7	27543.1	347.428	335.33	392.459	333.196	322.125	320.647	Q9P015	YES	-0.139721	0.13706	-0.21132	0.000884645
Q9Y2Z9	COQ6	2664.1	2600.3	2471.8	2172.6	2268.3	2240.3	37.6924	46.8666	15.225	36.5677	2.44983	17.0018	Q9Y2Z9	YES	-0.832884	0.345073	-0.211518	0.0051335
Q9H7H0	METTL17	2539.2	2442.8	2445.4	2080.1	2154.7	2179.7	0	0	0	0	0	0	Q9H7H0	YES	#DIV/0!	#DIV/0!	-0.21152	0.00149728
P05091	ALDH2	50413.2	47254.6	49845.3	41742.2	43844.2	41765.1	944.747	611.98	885.491	504.675	511.723	403.117	P05091	YES	-0.782794	0.0346116	-0.212027	0.00493248
Q96TA2	YME1L1	48148.7	44396.8	43214.6	38127.7	39143.2	39912.3	509.482	400.5	413.391	408.166	398.031	341.123	Q96TA2	YES	-0.205952	0.218274	-0.212294	0.0170645
P06744	GPI	16606.3	17049.2	16684.7	14331.4	14534.9	14572.1	265.963	288.935	377.977	258.215	268.599	233.166	P06744	YES	-0.295722	0.182158	-0.21274	0.000121866
Q9Y2Q9	MRPS28	10533.2	10334.9	10513.5	8587.4	9167.8	9322.6	140.177	126.604	130.937	117.36	115.535	115.294	Q9Y2Q9	YES	-0.191874	0.0152086	-0.212808	0.00350276
O43181	NDUFS4	18242.6	16585.7	16779.9	14101.9	15048.8	15295.5	397.043	335.231	356.96	293.267	271.009	286.958	O43181	YES	-0.355687	0.0146673	-0.21554	0.0199894
Q5JRX3	PITRM1	52022.3	51071.3	49274.9	42776.5	44446.2	43950.2	259.755	139.47	196.072	121.363	116.729	105.044	Q5JRX3	YES	-0.794829	0.0746807	-0.216095	0.00171448
Q9BW92	TARS2	26526.3	25555.6	25008.6	21896.8	22421.9	22026.9	799.922	717.512	873.369	654.906	604.475	614.74	Q9BW92	YES	-0.351281	0.0223531	-0.216552	0.00160515
Q9H8M1	COQ10B	828.7	846.3	887.3	688	744.2	772.2	98.1886	99.8577	112.514	73.3446	88.5402	88.2519	Q9H8M1	YES	-0.312158	0.0406766	-0.217053	0.0168814
Q5T160	RARS2	7134.8	7052.3	6615.1	6115	5996.7	5770.9	154.17	182.186	176.311	74.1788	84.7341	48.3264	Q5T160	YES	-1.30673	0.00178646	-0.21818	0.00690665
Q9BYD3	MRPL4	18328.8	17712	17545.5	15091.2	15621.7	15323.6	560.034	581.256	595.69	481.672	475.504	451.913	Q9BYD3	YES	-0.301816	0.001362	-0.219086	0.000888876
P31040	SDHA	121318	112623	115809	96243.5	102394	101418	1863.19	1805.47	1803.49	1284.87	1089.39	1288.78	P31040	YES	-0.579064	0.000927393	-0.221098	0.00645275
P42704	LRPPRC	264368	250771	239760	211961	218642	217020	2879.19	2436.76	2730.33	1685.35	1387.57	1178.79	P42704	YES	-0.920279	0.00297989	-0.221129	0.00842991
Q13405	MRPL49	17919.4	17205.6	17556.7	14581.1	15401.3	15168.9	144.336	152.809	175.739	121.664	97.1267	128.596	Q13405	YES	-0.444943	0.0353332	-0.222534	0.00141693
P49773	HINT1	2149.5	2147.4	2225.5	1995.8	1835.7	1757.2	163.682	141.772	159.917	160.295	146.588	139.261	P49773	YES	-0.0608694	0.522326	-0.22289	0.01411
P05165	PCCA	6727	6289.9	6463.1	5445.5	5712.5	5528.8	42.1921	48.8235	42.4676	30.7443	39.9977	86.5161	P05165	YES	0.236475	0.672267	-0.223286	0.00339104
Q9Y3D9	MRPS23	18740.8	17596	17553.1	14761.6	15482.8	15857	313.428	247.423	309.857	166.575	152.702	246.563	Q9Y3D9	YES	-0.621795	0.0486866	-0.225204	0.0067676
Q96CM8	ACSF2	3350.4	3228.4	3347.6	2806	2834	2843.7	3.21329	0	0	16.1855	7.62324	6.20229	Q96CM8	YES	3.22337	0.0535688	-0.226577	0.000324872
P05166	PCCB	7793.2	7527.4	7556.2	6359.9	6668.6	6511.1	686.572	664.286	666.708	574.223	582.041	588.012	P05166	YES	-0.209987	0.000357853	-0.227484	0.000818225
P28838	LAP3	25278.8	24058.8	24986.2	20805.4	21475.4	21187.8	320.484	256.505	290.551	219.368	184.148	291.346	P28838	YES	-0.320205	0.190526	-0.227781	0.000960072
Q9NVV4	MTPAP	17995.1	17879.9	16615.8	14541.6	15122.1	15159.3	132.628	140.528	149.213	86.4127	85.9035	96.6981	Q9NVV4	YES	-0.650823	0.00100303	-0.227825	0.00621112
P07195	LDHB	57161.8	57786	57191.9	49604.5	49846.6	47516.1	448.659	498.796	520.215	487.835	445.119	454.085	P07195	YES	-0.0815191	0.340707	-0.228086	0.000396955
Q96GC5	MRPL48	10873.8	9879.6	9910.8	8448.6	8793.1	8933.4	198.487	162.697	132.526	107.299	78.4401	135.017	Q96GC5	YES	-0.622185	0.083265	-0.22836	0.0137501
P36551	CPOX	10752	10344.9	11029	9144.9	9403.7	8873	189.968	187.331	254.266	174.438	179.205	143.596	P36551	YES	-0.344996	0.142444	-0.228424	0.00334093
Q9Y5L4	TIMM13	17986.1	15969.4	17772.8	14644.9	15060.1	14442.5	182.729	156.975	288.249	19.4711	21.0215	54.4529	Q9Y5L4	YES	-2.72548	0.0130995	-0.228622	0.0191036
Q9BVS5	TRMT61B	6348.4	6184.7	6411.2	5374.2	5344.9	5437.7	67.7709	64.3679	72.3213	46.1301	36.1151	48.848	Q9BVS5	YES	-0.641226	0.00558653	-0.229622	0.000217804
P11182	DBT	37467.6	36109.8	36424.4	30508.8	31428.6	31874.4	262.353	249.554	332.151	200.432	195.301	177.462	P11182	YES	-0.558314	0.0274012	-0.229686	0.000715537
Q9H3H1	TRIT1	3958	4086.6	4011.8	3361.1	3474	3441.2	0	0	0	0.711843	0	0	Q9H3H1	YES	#DIV/0!	0.373901	-0.230478	0.000292045
Q96D53	ADCK4; COQ8B	8378.3	8338	7680.3	6673.1	7082.4	7032	114.569	126.571	79.252	74.7102	56.5922	97.4731	Q96D53	YES	-0.485907	0.173794	-0.230964	0.00987767
Q5TC12	ATPAF1	9242.8	9846.9	9191.9	7880.9	8067.3	8146.1	297.404	287.028	301.153	182.425	165.688	147.508	Q5TC12	YES	-0.837397	0.000286478	-0.231172	0.00341116
P31327	CPS1	434247	409119	408598	344539	364415	356873	9963.35	8637.51	9309.68	4969.45	4638.56	5186.18	P31327	YES	-0.915779	0.000457181	-0.232221	0.00376765
O43488	AKR7A2	6086.5	6071.8	6446.5	5226.2	5302.6	5304.5	36.3642	38.0842	49.2661	32.1649	17.0735	0.951174	O43488	YES	-1.30156	0.0681345	-0.232713	0.00179851
Q99807	COQ7	6321.7	6002	6168.2	5117.6	5266.4	5353.2	0	0	0	0	0	0	Q99807	YES	#DIV/0!	#DIV/0!	-0.232715	0.00133922
Q5JTZ9	AARS2	21756.5	21074	20482.9	18269.2	17772.2	17832.4	195.46	11.8802	108.946	106.431	11.9216	13.0959	Q5JTZ9	YES	-1.26673	0.373658	-0.232927	0.00141022
Q7Z6M4	MTERFD2; MTERF4	5028.4	4593.4	4577	4049.2	3980	4048.6	134.165	103.405	120.911	97.3726	66.6743	87.312	Q7Z6M4	YES	-0.51215	0.0481088	-0.233411	0.00912781
Q9BRJ2	MRPL45	28996.8	27586	27724.1	23218.7	24316.5	24151.7	588.275	587.103	491.243	391.664	369.075	362.698	Q9BRJ2	YES	-0.569006	0.00557095	-0.233941	0.00173014
Q6P1L8	MRPL14	4708.4	4454.4	4528.1	3851.2	3849.2	3934.4	45.4032	12.664	24.1908	38.5235	0	25.555	Q6P1L8	YES	-0.360316	0.703792	-0.234771	0.00104399
Q9NWU5	MRPL22	12038.1	10488.3	10459	9343.3	9207.3	9466	90.1364	26.6892	32.861	18.0894	0	0	Q9NWU5	YES	-3.04873	0.105913	-0.235546	0.0347285
Q9Y2R9	MRPS7	27497.9	27679.1	27628.4	22765.4	23164.2	24373.2	56.0035	68.0622	72.9857	57.3098	57.5146	58.7519	Q9Y2R9	YES	-0.183003	0.197224	-0.236143	0.00101882
Q9H9J2	MRPL44	26219.6	24850.6	24585.5	20830.5	21619.1	21767.2	377.506	330.774	326.232	355.646	331.949	393.643	Q9H9J2	YES	0.0637348	0.556707	-0.236498	0.00283994
P00395	COX1	4635.5	3572.3	3552.2	2996.2	3722.6	3258.5	0	0	0	0	0	0	P00395	YES	#DIV/0!	#DIV/0!	-0.237167	0.226431
Q86U28	ISCA2	698.3	695.3	723.4	620.7	592	581.3	6.89589	0	9.3103	0	0	0	Q86U28	YES	#NUM!	0.124869	-0.238841	0.00187565
O14874	BCKDK	4237.9	4039.5	3791.3	3344.1	3403	3479.2	146.387	126.677	153.787	75.2572	65.0925	82.5606	O14874	YES	-0.937268	0.00205467	-0.238986	0.0104187
P57105	SYNJ2BP	8755.8	8022	7946.5	6977.7	6988.7	6968.1	151.599	137.283	144.128	79.7395	62.0411	112.711	P57105	YES	-0.766784	0.0181303	-0.240047	0.00808407
Q9P0P8	C6orf203	1911.5	1552.3	1482.1	1469.6	1312.4	1405.7	23.769	2.4077	0	3.8192	0	0	Q9P0P8	YES	-2.77694	0.385705	-0.240075	0.146661
Q96EH3	MALSU1	6371.5	5687	5919.7	5016.5	5098.5	5105.4	0	0	0	0	0	0	Q96EH3	YES	#DIV/0!	#DIV/0!	-0.240242	0.0105834
Q96A35	MRPL24	20238.7	19273.8	19412.1	16307.1	16684.5	16881.3	204.775	176.902	206.185	98.697	75.6245	101.6	Q96A35	YES	-1.09122	0.0011716	-0.240614	0.000943564
Q4G0N4	NADK2; NADKD1	21498.7	20782.4	20212.8	17278.9	17763.8	17843.7	130.654	134.489	183.998	71.2874	5.41724	116.746	Q4G0N4	YES	-1.2152	0.0803622	-0.240819	0.00147331
Q9HD33	MRPL47	17275.7	16289.7	15759.5	13668	13736.3	14309.1	211.231	213.61	220.61	193.19	171.878	201.747	Q9HD33	YES	-0.187428	0.0481417	-0.241805	0.00654551
[truncated: 2,627 more rows]

## Sheet: SF 3b - GTPP
Accession	Gene Symbol	DMSO 1	DMSO 2	DMSO 3	GTPP 1	GTPP 2	GTPP 3	DMSO (Import) 1	DMSO (Import) 2	DMSO (Import) 3	GTPP (Import) 1	GTPP (Import) 2	GTPP (Import) 3	Mitochondrial Localization	log2 GTPP/DMSO (Import)	p-value (Import)	log2 GTPP/DMSO (Mito-proteome)	p-value (Mito-proteome)
[truncated: 3,384 more rows]

[truncated: 2 more sheets: SF 3f - siLONP1, SF 3m Mitophagy receptors]
