# Supplementary material for: Protein import motor complex reacts to mitochondrial misfolding by reducing protein import and activating mitophagy
Source: Nat Commun. 2022 Sep 2;13:5164. doi: 10.1038/s41467-022-32564-x (PMC9440083; doi:10.1038/s41467-022-32564-x)
Supplement: Supplementary file 5 — Supplementary Data 3 [file 41467_2022_32564_MOESM5_ESM.xlsx]

## Sheet: Info
Supplementary Data 3: Quantitative proteomics of insoluble protein fraction upon misfolding stress.
Global analyses of the misfolded protein fraction upon proteostasis perturbation. Abundances of all replicates and relative fold changes between treatment and control shown. Statistical significance was determined by two-sided unpaired t-tests. Data shown for 6 h 10 µM GTPP/6 h DMSO and 96h siLONP1/96h NTC treated HeLa cells. Data is normalized to global protein levels per channel and mitochondri…

## Sheet: GTPP insoluble fraction
Accession	Gene Symbol	DMSO 1	DMSO 2	DMSO 3	GTTP 1	GTPP 2	GTPP 3	Fold change GTPP/DMSO	Log2 mean GTPP/ mean DMSO	p-value	-log10 p-value	Mitochondrial Localization
Q9NZJ6	COQ3	5.3	2.2	2	81.1	40.1	124.5	25.8632	4.69283	0.0320367	1.49435	YES
P11177	PDHB	146.7	95.3	34.8	2058.4	1555.9	3166.1	24.4957	4.61445	0.0104393	1.98133	YES
Q9UMS0	NFU1	8.6	2.7	6.1	174.6	95.3	154.9	24.4138	4.60962	0.00473545	2.32464	YES
O75208	COQ9	40.9	21.3	11.8	643.8	501.5	634.6	24.0527	4.58813	0.000262596	3.58071	YES
Q969S9	GFM2	43.4	24.2	9.6	276.3	435.2	823.2	19.8795	4.31321	0.0405119	1.39242	YES
P42704	LRPPRC	2383.5	1304.4	467.8	5391.9	18763.1	42242.1	15.9774	3.99796	0.126719	0.897158	YES
P82650	MRPS22	226.3	123.1	69.9	2175.5	1732.4	2538.9	15.3751	3.94253	0.00107283	2.96947	YES
O94925-3	GLS	186.7	96	33.9	1032.6	1362.6	2408.4	15.1725	3.92338	0.0230389	1.63754	YES
P08559	PDHA1	311.3	174.1	70.4	1928.7	2926.1	3399.8	14.8517	3.89256	0.00427506	2.36906	YES
Q9BW91	NUDT9	40.2	20.6	8.2	347.9	307.5	359.9	14.7145	3.87917	6.76955e-05	4.16944	YES
Q9Y2R5	MRPS17	59.2	25.2	9.5	129.5	352.5	795	13.5996	3.76549	0.114682	0.940507	YES
Q92665	MRPS31	18.2	9.3	4.1	25.2	133.1	263.2	13.3386	3.73754	0.132428	0.878022	YES
Q9BXW7	CECR5; HDHD5	48.8	25.8	10.5	273.2	403.1	412.4	12.7932	3.6773	0.00194441	2.71121	YES
P82912	MRPS11	51.6	28.1	13	81	312.1	757.1	12.4078	3.63317	0.150761	0.821712	YES
Q86SX6	GLRX5	14.2	9.4	5.8	120	88.3	146.7	12.0748	3.59393	0.00312512	2.50513	YES
Q12849	GRSF1	439.8	267.7	123.7	2653.4	2312.5	4020	10.8108	3.4344	0.00682868	2.16566	YES
P82930	MRPS34	195.5	94.5	41.8	414.7	1489.8	1648.6	10.7086	3.42069	0.0512659	1.29017	YES
P10515	DLAT	80.5	59.8	27.6	485	401.3	895.3	10.6111	3.4075	0.0247574	1.60629	YES
Q9Y291	MRPS33	22.6	12.1	6.9	36.9	146.5	236.6	10.0962	3.33573	0.0950038	1.02226	YES
Q9HD33	MRPL47	38.2	25.9	9.4	54.9	186.6	496.8	10.0449	3.32839	0.166619	0.778275	YES
Q99797	MIPEP	87.2	54.3	24.6	268.4	568.5	823.3	9.99518	3.32123	0.0367132	1.43518	YES
A4D1E9	GTPBP10	95.6	51.2	25	121.6	494.2	1085.1	9.90047	3.3075	0.144182	0.84109	YES
O75616	ERAL1	127	62.6	27.2	237.3	666.3	1194.6	9.67804	3.27472	0.0873749	1.05861	YES
Q8N5N7	MRPL50	43.9	31.3	20.1	335.1	251.5	330.6	9.62434	3.26669	0.00061181	3.21338	YES
P82663	MRPS25	129.6	66.4	35.6	315.3	502.6	1387.4	9.52202	3.25127	0.118384	0.926707	YES
Q92552-2	MRPS27	169.4	76.7	33.9	460.6	881.6	1317.6	9.49929	3.24782	0.0340127	1.46836	YES
Q99798	ACO2	382.1	190.3	88.1	1054	1537.5	3677.9	9.4919	3.2467	0.0824057	1.08404	YES
Q9Y3D3	MRPS16	59.3	28.1	10.6	131.4	326.5	458.6	9.35204	3.22528	0.0469091	1.32874	YES
Q9BYC9	MRPL20	57.4	31.8	16	89.1	336.4	550.8	9.28042	3.21419	0.0960342	1.01757	YES
P82932	MRPS6	87.7	47.1	29.3	459.6	302.4	760.9	9.28032	3.21417	0.0288461	1.53991	YES
Q9Y2R9	MRPS7	267.7	148.4	66.4	416.9	1291.9	2639.5	9.01202	3.17185	0.11808	0.927823	YES
Q9BQC6	MRP63; MRPL57	64.9	42.5	17.7	182.5	347.1	579.4	8.86491	3.14811	0.047397	1.32425	YES
Q96I99	SUCLG2	11.8	6.5	3.3	63.2	38	90.2	8.86111	3.14749	0.020734	1.68332	YES
O75394	MRPL33	74.5	35	19.6	80	376.9	681.7	8.81952	3.1407	0.126002	0.899624	YES
Q8IXM3	MRPL41	64.3	35.8	7.8	90.5	189.5	661.8	8.72845	3.12573	0.191442	0.717963	YES
Q8NFV4	ABHD11	15.8	7	2.7	66.8	64.6	82.8	8.4	3.07039	0.000808076	3.09255	YES
Q9BYN8	MRPS26	201.2	112.8	65.7	415.4	1416.2	1337.8	8.34712	3.06128	0.0453751	1.34318	YES
Q9P0M9	MRPL27	169.4	75.5	28.7	125.8	826.5	1323.9	8.31944	3.05649	0.129133	0.888963	YES
Q96CM3	RPUSD4	29.5	11.9	4.3	22	147.4	208.8	8.27571	3.04888	0.116389	0.934087	YES
Q13405	MRPL49	89.8	65.9	29.9	504.3	382.5	629.4	8.16918	3.03019	0.00377746	2.4228	YES
Q9BSH4	TACO1	65.7	39.7	18.4	215.1	329.1	465.5	8.1559	3.02784	0.0160114	1.79557	YES
P50213	IDH3A	234.6	127.7	44.7	897.6	860.7	1539.2	8.10197	3.01827	0.0132216	1.87872	YES
Q9H9J2	MRPL44	105.7	59.6	21.1	217.1	424.5	841.4	7.95601	2.99204	0.0799203	1.09734	YES
O75127	PTCD1	92	47.6	18.3	84.7	359.9	807.7	7.93097	2.9875	0.16006	0.795716	YES
Q07021	C1QBP	312.2	213.1	98.4	1632.2	1294.8	1932.6	7.79157	2.96191	0.0019047	2.72017	YES
P51398	DAP3	166.8	88.4	42.6	349.4	511.3	1438.7	7.72129	2.94884	0.122257	0.912727	YES
Q9Y606	PUS1	32.4	21.9	10.3	90.1	173.4	229.8	7.63622	2.93286	0.0253755	1.59559	YES
Q8IVS2	MCAT	6.2	3.3	2	8	31	48.3	7.5913	2.92435	0.0977046	1.01008	YES
Q96Q11	TRNT1	52.3	29.7	17.2	210.8	146.1	395	7.57964	2.92213	0.0445322	1.35133	YES
Q16740	CLPP	4.3	2.2		19.1	22.1	31.8	7.48718	2.90442	0.0244941	1.61094	YES
P82933	MRPS9	322.2	208.4	74.3	452.1	1988.7	2062.9	7.44536	2.89634	0.0702424	1.1534	YES
P30837	ALDH1B1	141.7	69	40.8	549.2	492.1	815.7	7.3837	2.88434	0.00679939	2.16753	YES
Q8WVM0	TFB1M	61.6	28.8	18.6	86	292	410.1	7.23028	2.85405	0.0769676	1.11369	YES
P82664	MRPS10	87.2	48.1	24.5	328.4	254.8	568.5	7.20713	2.84943	0.0265943	1.57521	YES
Q9P015	MRPL15	106.4	68.6	21.8	195.3	462.1	759.2	7.19817	2.84763	0.0690296	1.16096	YES
Q969Z0	TBRG4	493.2	283.7	127	596.2	2222.5	3634.1	7.13884	2.83569	0.104576	0.980566	YES
Q9Y676	MRPS18B	17.2	9.7	2.9	16.4	45.3	148.2	7.04362	2.81632	0.20972	0.67836	YES
Q7L0Y3	TRMT10C	450.4	227	101.3	481.7	1039.2	3951.3	7.02735	2.81298	0.22122	0.655175	YES
Q99807	COQ7	8.1	3.8		35.5	37.1	48.2	6.76751	2.75862	0.00787875	2.10354	YES
Q96CB9	NSUN4	9.8	5.3	2.6	11.2	57.2	50.6	6.72316	2.74914	0.0805475	1.09395	YES
Q96RP9	GFM1	352.5	190.6	85.2	857.8	1204.1	2144.8	6.69537	2.74316	0.038378	1.41592	YES
Q9BYD2	MRPL9	225.6	125	56.1	219.5	790.9	1710.4	6.68994	2.74199	0.152342	0.81718	YES
Q9Y6G3	MRPL42	7.3	3.4		32.3	26.3	48.3	6.66044	2.73562	0.0388834	1.41024	YES
Q8NC60	NOA1	35.4	19.1	5.6	46.1	181.8	171.1	6.63894	2.73095	0.0637031	1.19584	YES
P55809	OXCT1	321.2	163.9	78.7	1085.2	1019.6	1619	6.60482	2.72352	0.00652803	2.18522	YES
Q3SY69	ALDH1L2	23.2	11.8	7.6	45.4	105.6	129.7	6.5892	2.7201	0.0357779	1.44639	YES
P30048	PRDX3	257.1	159.5	68.4	1037.6	692.3	1444.9	6.54598	2.71061	0.0161475	1.79189	YES
Q8WV60	PTCD2	7.1	3.8		5.4	50.6	50.8	6.53211	2.70755	0.220387	0.656814	YES
P82914	MRPS15	353.7	212.8	88.4	407	1595.5	2257.9	6.50542	2.70164	0.0928875	1.03204	YES
Q5JTZ9	AARS2	212.4	121.6	47.7	439.2	902.9	1100.2	6.39848	2.67773	0.0271078	1.56691	YES
Q8TAE8	GADD45GIP1	51.9	21.8	10.4	31.7	266.3	238.6	6.3805	2.67367	0.11481	0.940021	YES
Q9Y2S7	POLDIP2	330.9	192.4	98.7	1250	899.3	1778.9	6.31543	2.65888	0.0140513	1.85228	YES
P52815	MRPL12	216.8	152.8	108.4	1115.8	745.7	1148	6.29603	2.65444	0.00314764	2.50201	YES
Q9BZE1	MRPL37	136.7	70.7	36.6	165.1	505.8	851	6.2373	2.64092	0.100433	0.998124	YES
A8MXV4	NUDT19	21.8	14	5	29.4	93.5	130	6.19853	2.63193	0.0766183	1.11567	YES
O75439	PMPCB	119.6	63.2	37.3	351.9	341.9	659.5	6.14857	2.62025	0.0242502	1.61528	YES
Q8NFF5	FLAD1	15.8	11.9	2.7	41.3	56.1	89.1	6.13487	2.61703	0.0237721	1.62393	YES
Q7Z2W9	MRPL21	81.3	40.1	13.1	77	327.7	417.2	6.11078	2.61136	0.091732	1.03748	YES
Q9Y3B7	MRPL11	649.2	342.9	161.7	793.9	1926.2	4285.5	6.07176	2.60212	0.133481	0.874582	YES
P13804	ETFA	296.7	186.1	98.6	1126	772.5	1610.6	6.0356	2.5935	0.0173944	1.75959	YES
Q16540	MRPL23	26	15	6.3	45.6	148.9	88.4	5.98097	2.58038	0.0616773	1.20987	YES
Q96EL3	MRPL53	29.2	22.2	12.9	114	115.8	153.6	5.96267	2.57596	0.00150255	2.82317	YES
Q8TCC3-2	MRPL30	54	27.5	10	63.1	108.8	372	5.94426	2.5715	0.195389	0.709101	YES
Q9BYD3	MRPL4	156.9	92.3	43.7	230.6	581.7	907.4	5.87129	2.55368	0.0743425	1.12876	YES
Q6IN84	MRM1	16.7	7.8	5.3	38.6	68.6	66.4	5.8255	2.54238	0.00949012	2.02273	YES
Q96EY7	PTCD3	170.3	83.6	36.7	191.1	623.3	866.6	5.78458	2.53221	0.0827904	1.08202	YES
Q9BYD6	MRPL1	616	289.1	108.4	488.3	1421.8	3949.3	5.78135	2.53141	0.19687	0.705822	YES
Q13084	MRPL28	209.7	117.7	50.4	232.3	870.8	1073.1	5.76019	2.52612	0.080461	1.09441	YES
P49406	MRPL19	123.2	69.2	36.4	197.9	383.4	732.5	5.74213	2.52159	0.0849481	1.07085	YES
Q14197	ICT1; MRPL58	65.8	27.7	5.1	37.6	297.4	223.9	5.66836	2.50293	0.12519	0.90243	YES
P09001	MRPL3	306.6	154.4	68.5	436.9	846	1676.5	5.58905	2.4826	0.0945644	1.02427	YES
Q96EY1	DNAJA3	479.2	234.2	100.5	365.9	1275.4	2892	5.56985	2.47764	0.172294	0.763731	YES
Q9NYK5-2	MRPL39	286.1	173.6	86.8	726.4	763.5	1542.7	5.54913	2.47226	0.0382828	1.417	YES
Q9NP92	MRPS30	164.8	94	35.9	165.2	740.7	723.4	5.52867	2.46693	0.0821106	1.0856	YES
Q96DV4	MRPL38	202.4	131.1	59.8	510.4	859.7	793.7	5.50165	2.45987	0.00678256	2.16861	YES
Q9NYY8	FASTKD2	311.4	158.6	59.7	240.7	760.2	1875.8	5.43081	2.44117	0.184081	0.734992	YES
Q8N983-4	MRPL43	187	144.6	58.9	514.6	651.7	944.1	5.40435	2.43412	0.0122679	1.91123	YES
Q9NX20	MRPL16	71.7	49.8	20.5	62.5	235.2	468.9	5.39859	2.43258	0.15426	0.811745	YES
P31040	SDHA	331.1	199.6	92.7	713.8	952.3	1678.6	5.36526	2.42365	0.0383362	1.41639	YES
Q9H4K7	GTPBP5; MTG2	20.3	8.2	4	15.2	62.6	96.4	5.36	2.42223	0.121018	0.917149	YES
Q9NWU5	MRPL22	259.5	120.4	56.9	290	704.3	1345.3	5.35623	2.42122	0.112463	0.948989	YES
Q9Y399	MRPS2	278.9	164.8	71.8	339.4	762.4	1622.5	5.28477	2.40184	0.126351	0.898423	YES
Q9NUL7	DDX28	112.9	63.3	38.6	139.5	459.1	526.4	5.23743	2.38886	0.0667152	1.17578	YES
Q9H2W6	MRPL46	63.6	42.6	29.6	245.8	168.9	292.2	5.20545	2.38002	0.00696097	2.15733	YES
O75648	TRMU	14.5	4.6	3.2	13.8	29.8	72.3	5.19731	2.37776	0.154759	0.810344	YES
O00411	POLRMT	500.9	257.1	97.5	301.6	1505.7	2602.6	5.15476	2.36591	0.153952	0.812614	YES
Q5JPH6-2	EARS2	78.4	48.9	13.7	101.1	160.5	445.3	5.01348	2.32581	0.155221	0.80905	YES
Q9BYD1	MRPL13	106.4	57.8	25.5	181.4	253.6	505.9	4.95994	2.31032	0.0685163	1.16421	YES
Q9Y2Z4	YARS2	393.8	193.5	75.5	253.7	1117.9	1870	4.89077	2.29006	0.145313	0.837697	YES
P31930	UQCRC1	293.8	179	75	664.6	773	1237.3	4.88299	2.28776	0.019129	1.71831	YES
Q9Y2Q9	MRPS28	237.8	141.6	69.2	630.8	625.4	900.4	4.8074	2.26526	0.0052478	2.28002	YES
P31327-3	CPS1	5420.3	2603.7	1190.2	6805.3	12015.8	25236.8	4.78152	2.25747	0.107853	0.967167	YES
P47985	UQCRFS1	186.2	118.9	59.9	520.8	450.8	755.9	4.73288	2.24272	0.0102054	1.99117	YES
Q8NCN5	PDPR	7.1	4.7		19.2	21.8	42.7	4.72881	2.24148	0.106815	0.971369	YES
P82675	MRPS5	230.6	161	68.2	254.6	850	1053.2	4.69291	2.23048	0.0813331	1.08973	YES
Q6L8Q7	PDE12	82.6	45	16.4	69.3	262.3	343.3	4.68681	2.2286	0.101415	0.993899	YES
Q5T653	MRPL2	245.2	132.1	54.3	209	792.5	995.2	4.62627	2.20985	0.0974378	1.01127	YES
P43897	TSFM	547.4	296	128.7	814.6	1033.6	2538.4	4.5125	2.17393	0.109733	0.959662	YES
Q5HYK3	COQ5	14.2	9.4	5.7	54	27.2	50.8	4.50512	2.17157	0.0176988	1.75206	YES
O15091	KIAA0391	161.8	86.7	30.1	120.3	318.6	815.9	4.50395	2.17119	0.196834	0.705899	YES
Q7Z7H8-2	MRPL10	10.8	6.7	3.6	12.2	27.8	52.7	4.39336	2.13533	0.117078	0.931526	YES
O75390	CS	1620.2	771.1	262	1387.9	2866.7	7401.6	4.3931	2.13524	0.180473	0.743588	YES
Q6P087	RPUSD3	35.3	12.9	7.2	17.3	103.3	119.7	4.33755	2.11688	0.134243	0.872107	YES
P36776	LONP1	208.8	111.4	48	315.2	335.8	931.6	4.29821	2.10374	0.122785	0.910854	YES
P50440-2	GATM	8.5	3.5	2	13.4	24.4	22	4.27143	2.09472	0.0169565	1.77066	YES
Q10713	PMPCA	37.4	20.9	11.9	72.6	82.3	143.8	4.25499	2.08915	0.0316828	1.49918	YES
P42126	ECI1	15	11.3	4.8	19.7	54.4	57.9	4.24437	2.08555	0.0552456	1.2577	YES
Q5T160	RARS2	84.6	50.6	16	65	144.4	429.2	4.22354	2.07845	0.221614	0.654402	YES
P21912	SDHB	181.7	92.5	46.1	141.1	334.1	876.5	4.22011	2.07728	0.199136	0.700851	YES
Q6P161	MRPL54	50.8	29.1	11.1	79.6	127.6	176.1	4.21209	2.07454	0.0318579	1.49678	YES
O43615	TIMM44	1067.5	588.9	221.7	1232	2310.3	4317	4.18471	2.06513	0.100326	0.998587	YES
Q6NVY1	HIBCH	461.3	254.1	121.5	760.3	842.9	1825.9	4.09738	2.0347	0.0723414	1.14061	YES
Q9BYT8	NLN	42.7	14.2	9	59	99.6	106.1	4.01669	2.00601	0.0214821	1.66792	YES
A6NJ78	METTL15	25.6	11.1	6.4	17.5	76.7	78.9	4.01624	2.00585	0.107107	0.970183	YES
O14561	NDUFAB1	79.3	72.2	18.8	232.1	167.9	282.2	4.00587	2.00212	0.0110959	1.95484	YES
Q9HC36	RNMTL1; MRM3	115.9	58.5	25.7	108.4	261	428.7	3.98851	1.99585	0.106925	0.97092	YES
Q96GC5	MRPL48	235.9	133.7	69.2	301.9	485.4	954.5	3.96946	1.98894	0.0959555	1.01793	YES
Q7L2E3-2	DHX30	712.9	386	156.9	406.4	1933.2	2615	3.94537	1.98016	0.140711	0.851673	YES
Q6YN16	HSDL2	838.5	396.4	171.6	675.7	1893.6	2968.2	3.93708	1.97713	0.11692	0.93211	YES
Q96A35	MRPL24	54.3	33.2	13.3	65.8	160	163.4	3.86111	1.94902	0.0478775	1.31987	YES
Q9NVS2-2	MRPS18A	89.2	57.2	24.4	85.7	233.4	339.3	3.8548	1.94666	0.0988701	1.00493	YES
Q8IWL3	HSCB	38.8	22.1	7.4	61.9	78.5	119.1	3.79941	1.92578	0.0296769	1.52758	YES
Q9NRG7	SDR39U1	21.2	14.7	5.4	42.3	32.8	81.8	3.79903	1.92563	0.0699712	1.15508	YES
Q9Y3D9	MRPS23	137.2	88.7	47.9	204.4	251.1	581.1	3.78598	1.92066	0.104161	0.982294	YES
Q9P2R7	SUCLA2	280.5	166	71.8	405.5	485.9	1044.7	3.73548	1.90129	0.0874666	1.05816	YES
P30084	ECHS1	181.5	115.4	52.3	412.3	282.5	600.7	3.70991	1.89138	0.0339767	1.46882	YES
Q9H0U6	MRPL18	49	36.5	13.2	93	112.7	146.1	3.56434	1.83363	0.0107553	1.96838	YES
Q9NSE4	IARS2	98.6	63	30.7	53.9	171.6	447.2	3.49818	1.8066	0.246903	0.607473	YES
O15235	MRPS12	122.7	78.8	32	117.2	317.4	365.9	3.42827	1.77748	0.0786877	1.10409	YES
Q92843-2	BCL2L2; PABPN1	16.7	9.9	6.6	23.3	22.8	67.3	3.41566	1.77217	0.150277	0.823106	YES
Q96EH3	MALSU1	14.8	14.6	4.7	40.2	29	46.9	3.40469	1.76752	0.011581	1.93625	YES
Q9H9P8	L2HGDH	53.7	29.7	22.7	70.9	128.2	161.2	3.39585	1.76377	0.0389274	1.40974	YES
Q9BUB7	TMEM70	70	41.2	22.5	66.7	119	268.2	3.39491	1.76338	0.159898	0.796158	YES
Q12931	TRAP1	433.1	251.3	108.1	621.6	724.1	1331.8	3.37855	1.7564	0.0594327	1.22597	YES
Q9NVV4	MTPAP	428.4	240.1	102.2	225.2	720	1643.1	3.35838	1.74776	0.22813	0.641818	YES
P23368	ME2	43.8	22.9	7.5	34.1	94.2	117.8	3.31671	1.72975	0.101497	0.993549	YES
Q9Y2Z2-6	MTO1	36.6	16.1	6.3	20.9	66.8	107.1	3.30169	1.72321	0.162211	0.78992	YES
Q7L8L6	FASTKD5	52.9	27	15.1	29.5	96.3	185.7	3.27895	1.71323	0.196418	0.706819	YES
O95900	TRUB2	72.2	50.1	10.6	46.6	155.5	233.6	3.2784	1.71299	0.152077	0.817937	YES
Q9P2J9	PDP2	34.6	23.8	8.4	50.4	83.8	81.8	3.23353	1.69311	0.0197403	1.70465	YES
Q8WW59	SPRYD4	7.1	6.9	2.3	15.4	12.9	24.2	3.22086	1.68745	0.032837	1.48364	YES
A3KMH1	VWA8	23.8	16.5	4.4	20.3	33.3	88.9	3.18792	1.67262	0.208872	0.680119	YES
Q16698	DECR1	131	78.6	35.4	173.6	196.7	401.6	3.15061	1.65563	0.0862249	1.06437	YES
P12694-2	BCKDHA	82.8	62	26.6	170.3	144.6	223.3	3.14002	1.65078	0.0125783	1.90038	YES
P10109	FDX1	53.6	22.9	9.5	65.3	111	90.5	3.10233	1.63335	0.0315399	1.50114	YES
Q14CZ7	FASTKD3	17.1	10.2	4.1	8.1	36.1	52.4	3.07643	1.62126	0.181945	0.74006	YES
Q8N4T8	CBR4	16.8	10.3	3.6	7.6	40.1	46.5	3.0684	1.61749	0.169094	0.771871	YES
P22033	MUT	166.1	89.7	37.9	135.6	249.2	509.9	3.04631	1.60706	0.161699	0.791293	YES
Q96EL2	MRPS24	21.4	9.9	7.2	13.8	51.4	51.8	3.03896	1.60358	0.121168	0.916611	YES
Q9NRX2	MRPL17	103.5	68	33.8	101.8	204.3	314.3	3.02192	1.59547	0.0987716	1.00537	YES
P49753	ACOT2	103.7	57.2	21.3	104.8	197.2	244.2	2.9978	1.58391	0.0626074	1.20337	YES
Q7Z4G4	TRMT11	32.8	20.6	6.2	11.9	45.6	121	2.99497	1.58254	0.297965	0.525834	YES
Q13011	ECH1	541.1	331.5	157.7	909.1	855.7	1311.5	2.98583	1.57813	0.0198548	1.70213	YES
P11498	PC	168.5	93.3	42.1	163.7	303.9	437.4	2.97795	1.57432	0.0829683	1.08109	YES
P20674	COX5A	185.4	133.9	62.5	306	300	527.8	2.96962	1.57028	0.0391492	1.40728	YES
Q9Y305-4	ACOT9	131.4	75.8	37.2	126.1	195.3	401.5	2.95786	1.56455	0.141083	0.850525	YES
Q8TCS8	PNPT1	2215.7	1166.5	544.3	2636.9	3234.7	5647.1	2.93358	1.55266	0.0719645	1.14288	YES
O75600-2	GCAT	39.6	28.6	10.2	50.6	64.4	111.4	2.88776	1.52995	0.0719947	1.1427	YES
Q9H5Q4	TFB2M	213.1	128.9	55.8	120.1	354.8	671	2.88059	1.52637	0.207356	0.683283	YES
P22234-2	PAICS	446.1	284.8	138	250.6	789.1	1461.7	2.87881	1.52547	0.20665	0.684764	YES
Q8TAA5	GRPEL2	30.3	18.8	11.3	50.5	47.7	74.8	2.86424	1.51815	0.0213832	1.66993	YES
O76031	CLPX	1180.6	639.3	296.6	956	1646.9	3454.4	2.86194	1.51699	0.17086	0.767358	YES
Q9BYC8	MRPL32	15.5	11.5	4.1	10.3	22.9	55.7	2.85852	1.51527	0.239028	0.621551	YES
Q96I51	WBSCR16; RCC1L	19.4	10.5	2.3	8.3	44.3	39.4	2.85714	1.51457	0.180601	0.74328	YES
P38117-2	ETFB	388.6	193.8	111.3	484.6	562.3	929.1	2.84849	1.5102	0.0555547	1.25528	YES
P07954	FH	99.8	50.8	29.9	128.2	125.5	260.2	2.84709	1.50949	0.0861169	1.06491	YES
Q5U5X0	LYRM7	10	7	2.5	6.5	17.9	30.8	2.83077	1.50119	0.180741	0.742942	YES
Q4J6C6	PREPL	15.8	11	4.7	12.8	17.9	58.2	2.82222	1.49683	0.263352	0.579464	YES
Q4G176	ACSF3	49.3	28.3	11.2	50.7	71.6	127	2.80743	1.48925	0.101863	0.991982	YES
O43837	IDH3B	172.6	83.9	38.3	68.6	246.6	489.1	2.72829	1.448	0.255502	0.592606	YES
P40939	HADHA	1304.5	724.5	271.1	658.1	1800.5	3673.9	2.66619	1.41478	0.240903	0.618157	YES
P13196	ALAS1	30.8	19.4	7.3	17.2	55.4	80.6	2.66435	1.41378	0.179632	0.745615	YES
P21953	BCKDHB	15.9	6.7	5.1	21.1	31	21	2.63899	1.39999	0.0328123	1.48396	YES
P54886	ALDH18A1	1067.8	515.3	226	633.4	1474.4	2636.1	2.62224	1.3908	0.195953	0.707848	YES
P82673	MRPS35	301	216.7	84.2	265.8	316.2	990.6	2.61273	1.38556	0.252217	0.598226	YES
Q9UIJ7	AK3	87.2	52	17.9	98.6	88.8	221.5	2.6028	1.38006	0.149653	0.824916	YES
P26440	IVD	243.1	136.7	69.5	211.7	336.9	605.1	2.56777	1.36052	0.137169	0.862745	YES
P43155	COA6	59.4	26.4	14.3	30.1	68.1	158.2	2.56144	1.35695	0.265748	0.575529	YES
Q9NW81-4	MTX1	37.3	34.5	11	70.5	43.6	95.6	2.53261	1.34062	0.0694715	1.15819	YES
Q6P1L8	GTPBP6	210.3	105.4	45.4	88.1	375	451.3	2.53226	1.34043	0.200956	0.696898	YES
Q7L592	ACAD11	151	73.8	33.2	80.4	150.2	421.1	2.52597	1.33684	0.296877	0.527423	YES
P10809	SLC25A26	4628.9	2994.4	1459.7	6640.7	6349.7	9935.1	2.524	1.33571	0.0348408	1.45791	YES
P06576	AKAP9	4450.1	3160.9	1334.5	6665.5	6003.6	9864.8	2.51902	1.33286	0.0388717	1.41037	YES
Q96D53	SH2B2	118.5	61.5	29.2	51.8	180.3	294.5	2.51721	1.33182	0.230164	0.637963	YES
P11310-2	PNN	862.6	523.1	263.8	1038.1	1068.4	2027.1	2.50597	1.32537	0.0877068	1.05697	YES
Q8WWV3	KRT10	157.8	99.9	52.3	201.6	198.3	376.1	2.50323	1.32379	0.0787438	1.10378	YES
P56381	VTN	245.9	168.6	89.2	163.3	402.4	685.4	2.48382	1.31256	0.188923	0.723715	YES
Q9NP81	SUMO1P1	44.9	22.8	14.8	50.8	73.7	79.8	2.47636	1.30822	0.0322704	1.4912	YES
P32322-3		456.7	241.8	122.1	438.2	614	971.4	2.466	1.30217	0.0959502	1.01795	YES
P58557	CSN1S1	41.1	29.2	10.8	68.1	46.2	85.2	2.45993	1.29861	0.0510591	1.29193	YES
Q96C36	CHAF1A	693.3	373.1	163.8	675.8	955.2	1378	2.44594	1.29039	0.0812141	1.09037	YES
Q04837	YLPM1	979	699.2	467.4	1668.3	1389.2	2091	2.39956	1.26277	0.0165045	1.7824	YES
Q16718	EPPK1	541.9	431.7	260.4	998.2	777.9	1182.6	2.39765	1.26162	0.0157865	1.80171	YES
Q9UJZ1		176.7	149.6	64.8	286.7	278.6	371.6	2.39555	1.26036	0.0155086	1.80943	YES
P10606		498.9	371.6	217.5	872.8	697.8	1029.1	2.38943	1.25667	0.0159704	1.79668	YES
Q9BRT2	SMPD4	329	227.6	101.6	400.6	492.6	671	2.37648	1.24883	0.0428294	1.36826	YES
Q8IYB8	RRBP1	703	397.5	162	247.4	961.6	1784.6	2.37117	1.2456	0.28767	0.541105	YES
P49590	AUP1	46.6	23.2	11.4	22	97.2	69	2.31773	1.21271	0.215306	0.666945	YES
Q9BQ52	ELAC2	29.9	12.7	5.9	8.8	75.1	28.2	2.31134	1.20873	0.368523	0.433536	YES
P53597	SUCLG1	335.1	166.9	96.6	242.9	497.3	642.9	2.31056	1.20824	0.128171	0.892211	YES
P56556	NDUFA6	630.6	328.5	137.8	334.6	683.6	1515.5	2.30987	1.20781	0.274448	0.56154	YES
Q96E29	MTERFD1; MTERF3	368.9	190.6	80.5	358.5	389.6	718.8	2.29203	1.19663	0.125478	0.901434	YES
Q9BUE6-2	ISCA1	236.3	107.7	48.6	78.8	255.5	564.2	2.28859	1.19446	0.330226	0.481188	YES
Q4U2R6	MRPL51	61.3	38.7	17.4	39.5	117.2	107.1	2.24702	1.16801	0.150504	0.822452	YES
P55084	HADHB	481.1	269.4	114.2	173.2	721.6	1041.2	2.23893	1.16281	0.263693	0.578901	YES
Q15031	LARS2	409.4	178.4	75.4	119.8	541.4	812.3	2.2218	1.15173	0.295042	0.530116	YES
P46199	MTIF2	528	255.3	124.5	255.2	761.9	991.5	2.2126	1.14574	0.212883	0.671859	YES
Q8N0Z8	PUSL1	10.7	3.7		4.4	19	24.2	2.2037	1.13993	0.362244	0.440998	YES
P49411	TUFM	4184	2498.6	1113.3	3775.2	5220.4	7949	2.17353	1.12004	0.113875	0.943572	YES
Q9BW92	TARS2	579.2	326.8	130	322.4	782.4	1134.4	2.16139	1.11196	0.209747	0.678305	YES
P36542	ATP5C1	90.6	58.4	22.6	45.5	79	239.5	2.12121	1.08489	0.366304	0.436158	YES
P51553	IDH3G	196.9	107.5	57.2	104.7	244.7	414.5	2.11256	1.07899	0.244803	0.611183	YES
P05166-2	PCCB	13.3	6.1	2.5	10.4	14.6	21.2	2.10959	1.07696	0.144039	0.841519	YES
Q9HAV7	GRPEL1	196.5	121.7	66.6	273.1	193.3	339.3	2.09381	1.06613	0.0681534	1.16651	YES
Q9Y375	NDUFAF1	187.2	139.5	62.7	259.3	189.8	361.4	2.08141	1.05756	0.0850241	1.07046	YES
P30049	ATP5D	182.1	166.2	80.7	337.8	240	314.9	2.08089	1.0572	0.0231575	1.63531	YES
P30044	PRDX5	333.8	199.9	120.9	378.9	305.7	669.7	2.0689	1.04886	0.140988	0.850818	YES
O75489	NDUFS3	1042	756.8	302.8	1292.7	997.8	2054.2	2.06733	1.04777	0.12141	0.915747	YES
P34897	SHMT2	2503.8	1225.5	593.3	1134.8	3047.8	4712.7	2.05786	1.04114	0.264848	0.577004	YES
P09622	DLD	994.2	528.5	257.3	750.4	1105.4	1804.4	2.05629	1.04005	0.171806	0.764961	YES
Q9GZT3	SLIRP	130.9	76.7	37	67.5	179.7	253.8	2.04824	1.03439	0.231302	0.63582	YES
O00330	PDHX	356.2	246.2	119	359.3	346.3	771.3	2.04727	1.0337	0.180587	0.743313	YES
Q96CU9	FOXRED1	116.6	69.7	28.5	90.3	142.1	204.2	2.03259	1.02332	0.150273	0.823119	YES
Q9Y697	NFS1	35.7	20.8	4.7	15.2	50.9	55.9	1.99346	0.995278	0.264533	0.577519	YES
Q15120-2	PDK3	24.2	22.2	7	12.7	30.5	62.4	1.97753	0.983698	0.324976	0.488149	YES
Q9NQ50	MRPL40	54.7	33.7	12.8	25.4	57.9	116.5	1.97431	0.981347	0.32435	0.488985	YES
Q6UB35	MTHFD1L	1736.9	866.5	372.7	916.2	1766.1	3184.3	1.97124	0.979102	0.280322	0.552343	YES
Q08257	CRYZ	319.3	194.5	87.1	258.8	351.5	563.5	1.9534	0.96599	0.164548	0.783707	YES
P49419	ALDH7A1	23.3	14.6	4.1	18.9	25.4	36.6	1.92619	0.94575	0.16253	0.789066	YES
Q96BW9-3	TAMM41	169.4	83.3	34.4	39.1	145.6	367.1	1.92198	0.942592	0.445435	0.351215	YES
Q9NTX5	ECHDC1	13.8	7	4.1	6.5	14.4	26.8	1.91566	0.937844	0.311752	0.50619	YES
P13995	MTHFD2	1170.3	728.3	316.3	1104.9	1217.5	1896.7	1.90487	0.929694	0.12831	0.891741	YES
P14927-2	UQCRB	407.5	286.2	184.8	623.7	468.9	577.6	1.9012	0.926907	0.0288848	1.53933	YES
Q99714	HSD17B10	495.3	303.7	153.8	470.7	415.6	907.3	1.88245	0.912613	0.202923	0.692669	YES
Q4VC31	CCDC58	59.8	37.6	20.6	61.9	52.7	106.1	1.87034	0.9033	0.162312	0.78965	YES
P11182	DBT	802.9	520.5	240.3	779.8	649.5	1465	1.85093	0.888251	0.21409	0.669403	YES
O75521	ECI2	770.2	433.3	194.9	347.8	803.4	1435	1.8494	0.887057	0.329195	0.482547	YES
Q9UFN0	NIPSNAP3A	38.1	21.8	14.4	26.1	32.9	77.8	1.84118	0.880634	0.303624	0.517664	YES
O75306	NDUFS2	1140.7	654.7	282.2	374	1012.8	2432.4	1.83827	0.878353	0.426888	0.369686	YES
P14406	COX7A2	65.9	42.1	21.9	80.2	42.7	114.2	1.82525	0.868094	0.214605	0.668361	YES
P38646	HSPA9	3212.2	2003.2	1044.8	3388.6	2968.8	5023.5	1.81798	0.862334	0.126506	0.897889	YES
Q86TS9	MRPL52	116.2	58.9	27.3	103.3	171.8	92.4	1.81571	0.860535	0.200852	0.697124	YES
P62072	TIMM10	210.5	136.3	73.3	291.7	205.6	263.2	1.81028	0.856215	0.0734141	1.13422	YES
P56181	NDUFV3	23.5	19.6	15.3	47.5	24.4	33	1.79623	0.844974	0.0958599	1.01836	YES
Q9Y2Q3	GSTK1	731.3	452.3	206.5	659.9	578.1	1246.7	1.78743	0.837883	0.232372	0.633816	YES
P28838	LAP3	11.8	12.2	5.2	13.1	14.4	24.5	1.78082	0.832543	0.14885	0.82725	YES
Q9NRP2	CMC2	127.8	80.5	35.3	101.3	99.1	225.8	1.74959	0.807016	0.287573	0.541252	YES
Q9NUJ1	ABHD10	38	15.4	6.2	22.3	18.5	63.3	1.74664	0.804586	0.436466	0.360049	YES
Q9H6K4	OPA3	16.6	7.7	3.9	5	18.6	25.2	1.7305	0.791186	0.384456	0.415154	YES
Q9P0P8	C6orf203	24.2	18.3	8.2	13.9	25.4	48.1	1.72387	0.785648	0.331522	0.479488	YES
P22830-2	FECH	63.7	42.5	22.1	32.1	79.9	108	1.71473	0.777982	0.291889	0.534782	YES
Q86YH6	PDSS2	19.8	11.1	5.1	11.2	15.3	35.1	1.71111	0.774933	0.373429	0.427792	YES
P04406	GAPDH	5857.9	3818.7	1688.8	2599.4	6159.3	10685.5	1.71082	0.774691	0.363951	0.438958	YES
P28331-2	NDUFS1	2478.2	1582.3	677.9	2043.3	2020	4041	1.71035	0.774288	0.256276	0.591293	YES
Q9NPJ3	ACOT13	358.8	183.1	95.4	283.1	216.8	579.9	1.69434	0.76072	0.338691	0.470197	YES
P06744-2	GPI	26.2	16	6.8	7.9	13.9	60.6	1.68163	0.749863	0.560814	0.251181	YES
Q02218	OGDH	1067.3	532.3	242	430.2	1098.6	1561	1.67778	0.746554	0.365106	0.437582	YES
O75380	NDUFS6	205.2	144.7	82.8	227	195.2	298.6	1.66582	0.736232	0.10905	0.962375	YES
O00217	NDUFS8	526.1	379	173.2	570	551.3	655.1	1.64741	0.720198	0.0957586	1.01882	YES
P04040	CAT	155.3	105.2	53.1	129.2	185.2	201.2	1.64413	0.717327	0.140468	0.852424	YES
O95299	NDUFA10	647	442.1	203	577.9	478	1060.5	1.63795	0.711895	0.281501	0.550521	YES
Q96QE5	TEFM	37.7	21.4	8.6	13.3	33	64.4	1.63516	0.709427	0.44901	0.347744	YES
Q13825	AUH	22	12.4	6.9	7.7	23.2	36.6	1.63438	0.708746	0.407439	0.389937	YES
P48735	IDH2	1198.7	582.1	252.6	379.8	905.2	2035.4	1.63293	0.707463	0.487548	0.311983	YES
Q5JTJ3-2	COA6	86.3	71.3	30.6	94.5	91.3	118.4	1.61637	0.692754	0.107614	0.968131	YES
P33121	MTX1	14.2	9.4	3.7	6.1	10.4	27.6	1.61538	0.691878	0.482157	0.316812	YES
P29401-2	GTPBP6	501.1	316.2	136.1	182.7	560.5	792	1.61024	0.687273	0.40079	0.397083	YES
Q9H0R6	ACAD11	54.7	34.3	12.2	37.1	40.9	84.1	1.60178	0.679675	0.355264	0.449448	YES
Q8TB36	SLC25A26	33.4	18.3	10.8	12.2	34	53.4	1.5936	0.67229	0.415564	0.381363	YES
Q9BSF4	AKAP9	40.6	26	12.8	30.9	31	64.2	1.58816	0.667357	0.318866	0.496392	YES
O75947	SH2B2	1565.6	1217	678.7	1994.9	1520.8	1980.1	1.58778	0.667016	0.0875511	1.05774	YES
Q96I59	PNN	142.8	73	30	36.6	151	196.9	1.56428	0.645499	0.469274	0.328574	YES
Q9NX63	KRT10	1789	1295.4	578.7	1470.5	2196.9	2057.5	1.56286	0.644185	0.173795	0.759962	YES
P32119	VTN	406.3	308.9	149.5	413.9	381.7	554.9	1.56181	0.643222	0.152576	0.816513	YES
Q96IL0	SUMO1P1	48.5	30.7	12.9	11.3	51	80.6	1.55157	0.633733	0.494521	0.305815	YES
Q6PI48		1056.4	513.2	211.2	335.1	801.1	1621.9	1.5488	0.631149	0.509313	0.293015	YES
P21796	CSN1S1	1465	855.2	463.4	1270.1	930.6	2051.8	1.5277	0.611359	0.32981	0.481737	YES
Q9Y5J6	CHAF1A	43.9	32	21.7	62.2	37.2	48.1	1.51127	0.595762	0.160532	0.794439	YES
O60669	YLPM1	38.2	21.8	10.1	6.3	27.8	71.7	1.50927	0.593853	0.599539	0.222183	YES
P50336	EPPK1	46.7	25.7	12	30.3	47	49.8	1.50592	0.590649	0.293652	0.532167	YES
Q9BPW8		255	129.1	62.1	97.4	183.8	385.2	1.4935	0.578698	0.512769	0.290078	YES
Q13505	MTX1	16.9	8	3.6	6.6	14	21.8	1.48772	0.573102	0.4747	0.323581	YES
P22695	GTPBP6	1255.3	830.2	367	950.2	978.1	1709.8	1.48343	0.568932	0.330698	0.480569	YES
P49821	ACAD11	1114.6	694.5	319.4	731	962.5	1457.7	1.48048	0.566064	0.338882	0.469951	YES
Q9Y5L4	SLC25A26	298.6	205.3	113.1	299.8	224.8	388.4	1.47974	0.565344	0.239364	0.62094	YES
Q8WUK0	AKAP9	55.1	28.8	11	20.5	67.8	52.1	1.47945	0.565063	0.467441	0.330273	YES
Q9H857-2	SH2B2	375.8	239.6	88.7	145.8	352.3	540.4	1.47493	0.560649	0.473223	0.324934	YES
Q8N183	PNN	892.2	685.4	327.3	873.4	722.1	1186.2	1.46029	0.546252	0.244233	0.612196	YES
Q02252	KRT10	20.4	8.9	7.5	14.1	12.7	26.7	1.4538	0.539833	0.409095	0.388176	YES
P24752	VTN	1857.3	1149.4	602.2	1296.3	1284.4	2653.7	1.45041	0.536465	0.404438	0.393149	YES
P36542-2	SUMO1P1	29.6	13.8	6.6	9	13.2	49.7	1.438	0.524064	0.643329	0.191567	YES
P45880-1		1711.2	1012.8	521.4	1173.9	1145.8	2300.5	1.42361	0.509559	0.422682	0.373987	YES
Q9P032	CSN1S1	602.6	384.1	138.4	349.1	343.1	902.7	1.41756	0.503413	0.531494	0.274502	YES
P51649-2	CHAF1A	91.7	50.9	24.2	29.3	64	141.2	1.40588	0.491469	0.588846	0.229998	YES
Q9BQ69	YLPM1	999.7	476.8	208.3	142.1	793	1398.8	1.38527	0.470165	0.641942	0.192504	YES
Q9Y5J9	EPPK1	29.6	19.6	9.2	23.2	23.7	33.9	1.38356	0.468387	0.336588	0.472902	YES
Q9BQ95		132.3	81.2	28	87.1	107.4	138.8	1.38012	0.464798	0.414692	0.382274	YES
Q53H12		254.4	134.7	60.4	74.8	147.8	395.7	1.37553	0.459986	0.642832	0.191902	YES
O43824	GTPBP6	38	22.4	9.8	9.3	44.2	42.8	1.37179	0.456065	0.568587	0.245203	YES
P07919	ACAD11	41.4	31	11.3	37.5	32.7	44	1.3644	0.448263	0.340935	0.467329	YES
Q15785	SLC25A26	28.6	19.4	8.9	4.8	22.9	49.9	1.3638	0.447628	0.654347	0.184192	YES
Q9BRQ6	AKAP9	251.5	183	90.7	200	206.4	304.4	1.35339	0.436577	0.34288	0.464857	YES
Q92947	SH2B2	110	57.5	26.9	65.6	89.9	107.1	1.35082	0.433839	0.44855	0.348189	YES
P09110	PNN	320	213.1	96.7	165.3	303.5	379	1.34614	0.42883	0.464002	0.33348	YES
Q96NB2	KRT10	19.1	14.9	4.6	8	18.9	25	1.34456	0.427134	0.53731	0.269775	YES
P61604	VTN	3005.4	2173.3	1425.7	2329.7	2788.8	3749.9	1.3428	0.425246	0.289795	0.537909	YES
P54819	SUMO1P1	280.1	202.5	106.7	211.1	232.2	344.7	1.33718	0.419193	0.366304	0.436159	YES
Q9HCC0	MCCC2	326.9	172	87.6	168.4	278.5	334.1	1.33163	0.413191	0.489678	0.310089	YES
P42765	ACAA2	1019.7	607.8	293.1	556.1	671.5	1325	1.32906	0.41041	0.544729	0.263819	YES
Q96C01	FAM136A	125.7	74.9	39.4	91.2	78.4	149	1.3275	0.408712	0.473512	0.324669	YES
O96011	LOC101060567; PEX11B	19.1	17.1	8.1	8.5	25.6	24.5	1.3228	0.403594	0.502725	0.29867	YES
Q9BUP3-3	HTATIP2	536.4	402.2	201.8	409.2	368.8	728.4	1.32094	0.401565	0.460616	0.336661	YES
Q6IAN0	DHRS7B	19.5	11.9	4.8	2.2	19.6	25.9	1.31768	0.398	0.666757	0.176032	YES
P19404	NDUFV2	930.4	713.9	376.9	895.2	804.3	952.2	1.31194	0.391705	0.275922	0.559214	YES
Q9H7Z7	PTGES2	147.8	89.1	40.4	85.5	107.7	169.6	1.30833	0.387727	0.515163	0.288055	YES
O95178	NDUFB2	52.5	41.1	13.2	36.6	42.4	60.5	1.30618	0.385353	0.471219	0.326777	YES
Q7Z7K0	CMC1	138.6	98.6	52.7	107.2	109.5	161.8	1.30562	0.384738	0.388528	0.410578	YES
Q9BTZ2	DHRS4	48.5	35.6	15.2	35.6	28.2	65.4	1.30111	0.37974	0.541233	0.266615	YES
P49748-3	ACADVL	2167.2	1050	478.9	465	1601.8	2741.7	1.30097	0.379583	0.675753	0.170212	YES
Q9Y6M9	NDUFB9	376.8	253.9	113.1	162	287.9	516.8	1.29968	0.378153	0.594933	0.225532	YES
Q9H019	FAM54B; MTFR1L	22.7	11.5	8.1	22	16.1	16.6	1.29314	0.370883	0.437562	0.358961	YES
Q16795	NDUFA9	1971.7	1094.7	463.4	420.8	1452.2	2683.9	1.29098	0.368466	0.685939	0.163714	YES
Q9UII2	ATPIF1	971	692.6	436.9	959.6	658.7	1092.2	1.29041	0.367826	0.368053	0.43409	YES
P36969	GPX4	17.1	16.3	5.5	15.8	10.7	23.5	1.28535	0.362158	0.521748	0.282539	YES
Q9UQ90	SPG7	15.2	7.7	3.5	4	7.3	22.5	1.2803	0.356485	0.729333	0.137074	YES
Q9Y6N5	SQRDL; SQOR	26.3	10.5	4.1	3.2	31.2	17.8	1.27628	0.351949	0.736392	0.132891	YES
P56181-2	NDUFV3	971.4	642.2	300.7	527.8	648	1264.3	1.27467	0.350123	0.589497	0.229518	YES
Q99832	CCT7	317.1	181.7	85.2	113	250.1	380.5	1.27329	0.348558	0.630846	0.200077	YES
O75251	NDUFS7	599.5	321.3	118.8	125.1	755.9	439.6	1.2703	0.345165	0.703826	0.152535	YES
P23786	CPT2	539.7	311.2	137.7	217.9	330.5	703.3	1.26613	0.34043	0.663927	0.17788	YES
P48047	ATP5O	2589.6	1254.7	514.2	488.8	2223	2802.3	1.26514	0.339294	0.697843	0.156242	YES
O14832	PHYH	101.4	72.5	34	67.1	68.9	126.5	1.26263	0.336428	0.545628	0.263103	YES
O43678	NDUFA2	672.2	442.1	295.3	542.7	489.9	739	1.25681	0.329767	0.416594	0.380287	YES
Q9HBH1	PDF	20.9	9.5	2.9	7.4	20.8	13.5	1.25225	0.324525	0.690167	0.161046	YES
Q9HD34	LYRM4	28	16.2	6.5	8.2	19.4	35.4	1.2426	0.313366	0.704105	0.152363	YES
Q8NE62	CHDH	115.4	66.1	33.7	51.9	94.9	120	1.23978	0.310081	0.608304	0.215879	YES
Q13423	NNT	7351.2	4203.3	1831.9	1504.3	5379.4	9685.3	1.23775	0.307719	0.728843	0.137366	YES
P56385	ATP5I	757	509.2	347	643.6	509.8	841.8	1.2368	0.306608	0.452995	0.343906	YES
Q9NRK6	ABCB10	226.7	159	80.1	43.4	165.9	362	1.22649	0.294538	0.747628	0.126314	YES
Q96AQ8	CCDC90A; MCUR1	108	57.6	29.8	31.7	76.3	131.3	1.22467	0.29239	0.711123	0.148055	YES
O75438-2	NDUFB1	114	94.1	37	83.6	103.2	112.4	1.22073	0.28774	0.503995	0.297573	YES
O43819	SCO2	556.9	393.8	176.8	331.4	475.1	559.2	1.21126	0.276513	0.570434	0.243795	YES
Q6UXV4	APOOL	554	304.9	125.1	110.7	363.8	716.4	1.21026	0.275322	0.764649	0.116538	YES
P22570-7	FDXR	133.8	76.6	32	33.1	119.3	140.2	1.2071	0.27154	0.723478	0.140574	YES
Q9H0N5	PCBD2	17.4	12.5	10.9	15.2	14.4	19.6	1.20588	0.270089	0.331676	0.479286	YES
P00505	GOT2	1918	934.1	413.6	487.3	1130.7	2310	1.2028	0.266403	0.765796	0.115887	YES
Q16891-2	IMMT	6683	4326.5	1638.1	3377.5	4645	7118.3	1.19713	0.259578	0.672454	0.172337	YES
Q8IYU8	EFHA1; MICU2	34.5	17.1	7.9	3.9	30.8	35.8	1.18487	0.244734	0.78564	0.104777	YES
Q6P587-3	FAHD1	100.5	52.6	25.9	35.8	80	96	1.18324	0.242743	0.718827	0.143376	YES
Q96ER9	CCDC51	579.1	407.2	172.5	357.9	410.2	598.4	1.17924	0.237854	0.64372	0.191303	YES
Q9Y5J7	TIMM9	94.9	63.4	29.4	56.9	67	97.1	1.17741	0.235618	0.646757	0.189259	YES
Q9BQP7	C20orf72; MGME1	440	298.7	153.4	290	278.8	480.3	1.17599	0.233875	0.64573	0.189949	YES
P40926	MDH2	4723.8	2778.7	1299.2	1756.2	3015	5518.4	1.16905	0.225333	0.755202	0.121937	YES
O95202	LETM1	4925.2	2840.2	1214.5	1059.8	3249.8	6183.8	1.16854	0.224711	0.796675	0.098719	YES
Q9H845	ACAD9	909.6	515.9	221.5	215.3	599.1	1109.5	1.16812	0.224193	0.791631	0.101477	YES
P51970	NDUFA8	745.6	501.3	283.8	526.7	477.7	775.3	1.16267	0.217443	0.635618	0.196803	YES
Q709F0	ACAD11	17	10.8	5.7	3.3	19.7	15.9	1.16119	0.215609	0.776837	0.10967	YES
Q96BQ5	SLC25A26	238	123.8	41.7	49.8	165.4	253.2	1.16084	0.215172	0.804738	0.0943454	YES
P35232	AKAP9	3496	2387.8	1161.6	2514.3	2240.7	3331.1	1.14771	0.198762	0.667546	0.175519	YES
Q9UI09	SH2B2	588.1	332.3	151.5	353	310	566.9	1.1474	0.198371	0.742413	0.129354	YES
P13073	PNN	609.9	351.6	172.1	204.2	480.3	613	1.14458	0.194823	0.770556	0.113196	YES
Q13162	KRT10	21.1	10.3	4	9	8.9	22.4	1.13842	0.18703	0.819669	0.0863612	YES
Q15046-2	VTN	302.6	175.3	71.8	62.6	242.1	320.8	1.13789	0.186365	0.815588	0.088529	YES
P25705	SUMO1P1	8550.1	4735	2204.9	2787.1	5763.2	9072.8	1.13771	0.186131	0.797104	0.0984852	YES
P00367	GLUD1	2915.8	1765.8	858.2	1559.7	1727.7	3005.6	1.13596	0.183914	0.754706	0.122222	YES
Q9H078-2	CLPB	813.6	503.5	220.3	371.8	451.2	918.9	1.13302	0.180169	0.792025	0.101261	YES
O75323	GBAS; NIPSNAP2	784.7	485.6	218.3	288.7	508.1	875.6	1.12347	0.167964	0.808616	0.0922575	YES
P62244	RPS15A	13.7	11.2	3.5	4.4	14.1	13.4	1.12324	0.167665	0.803083	0.0952395	YES
Q6UW68	TMEM205	83.6	53.9	27.9	17.7	73.6	94.1	1.12092	0.164682	0.823081	0.0845573	YES
P17152	TMEM11	128.7	79	30	34.1	76	155.5	1.11737	0.160113	0.848347	0.0714265	YES
Q9NVI7-2	ATAD3A	1758.3	978.1	443.9	343.3	1114.2	2096	1.11735	0.160078	0.854173	0.0684541	YES
P22307	SCP2	34.8	25.5	11.2	25.8	13.5	40.3	1.11329	0.154825	0.807049	0.0930998	YES
Q9BU61	NDUFAF3	246.7	168.5	75.5	152.6	170.2	218.4	1.10291	0.141321	0.767712	0.114801	YES
Q6PML9	SLC30A9	42.4	25.8	13.6	11.5	31.4	47.3	1.10269	0.141027	0.843553	0.0738875	YES
Q9Y512	SAMM50	797.1	474	221.1	365.5	521.5	757.1	1.1018	0.139857	0.814284	0.089224	YES
P03891	ND2	35.2	17.5	6.9	3.9	19.2	42.5	1.10067	0.138383	0.892789	0.0492512	YES
P53396	ACLY	123.6	74.2	35.3	27.9	60.8	167.7	1.09996	0.137447	0.882527	0.0542721	YES
Q8NBN7	RDH13	108.6	62.9	29	55.7	66.5	98.3	1.09975	0.137176	0.812872	0.089978	YES
O75880	SCO1	275.1	172.8	76.1	102.8	166.6	300.3	1.08721	0.120636	0.861289	0.0648512	YES
O96008	TOMM40	158.4	105.5	51.7	105.5	74.9	162.7	1.08714	0.120532	0.83054	0.0806396	YES
P33897	ABCD1	97.1	54.6	18.1	14.6	40	128.7	1.07951	0.11037	0.918757	0.0367995	YES
Q6UWS5	PET117	28.6	22.3	12.4	21.6	18.3	28.1	1.07425	0.103329	0.790793	0.101937	YES
Q9Y3E5	PTRH2	287.7	178	74.9	79	164.3	336	1.07159	0.0997492	0.901026	0.0452625	YES
P18077	RPL35A	429.5	255.5	95.5	78.3	295.5	462.3	1.07124	0.0992769	0.905865	0.0429365	YES
P30405	PPIF	1645.4	986.9	610.8	681.5	1114.5	1673.3	1.06975	0.0972711	0.865281	0.062843	YES
P83111	LACTB	72.3	45.7	19.7	17.8	42.1	87.4	1.06972	0.0972289	0.90592	0.0429101	YES
Q96E11	MRRF	735.4	347.3	120.2	76.3	363.3	832.4	1.05744	0.080582	0.939318	0.0271875	YES
P63218	GNG5	32.6	14.5	11	12.9	15.1	33.4	1.0568	0.0797005	0.911817	0.0400922	YES
P60174	TPI1	22.2	15.8	6.5	8.6	10.4	28	1.05618	0.0788554	0.91888	0.0367411	YES
P56378	C14orf2	296.5	156.9	76	104.4	161.3	287.6	1.04515	0.0637037	0.929112	0.0319318	YES
P43304	GPD2	770.3	440	193	260.2	518.8	685.4	1.04354	0.0614862	0.926711	0.0330555	YES
Q8WWC4	C2orf47; MAIP1	291.1	151.2	66.4	70.4	156.1	303.9	1.04266	0.0602657	0.942702	0.0256257	YES
O75431	MTX2	303.7	226.8	97.4	193.1	160.8	299.2	1.04013	0.0567691	0.914269	0.0389261	YES
O95831	AIFM1	2871	1593.1	703.5	963.5	1649.1	2755.6	1.03882	0.054944	0.938737	0.027456	YES
P11586	MTHFD1	618.2	395	162.4	198.5	378.5	641.3	1.03632	0.0514722	0.942047	0.0259276	YES
O95169	NDUFB8	53	34.3	7.8	15.7	42.2	40.3	1.0326	0.0462777	0.95051	0.0220435	YES
Q96RR1	C10orf2; TWNK	52.8	35.5	9.1	11.1	49.7	39.2	1.02669	0.0380063	0.962125	0.0167686	YES
P19367-3	HK1	894.5	558.8	225.8	178.3	687.4	855.5	1.02507	0.0357266	0.962504	0.0165973	YES
Q9Y277	VDAC3	2915.1	1516.5	634.2	636.5	1181.7	3359.1	1.02201	0.0314098	0.973815	0.0115236	YES
P07237	P4HB	347.9	259.5	107.2	221.9	184.1	320	1.01595	0.0228336	0.964886	0.0155241	YES
Q96TC7	FAM82A2; RMDN3	38.4	24.2	7.5	15.5	22	33.7	1.01569	0.0224628	0.973557	0.0116388	YES
P49207	RPL34	402.5	274.1	117.1	86.5	299.6	419.4	1.01487	0.0212908	0.97689	0.0101546	YES
Q9H9B4	SFXN1	1581.1	922.7	403.9	302.3	1091.4	1555.1	1.01413	0.0202495	0.979443	0.00902071	YES
Q9NX14-2	NDUFB11	370.3	255.6	108.5	181.1	250.2	313.3	1.01389	0.0198996	0.969954	0.0132488	YES
Q6NUK1	SLC25A24	2017.7	1163.4	490.7	691.6	984.1	2044.8	1.01326	0.019009	0.979829	0.00884965	YES
P17568	NDUFB7	389.8	238.2	101.4	86.4	288.1	361.4	1.00891	0.0127995	0.986116	0.00607185	YES
Q06055-2	ATP5G2	512.5	239.9	122.9	93.2	375.4	412	1.00606	0.00870927	0.991351	0.00377267	YES
Q13637	RAB32	111.9	79.1	27.5	25.3	48.3	145.5	1.00275	0.0039562	0.996612	0.00147381	YES
P26639	TARS	326.2	219.9	90.9	88.1	211	331.1	0.989325	-0.0154836	0.982605	0.00762093	YES
Q16836	HADH	3970	2422.7	1154.4	1842.7	1876	3735.3	0.987664	-0.0179076	0.977332	0.0099577	YES
Q9H1K1	ISCU	125.7	78.2	50.1	72.2	83.7	92.7	0.97874	-0.0310022	0.940984	0.0264176	YES
P51659	HSD17B4	4444.2	2630.1	1087.8	1166.1	2687.7	4062.3	0.969861	-0.0441505	0.952024	0.0213521	YES
O95182	NDUFA7	849	470.6	231.9	174.2	559.8	765.5	0.966484	-0.0491822	0.947974	0.0232037	YES
Q9UDX5	MTFP1	213.1	114.4	59.2	75.9	147.9	149.7	0.965865	-0.0501065	0.935593	0.0289132	YES
Q8TC12	RDH11	526.5	325.7	118.7	87	332.4	517.3	0.964775	-0.0517356	0.950174	0.022197	YES
O43181	NDUFS4	125.9	77.3	28.5	44.4	94.5	83.7	0.960725	-0.0578045	0.92898	0.0319936	YES
Q96EY8	MMAB	384.8	240.9	85.9	129.5	165.7	387.8	0.959809	-0.0591809	0.939585	0.0270639	YES
Q9NR77	PXMP2	39	26.4	14.1	12.9	31.3	32.1	0.959748	-0.0592718	0.916352	0.0379375	YES
Q9P0S9	TMEM14C	29.4	17.7	10.3	6.4	15.6	32.7	0.952962	-0.0695099	0.929095	0.0319398	YES
P36957	DLST	822.4	521.5	228.3	349.8	458.6	682.7	0.948416	-0.0764077	0.897757	0.0468411	YES
O96000	NDUFB10	858.5	551.6	256.1	296.2	442.3	834.8	0.944244	-0.0827678	0.902296	0.0446511	YES
Q02127	DHODH	146.8	79.5	34.9	22.4	77.8	146.2	0.943338	-0.0841526	0.923672	0.0344822	YES
P62263	RPS14	61.5	33.8	14.3	11.8	21.7	68.9	0.934307	-0.0980321	0.919523	0.0364373	YES
Q5TC12	ATPAF1	191.7	133.4	51.7	74.4	76.8	199.1	0.929671	-0.105208	0.885984	0.0525743	YES
Q9UHN1	POLG2	20.6	11.9	5.6	2.7	21.6	11.1	0.929134	-0.106042	0.903707	0.0439725	YES
Q8NBU5	ATAD1	1022.2	558.5	220.3	171.1	554.8	942.2	0.926208	-0.110592	0.897168	0.0471264	YES
O60313-2	OPA1	722.7	456.1	198.4	299.9	371.1	603.7	0.925574	-0.11158	0.856329	0.0673594	YES
O94826	TOMM70A; TOMM70	2905.2	1677.7	716.1	627	1580.2	2696.1	0.925326	-0.111967	0.886976	0.0520884	YES
Q7KZF4	SND1	316.1	204	100.5	73.8	196.2	299.7	0.917983	-0.123461	0.859973	0.0655152	YES
P27105	STOM	628.1	348.8	152.2	106.9	291.7	632.3	0.913028	-0.131269	0.881868	0.0545965	YES
P03897	ND3	12.6	15.4	5.6	7.5	11.1	12	0.910714	-0.13493	0.771803	0.112493	YES
Q9HC21	SLC25A19	221	120.3	52.1	30.9	201.7	124.8	0.90849	-0.138457	0.871504	0.0597305	YES
Q9BWM7	SFXN3	549.5	286.7	121.6	70.1	372.5	420.3	0.900919	-0.150531	0.858119	0.0664526	YES
Q96PE7	MCEE	314.2	225.6	134.4	149.9	148.8	307.7	0.899436	-0.152907	0.775377	0.110487	YES
Q96DA6	DNAJC19	737.2	424.8	203.2	157	447.3	616.3	0.894081	-0.161522	0.82557	0.0832461	YES
Q96TA2	YME1L1	1680.1	991.9	405	263.8	857.9	1626.7	0.893208	-0.162932	0.849113	0.0710344	YES
O75879	PET112; GATB	76	35.5	21.6	19.4	33.7	65.7	0.892562	-0.163976	0.833874	0.0788996	YES
O15254	ACOX3	25.5	17.7	7.8	5	25.3	15	0.888235	-0.170986	0.819144	0.0866396	YES
Q9H300	PARL	95.7	52.5	25.2	12.2	89.1	52.5	0.886967	-0.173048	0.839514	0.0759721	YES
Q9HA77	CARS2	619.2	315.4	137.7	91.8	324.2	533.8	0.88576	-0.175013	0.840254	0.0755894	YES
Q9NVH1	DNAJC11	874.9	520.6	206.1	147.3	505.9	755.1	0.879308	-0.185559	0.817571	0.0874743	YES
Q9Y6C9	MTCH2	1187.5	699.7	279.6	140	828.1	924.1	0.873269	-0.195501	0.811965	0.0904625	YES
Q00059	TFAM	3319.5	1870.7	807.5	444.7	2153.9	2627.3	0.871317	-0.19873	0.806764	0.0932532	YES
Q8NBX0	SCCPDH	1401	742.8	331.1	173.9	885.5	1092.1	0.869328	-0.202027	0.809051	0.0920239	YES
P53701	HCCS	996.5	717.4	280.1	528.8	452.2	743	0.864594	-0.209906	0.710698	0.148315	YES
Q9HBL7	PLGRKT	157.9	95.6	46.4	18.3	78.2	161.9	0.861621	-0.214875	0.805827	0.0937583	YES
Q9UJA2	CRLS1	15.3	14.4	7.4	7.8	10.6	13.5	0.859838	-0.217863	0.593237	0.226772	YES
Q15067	ACOX1	225.6	147	65.4	80.6	99	195.9	0.857306	-0.222118	0.73958	0.131015	YES
Q3SXM5	HSDL1	172.9	104.9	44.3	36.6	81.5	157.9	0.856877	-0.22284	0.779513	0.108177	YES
P82909	MRPS36	129.7	76.5	53	50.3	75.9	95.1	0.853781	-0.228062	0.654111	0.184348	YES
O60830-2	TIMM17B	96	53.4	28	27.6	72.9	50.2	0.849493	-0.235327	0.726991	0.138471	YES
P51648-2	ALDH3A2	23.7	8.9	3.4	2.7	15.9	11.8	0.844444	-0.243926	0.808443	0.0923507	YES
P05141	SLC25A5	3285.7	1754.4	713.8	328.1	2508.2	2005.7	0.841516	-0.248937	0.77548	0.110429	YES
Q5RI15-2	COX20	178	106.3	50	45.1	110.7	125.1	0.840263	-0.251087	0.709448	0.14908	YES
P62906	RPL10A	1692.4	1011.4	447.6	183	869.5	1595.3	0.840198	-0.251199	0.772983	0.11183	YES
Q8N4H5-2	TOMM5	192.4	120	39.6	103	74.5	118.1	0.839773	-0.251929	0.703359	0.152823	YES
Q9H936	SLC25A22	656.3	356.5	139.1	86.2	323.9	544.9	0.829065	-0.270443	0.759307	0.119582	YES
Q9NVA1	UQCC; UQCC1	82.9	49.5	23.6	17.4	29.3	82.2	0.826282	-0.275294	0.748455	0.125834	YES
P62269	RPS18	40.2	28	13.4	12.1	20	34.7	0.818627	-0.288721	0.653641	0.184661	YES
Q9NX40	OCIAD1	283	187	79.3	94.3	146	208.6	0.817222	-0.2912	0.645946	0.189804	YES
Q9Y619	SLC25A15	24	17.4	7	4.5	14.5	20.4	0.81405	-0.296811	0.681178	0.166739	YES
P24539	ATP5F1	1336.5	797.7	341.9	180.9	529	1292.3	0.80861	-0.306483	0.735619	0.133347	YES
Q9Y5U8	MPC1	337.2	183.3	65.2	40.3	276.4	154.8	0.80502	-0.312904	0.733251	0.134747	YES
P00403	COX2	573.8	303.5	126	100.3	273.6	428.9	0.800159	-0.321641	0.699551	0.15518	YES
P50416	CPT1A	488.7	260.7	112.1	78.3	313.8	297.2	0.800116	-0.321719	0.688809	0.161901	YES
Q14318-2	FKBP8	423.2	282.7	110.2	159.4	185.3	307.1	0.798677	-0.324317	0.617526	0.209345	YES
P28288	ABCD3	1728.9	1069.8	441.5	282.1	913.8	1388.7	0.797667	-0.326142	0.67916	0.168028	YES
Q3ZCQ8-2	TIMM50	1257.6	775.9	240	434.5	553.7	807.1	0.789664	-0.34069	0.638163	0.195069	YES
Q15390	MTFR1	55.5	39	22.8	20.8	29.4	42.4	0.789429	-0.341119	0.507912	0.294212	YES
Q9BUR5	APOO	774.4	473	199.7	234.2	359	545.7	0.787022	-0.345524	0.615698	0.210632	YES
Q15388	TOMM20	614.4	319.7	128.3	80	220.5	534.8	0.786239	-0.346961	0.717774	0.144012	YES
Q9Y4W6	AFG3L2	5433.9	3203.6	1312.7	877.4	2740.7	4180.7	0.783783	-0.351473	0.663147	0.17839	YES
Q9NP58	ABCB6	81.9	47.2	22.3	12.1	43.6	62	0.777411	-0.363251	0.645292	0.190244	YES
Q99623	PHB2	5055.2	2564.1	1128.3	547.2	2744.6	3493	0.775618	-0.366581	0.674853	0.170791	YES
Q9GZY8-2	MFF	716.8	447.7	186.6	169	452.2	425.6	0.774776	-0.368149	0.598684	0.222802	YES
P53985	SLC16A1	392.5	230.3	96.5	60.1	190.6	304.8	0.772279	-0.372807	0.648568	0.188045	YES
Q9NZJ7	MTCH1	331.9	141	60.3	31.5	217.2	161	0.76838	-0.380109	0.694588	0.158273	YES
O75027-2	ABCB7	1095.1	666.8	279.7	179.1	527.9	857	0.766066	-0.38446	0.630569	0.200268	YES
O95140	MFN2	298.6	171	69.5	32	113.1	266.7	0.763866	-0.388609	0.67993	0.167536	YES
Q9NZ45	CISD1	897.1	516.5	280.6	159.3	282	845.4	0.759473	-0.396928	0.649858	0.187181	YES
Q5XKP0	C19orf70	365.1	213.4	92.6	158.4	115.4	235.3	0.758605	-0.398579	0.565345	0.247686	YES
Q99595	TIMM17A	320.8	200.8	92.6	123.6	146.9	193.6	0.755617	-0.404273	0.508777	0.293472	YES
P08574	CYC1	1902	1082.4	469.5	323	1069.8	1215.5	0.755175	-0.405116	0.602065	0.220357	YES
Q86WA8	LONP2	111.8	47.7	24.9	10.9	75.6	51.6	0.748915	-0.417125	0.656215	0.182954	YES
P00846	ATP6	98.9	65.6	27.4	36.2	45.9	61.3	0.747264	-0.42031	0.501559	0.299678	YES
Q5VT66-2	MARC1	280.1	146.2	67	29.9	70.4	268	0.746605	-0.421584	0.687613	0.162656	YES
P12236	SLC25A6	1728.8	877.4	385.8	175.6	735.8	1317.7	0.74502	-0.424649	0.645758	0.18993	YES
Q96A26	FAM162A	1168.4	568	243.4	119.9	650.5	704.4	0.744924	-0.424835	0.63578	0.196693	YES
O95168	NDUFB4	448.6	240.6	103.2	73.9	273.4	241.6	0.743185	-0.428206	0.595994	0.224758	YES
P15954	COX7C	338.8	139.5	39.7	59.4	107.8	215.9	0.739575	-0.435231	0.674287	0.171155	YES
P03928	ATP8	318.9	213.8	104.4	142.3	154.7	164.8	0.724847	-0.464252	0.401146	0.396698	YES
P39210	MPV17	171.2	99.3	41.4	29.5	124.4	72.1	0.724591	-0.464761	0.571384	0.243072	YES
Q9Y2R0	COA3	500.5	334.7	168.2	137.5	290.9	297.9	0.723839	-0.466259	0.445563	0.351091	YES
O14925	TIMM23	646.3	417.1	173.1	207.2	232.8	454.2	0.72317	-0.467593	0.508968	0.293309	YES
Q5T9A4	ATAD3B	1266.1	707.8	288.2	213.6	689.9	711.2	0.713806	-0.486397	0.544785	0.263775	YES
Q9BWH2	FUNDC2	499.5	282.7	125.9	49.6	304.4	292.8	0.712256	-0.489531	0.558106	0.253284	YES
Q8TBP6	SLC25A40	49.1	28.2	12.6	6.1	27	30.4	0.70634	-0.501565	0.536171	0.270697	YES
Q9UJS0-2	SLC25A13	2254.5	1342.5	539.8	255.8	1010.8	1651.4	0.705376	-0.503535	0.559334	0.252328	YES
Q9P0J0-2	NDUFA13	398.8	250.5	124.7	118.8	215.4	207.5	0.699871	-0.514839	0.414102	0.382892	YES
O43674	NDUFB5	935.4	539.2	206.7	150.9	493.6	531.2	0.69928	-0.516057	0.525972	0.279037	YES
Q9NPL8	TIMMDC1	186.4	108.9	44.7	31.7	117	88.9	0.698824	-0.517	0.51663	0.286821	YES
Q9Y2C4	EXOG	23.2	10.6	6.8	5.2	7.2	15.7	0.692118	-0.53091	0.519671	0.284271	YES
O75964	ATP5L	1316.6	659.4	211.2	205	534.3	738.2	0.675521	-0.565927	0.543364	0.264909	YES
O95139	NDUFB6	606.9	364.4	175.9	83.9	289.4	400.8	0.674773	-0.567525	0.4686	0.329197	YES
Q9BVV7	TIMM21	227.1	141.7	58.2	27.4	107.3	153.4	0.674707	-0.567666	0.490716	0.309169	YES
Q70HW3	SLC25A26	29.9	13.6	4.5	4.4	13.8	13.6	0.6625	-0.594008	0.539129	0.268307	YES
O14949	UQCRQ	674.7	387.9	161.8	88.5	382.2	333.2	0.656566	-0.606987	0.465664	0.331928	YES
Q6P4A7	SFXN4	72.8	47.3	18.2	14.3	30.3	45.5	0.651482	-0.618202	0.426372	0.370211	YES
Q9NX47	MARCH5	41.7	31.3	12.3	9.3	19.4	26.6	0.6483	-0.625266	0.372304	0.429102	YES
O14548	COX7A2L	261	157.3	78.7	49.7	102.3	169.9	0.647686	-0.626633	0.40816	0.38917	YES
Q96HS1	PGAM5	1151.5	736.6	314.6	273.5	451.8	701.3	0.64766	-0.626692	0.394761	0.403666	YES
P99999	CYCS	3298.9	1535.6	670.8	407.6	1108.1	2036.8	0.645287	-0.631987	0.512151	0.290602	YES
Q00325-2	SLC25A3	5486.2	3114.5	1169.9	582.3	2694.2	2972.8	0.639602	-0.644753	0.466055	0.331562	YES
Q8N5K1	CISD2	274.4	165.4	66.7	39.6	94	190.1	0.639092	-0.645905	0.458715	0.338457	YES
P12235	SLC25A4	1009.7	575.9	232.4	94	273.1	791.1	0.637074	-0.650468	0.513376	0.289565	YES
O14880	MGST3	319.1	176.6	63.5	41.5	141.8	170.9	0.633405	-0.6588	0.46006	0.337186	YES
Q9UBX3-2	SLC25A10	863.1	516.6	228.3	117.7	427.6	471.7	0.632463	-0.660948	0.410696	0.386479	YES
Q9Y276	BCS1L	671.8	395	156.1	107.8	263.2	395.3	0.626625	-0.674325	0.422741	0.373926	YES
O95563	MPC2	378.9	208.9	81.7	60.8	125.4	233.2	0.626438	-0.674757	0.4501	0.346691	YES
O43676	NDUFB3	289.7	169.8	73.4	65.9	110.7	156.9	0.625821	-0.676178	0.382774	0.417057	YES
Q9BPX6-3	MICU1	177.8	101.9	37.1	21.7	57.5	116.1	0.616477	-0.69788	0.455752	0.341271	YES
Q96ND0	FAM210A	68.9	39.3	18.8	10.5	28.9	37	0.601575	-0.733184	0.365006	0.4377	YES
Q15006	EMC2	23.8	14.6	5.8	4.2	13.3	9	0.599548	-0.738054	0.368292	0.433807	YES
Q9H2D1	SLC25A32	66.9	41.7	21.4	11.7	25.7	39.7	0.593077	-0.753709	0.317265	0.498578	YES
O75746	SLC25A12	118.8	74.6	22.6	12.4	62.6	52.6	0.590741	-0.759403	0.405932	0.391547	YES
O00483	NDUFA4	461.3	282.4	118.7	133.7	128	246.1	0.588822	-0.764097	0.327854	0.48432	YES
P53007	SLC25A1	2032.7	1195.1	480.5	287.1	809.9	1084.1	0.588167	-0.765702	0.371149	0.430451	YES
Q56VL3	OCIAD2	111.5	57.8	27.1	18.8	32.8	62.6	0.581466	-0.782232	0.380753	0.419357	YES
P09669	COX6C	586.7	364.7	186.9	94.3	283.4	283.8	0.58113	-0.783068	0.294134	0.531455	YES
Q86Y39	NDUFA11	159	82.4	35	34.6	50.7	75.2	0.58068	-0.784184	0.366856	0.435505	YES
P03915	ND5	18.5	13.4	6.6	3.5	6.7	12.1	0.579221	-0.787815	0.274059	0.562157	YES
P56134	ATP5J2	264.3	148.1	58.4	37.8	83.1	147.7	0.570518	-0.809655	0.375149	0.425796	YES
O60488	ACSL4	143.4	91.8	43	22.3	49.5	86.5	0.569015	-0.813461	0.310443	0.508018	YES
Q15286	RAB35	385.9	250	98.5	54.7	164	189.7	0.5561	-0.846583	0.306387	0.51373	YES
Q96IX5	USMG5	88.3	52.5	25.4	13.8	30.5	47.1	0.54994	-0.862654	0.292698	0.53358	YES
Q9Y241-2	HIGD1A	101.1	54.8	21	15.6	28.4	52.7	0.546637	-0.871346	0.355973	0.448583	YES
O43808	SLC25A17	185.9	119.4	53	26.1	66.3	97.4	0.529724	-0.916688	0.266799	0.573816	YES
O43920	NDUFS5	265.7	159.2	54.5	42.5	86.7	123	0.526074	-0.926662	0.310398	0.508082	YES
Q8IWA4	MFN1	219.5	114.5	35.5	10.6	68	114.6	0.522869	-0.935479	0.391269	0.407525	YES
O95298	NDUFC2; NDUFC2-KCTD14	1341.6	795	355.6	185	511.3	590	0.51613	-0.954193	0.265764	0.575503	YES
Q8NE86	MCU	411	251.6	107	53.9	139.2	204.1	0.516112	-0.954243	0.273903	0.562404	YES
Q15070	OXA1L	561.7	293.9	126	48.5	218	231.4	0.507233	-0.979279	0.313193	0.504187	YES
Q9UDW1	UQCR10	661.3	307.9	134.2	74.4	228.3	256.4	0.506707	-0.980778	0.333434	0.47699	YES
Q8IUX1	TMEM126B	195	119.2	50.3	23.4	51.3	105.5	0.494376	-1.01632	0.271813	0.56573	YES
P30536	TSPO	682.4	411.6	150.2	111.7	205.8	289.7	0.488024	-1.03497	0.260183	0.584721	YES
P10620	MGST1	190.5	135.8	67.7	30.9	68.7	92.1	0.486548	-1.03935	0.164987	0.782551	YES
Q9H061	TMEM126A	901	549.4	236.9	125.5	266.9	425.1	0.484502	-1.04543	0.24033	0.619192	YES
O14957	UQCR11	100.9	50	19.1	16.4	20.9	43.3	0.474118	-1.07668	0.303428	0.517944	YES
O43677	NDUFC1	85.5	38.4	8.5	11.7	13.7	35.4	0.459215	-1.12276	0.370203	0.43156	YES
Q02978	SLC25A11	1091.1	631.9	268.5	119.6	328.2	405.4	0.428421	-1.2229	0.207839	0.682273	YES
Q96I36	COX14	68.7	41.7	15.6	8.2	10.3	23.3	0.331746	-1.59185	0.15506	0.809501	YES
Q7KZN9	COX15	93.6	61.3	29.1	7	21.1	29	0.310326	-1.68814	0.0982887	1.0075	YES
P24311	COX7B	761.3	482.2	212	64	91.6	153.6	0.212436	-2.2349	0.0762686	1.11765	YES
Q9H3K2	GHITM	366.2	228.6	98.1	9.1	22.3	36.7	0.0982826	-3.34692	0.055428	1.25627	YES
P06899	HIST1H2BJ	36.2	4	0.1		674.5	990.9	61.9876	5.95391	0.00625301	2.20391	NO
Q8N9F8	ZNF454	21.6	12.2	1.8	14.3	370.7	387.7	21.7051	4.43996	0.113998	0.943103	NO
P52788	SMS	3	1.8	2.1		4.6	78.6	18.087	4.17688	0.249421	0.603067	NO
Q53GS7	GLE1	17.9	6.6	2.1		109.7	169.3	15.7331	3.97573	0.0108485	1.96463	NO
Q9UNF1	MAGED2	16.4	8.1	4.1	41.1	145.1	223.5	14.3252	3.84048	0.074431	1.12825	NO
Q9BRJ2	MRPL45	242.5	134	56.8	274.7	1025.6	1973.2	7.55481	2.9174	0.127992	0.892818	NO
Q15365	PCBP1	173.9	104.4	45.2	471	650.3	866.3	6.14405	2.61919	0.00991313	2.00379	NO
Q93077	HIST1H2AC	183	44	22.5	15.3	1228.5	157.9	5.61804	2.49007	0.376216	0.424563	NO
P15407	FOSL1	6.2				8	61.2	5.58065	2.48043	#DIV/0!	#DIV/0!	NO
Q15366-2	PCBP2	248.7	157.7	83.7	615.3	816.7	1267.9	5.50888	2.46176	0.0207226	1.68355	NO
Q9ULG1	INO80	10.6	4			13.5	66.5	5.47945	2.45403	0.34542	0.461653	NO
Q96SZ6	CDK5RAP1	25.1	15.7	5.6	25.8	82.9	132.9	5.2069	2.38042	0.107348	0.969207	NO
P61978-2	HNRNPK	430.7	322.7	145.8	1077.1	1340.6	2053.9	4.97286	2.31408	0.0171699	1.76523	NO
P05186	ALPL	176.3	80.1	32.9	196	369	851.6	4.89665	2.29179	0.134404	0.871589	NO
Q99996-6	AKAP9	13	8.3	5.5	10.9	23.3	91.2	4.6791	2.22623	0.259795	0.585369	NO
Q08J23	NSUN2	26.2	19.3	8.1	38.5	84	96.4	4.08396	2.02997	0.0399912	1.39804	NO
Q15326	ZMYND11	17.3	8.6	3.5		45.7	32.6	3.9949	1.99816	0.0260078	1.5849	NO
Q15459	SF3A1	11.9	7.2	4.5	18.8	31.3	42.3	3.91525	1.96911	0.0323124	1.49063	NO
Q8IUE6	HIST2H2AB	105.6	41.5	18.6	16	77.4	545.6	3.85637	1.94724	0.404043	0.393573	NO
Q9H7D0	DOCK5	8.3	2.7		4	31.2	28	3.8303	1.93746	0.261295	0.582869	NO
P04792	HSPB1	163.4	130.8	108.7	577.4	336.9	542.1	3.61479	1.85391	0.0101696	1.9927	NO
O14979	HNRNPDL; HNRPDL	273.5	170.7	89.2	218.7	632.8	1059.3	3.5823	1.84089	0.138321	0.859112	NO
Q14011-2	CIRBP	12.8	10.4	4.5	17.3	28.1	51.2	3.48736	1.80214	0.0895928	1.04773	NO
O95816	BAG2	359.7	312	197	907.5	669.4	1329.6	3.3458	1.74235	0.0269358	1.56967	NO
P46100	ATRX	16.4	9	5.5	9.2	31.7	62.1	3.33333	1.73697	0.199665	0.699698	NO
Q13242	SRSF9	6.6	7.7	3.4	10.4	23.4	25	3.32203	1.73207	0.0461912	1.33544	NO
Q9NZI8	IGF2BP1	14.2	9.3	5.4	7.7	40.5	45.2	3.23183	1.69235	0.149374	0.825725	NO
Q01085-2	TIAL1	14.1	17.1	7.8	18.4	32	75.2	3.22051	1.68729	0.171309	0.766219	NO
O14492-2	SH2B2	13.8	8.2	6.9	2.4	15.9	74.7	3.21799	1.68616	0.392162	0.406534	NO
P11940	PABPC1	341.4	219.9	98.9	299.5	725.1	1082.2	3.19115	1.67408	0.111428	0.953005	NO
Q8TF68-2	ZNF384	137.7	63.8	22.6	22	197.4	479	3.11647	1.63991	0.313672	0.503525	NO
P52597	HNRNPF	111.8	81.9	39.2	180.1	214.4	329.6	3.10906	1.63648	0.0304295	1.5167	NO
P08729	KRT7	173.7	128	69.7	370.7	321.6	448.6	3.07189	1.61913	0.00576777	2.23899	NO
Q99729-3	HNRNPAB	433.6	322.1	195.3	430.8	670.8	1806.3	3.05773	1.61246	0.203654	0.691108	NO
P62979	RPS27A	1717.6	1378.2	711.7	644.5	2249.8	8549.1	3.00549	1.5876	0.354058	0.450925	NO
O60506	SYNCRIP	596.4	375.6	164.5	297.5	1016.7	2100.7	3.00475	1.58725	0.231405	0.635627	NO
Q9BWF3	RBM4	39.9	30	17.5	57.1	79.5	124.5	2.98741	1.5789	0.0499776	1.30122	NO
P48751-3	SLC4A3	17	8	6.1	13.9	12.9	66.1	2.98714	1.57876	0.313626	0.503589	NO
Q16777	HIST2H2AC	799.4	380	211.1	177.5	2202.4	1766.4	2.98188	1.57622	0.224338	0.649097	NO
P60604	UBE2G2	12.1	5.1	3.5	19.8	19.3	22.4	2.97101	1.57096	0.00840201	2.07562	NO
Q13425	SNTB2	82.3	38.1	19	73.3	62.2	277.1	2.95983	1.56551	0.276471	0.558351	NO
O95817	BAG3	133.6	95.1	64.6	293.9	255.2	318.8	2.95909	1.56515	0.00214965	2.66763	NO
Q9BPX5	ARPC5L	8.9	4.9	2.8	11.3	12.3	25.5	2.95783	1.56454	0.0921405	1.03555	NO
P22626	HNRNPA2B1	1545.5	1225.8	618	1833	2641.2	5508.3	2.9453	1.55841	0.12804	0.892653	NO
Q9UHX1	PUF60	14.4	6.2	4.6	11.8	17.2	44.7	2.9246	1.54824	0.202913	0.692689	NO
Q04695	KRT17	433.8	279.4	166.4	875.3	769.5	900.4	2.89359	1.53286	0.00312858	2.50465	NO
Q15424-3	SAFB	344.9	241.2	97.9	420.1	614.9	935.8	2.88129	1.52671	0.0616037	1.21039	NO
Q8NB16	MLKL	14.9	9.7	3.8	3.6	9.6	68.5	2.87676	1.52445	0.44423	0.352392	NO
P08047	SP1	15.6	8.7	6.5	19.6	15.6	53.4	2.87662	1.52438	0.192274	0.71608	NO
P29966	MARCKS	117	84.8	43.5	232.4	173	300.2	2.87648	1.5243	0.022483	1.64815	NO
P07910	HNRNPC	1493.5	1265.1	563.2	2337.4	2761.6	4395.8	2.85833	1.51517	0.0401505	1.39631	NO
P55081	MFAP1	34.4	25.5	12.9	57.3	59.3	88.4	2.81593	1.49361	0.0203746	1.69091	NO
P31942	HNRNPH3	304	249.2	118.2	415.1	597.6	867	2.79967	1.48526	0.0473805	1.3244	NO
P0DMV9	HSPA1B; HSPA1A	669.4	441.8	209	684.5	1094.7	1855.2	2.75292	1.46096	0.103973	0.98308	NO
P98179	RBM3	29.7	19.8	10.3	52.5	49.5	62	2.74247	1.45548	0.00676457	2.16976	NO
Q96A72	MAGOHB	95.9	69.5	28.6	79.8	186.4	262.9	2.72732	1.44748	0.119634	0.922146	NO
P51858	HDGF	153	122	52.5	266.8	254.2	364.2	2.7029	1.43451	0.0152801	1.81587	NO
P84103	SRSF3	60.9	38.2	14.8	37.3	149.8	120.3	2.69886	1.43235	0.149479	0.82542	NO
P31943	HNRNPH1	128.5	96.4	50.5	146.1	200.8	385.6	2.65977	1.4113	0.115169	0.938663	NO
Q9UDY4	DNAJB4	9.5	7	1.9	3.8	18	26.9	2.64674	1.40422	0.227333	0.643338	NO
Q14247-2	CTTN	21.2	14.4	7.4	35.1	32.4	46	2.63953	1.40028	0.0150808	1.82158	NO
P80723	BASP1	117.2	86.8	41	256.8	171	217.2	2.63265	1.39652	0.015986	1.79626	NO
Q9UJY1	HSPB8	13.8	13.5	9.3	36.1	23.2	36.9	2.62842	1.39419	0.0131241	1.88193	NO
Q9Y5S9	RBM8A; LOC101060541	19.5	17.2	7.3	25.3	39.3	51	2.62727	1.39357	0.0455078	1.34191	NO
Q96PU8	QKI	8.3	6.2	4.7	15.1	12.1	23.1	2.61979	1.38945	0.0395806	1.40252	NO
Q14103-3	HNRNPD	33.6	30.5	12.2	24.6	53.1	121.4	2.60944	1.38374	0.237383	0.62455	NO
Q92945	KHSRP	449.8	360.2	177.5	535.6	841	1199	2.6082	1.38306	0.0634563	1.19753	NO
P13987	CD59	21.2	18.6	8.7	18.2	24.2	83.9	2.60412	1.3808	0.2906	0.536705	NO
Q9UKY7	CDV3	42.3	29.4	13.2	56.7	51	112	2.58775	1.3717	0.101359	0.994136	NO
P78371	CCT2	123.5	79.4	46.3	157.9	181.8	303.7	2.58186	1.36841	0.0595377	1.22521	NO
Q96AE4-2	FUBP1	303.9	226.9	127.8	375.3	570.5	746.5	2.56954	1.36151	0.0439965	1.35658	NO
Q13148	TARDBP	146.7	129.2	61.5	230.8	280.1	356	2.56935	1.36141	0.0168768	1.77271	NO
P23588	EIF4B	269.3	213.3	102.9	437.1	442.9	623.3	2.56755	1.36039	0.0174104	1.75919	NO
Q96E39	RBMXL1	14.2	7.1	4.8		15	29.6	2.56322	1.35796	0.129581	0.88746	NO
Q13310-3	PABPC4	29	22.1	12.2	24.3	39.9	98	2.5624	1.3575	0.224182	0.649399	NO
Q14444	CAPRIN1	99	82.8	39.4	136.7	151.3	278.5	2.56103	1.35672	0.0762221	1.11792	NO
P05783	KRT18	212.4	123.1	66.8	303.8	284	431.8	2.53443	1.34166	0.0305838	1.51451	NO
P33992	MCM5	17.8	11.3	4	3.3	25.4	54.7	2.51964	1.33322	0.337767	0.471382	NO
Q9Y3Y2-3	CHTOP	29.6	18	9.2	8.8	72	61.8	2.51056	1.32801	0.234708	0.629473	NO
Q15637-5	SF1	165.2	104.9	60.4	147.9	246.7	428.9	2.49168	1.31712	0.134317	0.871868	NO
Q8WW12	PCNP	32.5	21.4	12.6	38.7	56.2	70.5	2.48722	1.31453	0.0384525	1.41508	NO
O14602	EIF1AY	50.6	35.2	16.4	87.4	58.3	108.3	2.48532	1.31343	0.0448667	1.34808	NO
Q14151	SAFB2	137.6	88.9	45.5	114.8	200.5	359.4	2.48051	1.31064	0.153901	0.81276	NO
P35637	FUS	273.7	187.6	82.5	171	355.3	819.7	2.47517	1.30753	0.2537	0.595679	NO
P0DME0	SETP18; SETSIP	117.4	98	31.5	232.1	133.4	243.7	2.4674	1.30299	0.0503425	1.29807	NO
Q9BUJ2	HNRNPUL1	17.5	19.8	7.8	15.6	39.6	55	2.44346	1.28892	0.145819	0.836185	NO
P22061-2	PCMT1	25.2	13.5	10.4	29.2	27.2	63.3	2.43788	1.28563	0.134054	0.872719	NO
Q6SPF0	SAMD1	21.8	12	4.4	30.1	36.3	26.5	2.43194	1.28211	0.0345927	1.46102	NO
Q13435	SF3B2	119.8	100.6	39.7	113.7	192.4	318.9	2.40292	1.26479	0.132223	0.878692	NO
P62834	RAP1A	31.9	7.4	3.5	5.6	71.5	25.6	2.39953	1.26275	0.404362	0.39323	NO
Q52LJ0-2	FAM98B	11	7.7	2.1	3.8	23.1	22.8	2.38942	1.25666	0.234733	0.629426	NO
Q92804	TAF15	125.7	75.3	46.9	108	283.3	198.3	2.37838	1.24998	0.109918	0.958933	NO
L0R8F8	SMCR7L; MIEF1	13.7	8.9	2.9	8.6	27.5	24.4	2.37255	1.24644	0.153457	0.814015	NO
Q8NBT2	SPC24	28.3	21.3	7.6	20.2	64.3	50.8	2.36538	1.24207	0.144747	0.83939	NO
P00338-3	LDHA	476.7	287.9	129	336.9	518.9	1256.1	2.36336	1.24084	0.245232	0.610422	NO
Q15029	EFTUD2	58.9	36.8	17.7	18.9	79.2	169.5	2.35979	1.23866	0.320381	0.494333	NO
Q9Y2J2	EPB41L3	25.2	14.4	7.1	16.4	37.9	55.9	2.35974	1.23863	0.167483	0.776028	NO
O00165-2	HAX1	119.8	81.3	32.4	196.6	137.2	215.4	2.35203	1.23391	0.0382437	1.41744	NO
Q01081	U2AF1; LOC102724594; U2AF1L5	116.1	63.1	31.1	131.7	132.3	228.2	2.34047	1.2268	0.0812721	1.09006	NO
Q6I9Y2	THOC7	31.3	24	13.9	56.8	49.1	55.1	2.32659	1.21822	0.00531204	2.27474	NO
P05787-2	KRT8	216.4	149.4	85.3	300.4	329	415.7	2.31678	1.21212	0.0181801	1.7404	NO
Q00839	HNRNPU	140.1	100.3	38.9	59.2	167.1	420.7	2.31651	1.21195	0.331895	0.478999	NO
Q15056	EIF4H	8.5	7.7	2.4	11.9	11.2	19.8	2.30645	1.20568	0.073303	1.13488	NO
Q96H55	MYO19	13.5	9.3	4.9	14.7	19.7	29.1	2.29242	1.19687	0.0714558	1.14596	NO
Q15185	PTGES3	33	22.6	12.7	56.6	45.4	54.1	2.28551	1.19251	0.0124347	1.90537	NO
O00566	MPHOSPH10	10.2	12.3	7.9	17.7	19.9	31.8	2.28289	1.19086	0.046361	1.33385	NO
O75494	SRSF10; LOC100996657	55	37.2	21.7	41.7	126.3	91.2	2.27568	1.1863	0.140001	0.85387	NO
P26368	U2AF2	291.7	183.4	75.9	108	341.5	800.5	2.2686	1.1818	0.334925	0.475052	NO
P10412	HIST1H1E	3284.2	1413	690	435.4	4561	7222.6	2.26815	1.18152	0.343289	0.46434	NO
P09651	HNRNPA1	1241.4	836.8	420.6	727.7	1641.7	3276.5	2.25944	1.17597	0.251001	0.600325	NO
Q14126	DSG2	69.2	42	15.8	43	62.2	181.6	2.25827	1.17522	0.311444	0.506619	NO
O14907	TAX1BP3	21.7	13.3	12.1	33.3	22.6	50.3	2.25478	1.17298	0.0840832	1.07529	NO
P67809	YBX1	48.2	34.3	14.5	14.9	67.8	135.3	2.24742	1.16827	0.327486	0.484807	NO
Q9Y3B4	SF3B14; SF3B6	24.5	15.9	7.8	11.2	43	53.9	2.24274	1.16526	0.218366	0.660815	NO
Q9BT09	CNPY3	42.2	40.1	24.2	56.3	61.8	120	2.23568	1.16071	0.106808	0.971396	NO
Q9Y285	FARSA	17.7	10.1	5.6	5.4	19.6	49.6	2.23353	1.15933	0.366492	0.435935	NO
O60293	ZFC3H1	13.9	7	2.1	4.3	22.5	24.5	2.23043	1.15732	0.2648	0.577083	NO
Q1KMD3	HNRNPUL2	380	258.7	111.9	257.9	549.3	862	2.22382	1.15304	0.183932	0.735342	NO
Q96IZ0	PAWR	50.1	50.8	22.6	84.9	77.1	111.3	2.21296	1.14597	0.0229316	1.63957	NO
Q66K74	MAP1S	38.4	17.1	6.6	8.7	41.4	85.7	2.1868	1.12882	0.367332	0.434941	NO
O60493	SNX3	18.9	8	4.6	21.2	22.4	25.1	2.18095	1.12496	0.0499534	1.30144	NO
Q6UW78	C11orf83; UQCC3	27.6	12.8	5	9.6	20.3	69.1	2.18062	1.12474	0.410831	0.386337	NO
P82979	SARNP	507.5	413.6	208.9	500.2	899.5	1061	2.17761	1.12275	0.078297	1.10626	NO
P61981	YWHAG	22	14	6.2	31.3	17.2	43.2	2.17299	1.11968	0.133739	0.873742	NO
Q6P2Q9	PRPF8	35.6	22.1	9	12.9	43.1	88.8	2.17091	1.1183	0.32754	0.484736	NO
P16401	HIST1H1B	5061.9	2471.6	1150.4	603.5	8037.4	10209.3	2.17071	1.11816	0.339448	0.469227	NO
O75533	SF3B1	21.4	14.1	8.1	8.7	30.3	55.6	2.16972	1.11751	0.294027	0.531613	NO
Q13151	HNRNPA0	610.3	393.9	175.8	224	748.3	1583.4	2.16585	1.11493	0.331392	0.479658	NO
P43243	MATR3	859.4	614.9	252.9	570.6	1067.2	2101.9	2.16518	1.11449	0.238194	0.62307	NO
P51991	HNRNPA3	274.5	197.1	107.4	146	332.8	756.2	2.13299	1.09288	0.306867	0.51305	NO
O00571	DDX3X	242.8	152	67.3	157.7	293.8	532.2	2.12876	1.09001	0.222865	0.651959	NO
Q9Y3I0	C22orf28; RTCB	31.9	22.8	13.3	25.1	44.9	74.4	2.12353	1.08646	0.171274	0.766308	NO
P25685	DNAJB1	623.2	364.5	212.7	540	953.6	1052.5	2.12104	1.08477	0.0855918	1.06757	NO
Q15349-2	RPS6KA2	23.3	17	8.6	4.9	28.2	70.4	2.11656	1.08172	0.406457	0.390986	NO
Q96EP5	DAZAP1	61.9	49.7	16.3	54.3	99.5	116.2	2.11102	1.07794	0.108195	0.965793	NO
O75190	DNAJB6	11.2	9.8	5.9	15.4	22.2	18.5	2.0855	1.06039	0.0182382	1.73902	NO
O75534-4	CSDE1	25.1	16.9	6.4	26.3	31.1	43.4	2.08264	1.05842	0.0784677	1.10531	NO
Q9UN86	G3BP2	18.7	15.6	7.5	25.9	26.8	33.8	2.06938	1.0492	0.0232958	1.63272	NO
P56537	EIF6	15.9	10.9	3.5	15.7	26.2	20.8	2.06931	1.04915	0.0834823	1.07841	NO
P38159	RBMX	1108.1	714.2	284.6	417.4	1789.8	2149.4	2.06778	1.04808	0.264829	0.577034	NO
O43390	HNRNPR	582.7	389.7	151.4	178	692.9	1451.8	2.06683	1.04742	0.363887	0.439034	NO
P15559	NQO1	69.9	29	11.1	37.6	63.6	124	2.04727	1.0337	0.282481	0.549011	NO
Q00839-2	HNRNPU	246.3	157.6	80.5	133.9	325.1	522.3	2.02581	1.0185	0.245888	0.609263	NO
P63172	DYNLT1	49.2	37	17.1	38.6	53.8	114.2	2	1	0.239059	0.621494	NO
Q9BZH6	WDR11	13.9	10.2	4.1	15.4	22.7	18.2	1.99645	0.99744	0.0581886	1.23516	NO
Q5JTV8-3	TOR1AIP1	50.8	30.6	23.8	63.1	55.1	89.8	1.97719	0.983449	0.0610386	1.2144	NO
P36956-4	SREBF1	12.7	7.5	3.6	4.1	14.9	28	1.97479	0.981699	0.354742	0.450087	NO
Q9H307	PNN	84.1	56.2	23.4	51.8	114.9	155.7	1.96946	0.977797	0.20463	0.689031	NO
P48960	CD97; ADGRE5	517.3	400.7	214.1	762.2	601.5	865.1	1.96873	0.977266	0.0353381	1.45176	NO
O94875-11	SORBS2	16	7.6	5.1	11	15.2	30.3	1.96864	0.9772	0.240212	0.619405	NO
Q07666	KHDRBS1	317	160.3	82	107.8	386	602.3	1.95977	0.970685	0.323185	0.490549	NO
Q12906-7	ILF3	530.8	333.8	157.8	143.7	477.2	1380.5	1.95755	0.96905	0.444209	0.352412	NO
Q15084-2	PDIA6	172.2	101.6	56.1	184.4	199.8	260.9	1.95544	0.967494	0.0627414	1.20245	NO
P11413-2	G6PD	22.8	10.5	6.5	12.7	22.9	42.2	1.95477	0.967002	0.271701	0.565909	NO
P55209	NAP1L1	22.6	14	5.7	32	20.9	29.7	1.95272	0.965484	0.0864163	1.0634	NO
Q01844-5	EWSR1	46.5	32.9	17.5	23.9	52.3	112.9	1.9515	0.964581	0.327126	0.485285	NO
Q03169	TNFAIP2	22	11	5	5.4	23	45.7	1.95	0.963474	0.396436	0.401827	NO
P27824-2	CANX	40.8	26.2	8.6	28	23.4	95.2	1.93915	0.955427	0.397451	0.400716	NO
Q96KR1	ZFR	70.2	39.2	20.5	17.6	95.4	138.7	1.93764	0.954304	0.348641	0.457622	NO
Q15555	MAPRE2	60.7	44.3	18.2	41.3	50.4	146.5	1.93344	0.951171	0.345251	0.461866	NO
A8MWD9	LOC100130932; SNRPGP15	125.3	79.4	48.2	92	153.1	242.7	1.92883	0.947723	0.186416	0.729516	NO
Q14566	MCM6	24.6	9.9	5.6	9.7	30.4	37	1.92269	0.943129	0.286451	0.542949	NO
Q15393	SF3B3	55.4	39.8	16.2	22	71.9	120.1	1.92101	0.941862	0.325292	0.487726	NO
Q06830	PRDX1	1317.7	982.7	485.9	1588.7	1656.7	2104.3	1.92	0.941107	0.0424424	1.3722	NO
Q86V81	ALYREF	135.2	80.9	32.1	21.1	215.2	239.7	1.91781	0.939458	0.370219	0.431542	NO
P27797	CALR	1011.3	725.1	343.6	1500.8	1031.8	1453.6	1.91644	0.938431	0.0599221	1.22241	NO
P82970	HMGN5	571.3	456.7	195.8	698.9	697.7	948.7	1.91641	0.938405	0.0546513	1.2624	NO
O75934	BCAS2	17.5	12	6.3	17.9	18.8	31.8	1.91341	0.936144	0.120206	0.920075	NO
P17844	DDX5	1161.2	698.7	322.2	382.2	1414.1	2373.9	1.91109	0.934399	0.348206	0.458163	NO
Q92785	DPF2	32.1	21	10.1	16.7	41.7	62.1	1.90665	0.931037	0.260461	0.584258	NO
Q7Z3K3	POGZ	16.8	8.4	3.7		18.1	18.6	1.90484	0.929673	0.176473	0.753322	NO
Q9Y5Q8-3	GTF3C5	11	6.3	3.9	8	19.7	12.6	1.90094	0.926716	0.185894	0.730735	NO
Q15717-2	ELAVL1	313.3	215.3	95	125.2	422.6	637.5	1.90074	0.926559	0.310509	0.507926	NO
P19338	NCL	3515.2	2148.8	1010.7	1608.3	4067.8	6983.3	1.89662	0.923434	0.309139	0.509847	NO
O75152	ZC3H11A	20.7	9.8	6.1	4.6	26.5	38.3	1.89617	0.923092	0.368703	0.433324	NO
P49458	SRP9; SRP9P1	23.6	15.3	12.2	44.6	28.3	23.9	1.89432	0.921684	0.100382	0.998346	NO
P62857	RPS28	44.3	37.5	24.6	64.3	53.3	83.6	1.89098	0.919132	0.040392	1.3937	NO
Q03060-6	CREM	58.7	41.5	23.1	35.2	60.3	137.2	1.88727	0.916298	0.322812	0.49105	NO
O95155-4	UBE4B	21.4	15.2	7.7	27.3	15.4	40.9	1.88713	0.916196	0.192352	0.715903	NO
Q9UKM9	RALY	470.9	322.8	135.6	172.4	569.1	1011.3	1.88615	0.915445	0.352246	0.453155	NO
Q9NR56	MBNL1	31.6	20.1	9.4	19.2	51.4	44.3	1.88052	0.911135	0.199577	0.699891	NO
Q96FJ2	DYNLL2	23.4	10.7	8.3	9.3	28.5	41.8	1.87736	0.908704	0.304344	0.516635	NO
Q5SQS7	SH2D4B	74.8	36.2	15.5	22.6	88.7	125.9	1.8751	0.906967	0.349358	0.456729	NO
P63241-2	EIF5A	732	480.3	239.7	634.7	795.5	1287	1.87135	0.904079	0.156702	0.804925	NO
Q14103-4	HNRNPD	80.1	56	25.9	58.7	85.6	157	1.85988	0.895207	0.235159	0.628638	NO
Q9NYF8	BCLAF1	33.1	22.4	10.8	14.2	36.3	72.8	1.85973	0.895092	0.356826	0.447543	NO
O75381	PEX14	71.8	51.6	21.2	83.3	59.1	125.9	1.85546	0.89178	0.166909	0.77752	NO
P23528	CFL1	459.4	344.7	211.7	492.2	459	931.8	1.85371	0.890417	0.161085	0.792946	NO
Q92841	DDX17	262.5	165	84.7	84.5	323.5	539.4	1.84967	0.887266	0.361922	0.441385	NO
P15531-2	NME1	152.1	116.7	51	157	133	301.3	1.84897	0.88672	0.207978	0.681982	NO
Q05048	CSTF1	38.2	20.1	7.3	19.9	34.2	67	1.84604	0.884431	0.326879	0.485613	NO
Q9BVP2	GNL3	13.5	4.8	2.9	7.2	10.4	21.5	1.84434	0.883104	0.333082	0.477448	NO
Q13123	IK	33	22	8.4	10.3	42.9	63.5	1.84069	0.88025	0.356061	0.448475	NO
Q8IVF2	AHNAK2	105.9	68	33.4	55.7	112.6	209.9	1.82441	0.867429	0.315192	0.501425	NO
Q9NSD9	FARSB	31.7	12.7	4.8	5.8	19.2	64.7	1.82317	0.86645	0.527449	0.277819	NO
P14866	HNRNPL	926.8	638.3	278.7	563.3	1105.2	1678.5	1.81527	0.860186	0.249856	0.60231	NO
P12270	TPR	1475.4	1185.5	480	1447.9	1756	2479.2	1.80939	0.8555	0.117048	0.931635	NO
P0C0S5	H2AFZ	958.4	490.4	177.6	87.1	965.3	1879.7	1.80282	0.850252	0.484125	0.315043	NO
Q13283	G3BP1	51.4	43.3	22.1	61.4	63.7	85.4	1.80223	0.84978	0.0546293	1.26257	NO
Q92499	DDX1	57	43.1	18.8	23.4	66.6	124.2	1.80151	0.84921	0.366977	0.435361	NO
P09211	GSTP1	19.9	16.1	11.5	28.7	18.4	38.3	1.79789	0.846309	0.112823	0.947601	NO
P54727	RAD23B	42.9	35.5	18.4	50.9	51.1	71.9	1.79649	0.845179	0.0629662	1.20089	NO
P35222	CTNNB1	15.6	8.9	4.3	3.3	15.8	32.6	1.79514	0.844095	0.44879	0.347957	NO
Q9BQE9	BCL7B	23.2	18.1	10.7	26.3	23.2	43.7	1.79231	0.841818	0.134653	0.870784	NO
P14923	JUP	19.9	7.1	4.3	5.1	13.8	37.1	1.78914	0.839264	0.484217	0.31496	NO
P13645	KRT10	322	217.7	142.2	153.4	342.9	723.6	1.78897	0.839131	0.364809	0.437935	NO
Q09028	RBBP4	203.4	183.6	70.6	222	252.2	344.3	1.78868	0.838895	0.0954491	1.02023	NO
P00966	ASS1	1198.3	709.6	342	747.5	1325.9	1942.1	1.78475	0.835719	0.238186	0.623084	NO
O00299	CLIC1	26.9	15.9	6.9	22.9	23.2	42.6	1.78471	0.835688	0.209976	0.677831	NO
P08240	SRPR; SRPRA	51	26.1	8	9	70.8	71.9	1.78261	0.83399	0.411509	0.38562	NO
P46060	RANGAP1	38.8	34.7	15.2	34.9	45.2	77.8	1.78016	0.832005	0.195034	0.709891	NO
O00499-2	BIN1	77.1	59.2	27.5	71.9	90	129.5	1.779	0.831066	0.129775	0.886808	NO
P14625	HSP90B1	563.7	371.5	139.2	538.5	581.9	788.2	1.77643	0.828984	0.127403	0.89482	NO
O43809	NUDT21	57	43.3	19.9	60.3	44.5	108.3	1.77288	0.826094	0.232539	0.633504	NO
Q13409-7	DYNC1I2	303.3	235.7	116.7	216.4	356.2	582.4	1.76148	0.816785	0.237001	0.625249	NO
P60842	EIF4A1	344.7	230.2	122.6	332.5	355.3	539.5	1.75957	0.815223	0.126376	0.898334	NO
P00558	PGK1	272.3	185.6	84.1	190.4	233.3	529	1.75775	0.813729	0.31594	0.500396	NO
O43768-4	ENSA	19.9	11.2	7.2	18.8	20.7	27.8	1.75718	0.813262	0.105774	0.975622	NO
P11142	HSPA8	2540.5	1687.9	891.2	1831.1	2276.5	4886	1.7567	0.812868	0.29209	0.534483	NO
P30040	ERP29	264.6	181.4	95.8	240.2	299.8	411.4	1.756	0.812292	0.12267	0.91126	NO
P52272	HNRNPM	1759.6	986.1	512.4	688.8	1918.1	3107	1.75375	0.810445	0.357043	0.447279	NO
Q8WXE0	CASKIN2	17.4	11.6	7.2	16.3	19.5	27.6	1.75138	0.808493	0.112759	0.947851	NO
Q9Y5K6	CD2AP	235.7	152.9	74.3	122.5	257	430	1.74876	0.806331	0.314205	0.502787	NO
P17931	LGALS3	262.3	182.2	102.9	273	278.1	406	1.74845	0.806074	0.0972677	1.01203	NO
O43172	PRPF4	12.8	10.4	3.4	8.5	15	22.8	1.7406	0.799586	0.259652	0.585608	NO
Q12874	SF3A3	59.5	37.9	18.5	48.8	62.2	90.4	1.7377	0.797183	0.169824	0.770002	NO
O43237	DYNC1LI2	307.4	211.7	98.2	173.9	436.3	462.3	1.7374	0.796934	0.240509	0.618868	NO
P22087	FBL	188.5	108.2	49.6	56.4	219.6	323.7	1.73174	0.792219	0.389483	0.409511	NO
P41247	PNPLA4	36.5	23.4	17.1	19.5	49	64.8	1.73117	0.791746	0.26391	0.578543	NO
P41252	IARS	13.2	5.7	5	6.6	10.2	24.4	1.72385	0.785634	0.393364	0.405206	NO
P62633-6	CNBP	268.7	180.5	117.7	288.8	335.6	352.1	1.72253	0.784526	0.0458832	1.33835	NO
P55072	VCP	51.3	39.1	16.6	41	47.2	96.1	1.72243	0.784445	0.270596	0.567679	NO
P62873	GNB1	14.6	11.3	5.4	13.5	12.6	27.8	1.72204	0.784123	0.250524	0.60115	NO
P63092-3	GNAS	19.3	16.2	7.1	11.4	18.8	43.1	1.72066	0.78296	0.374631	0.426396	NO
Q96DC9	OTUB2	74.4	53.5	27.4	90.6	60.2	116.3	1.7199	0.782322	0.152995	0.815324	NO
Q8N684-3	CPSF7	30	17.6	8.2	15.3	20.8	59.7	1.71685	0.779761	0.433615	0.362896	NO
Q9BRK5	SDF4	15.2	10.5	6	20.5	13.6	20.2	1.71293	0.776469	0.0965103	1.01543	NO
Q92805	GOLGA1	11.6	11.1	3.7	11.7	12.3	21.1	1.70833	0.77259	0.191405	0.718047	NO
O43670-4	ZNF207	54.5	42.5	17.3	19	43.3	132.8	1.70691	0.771388	0.499274	0.301661	NO
Q96I24	FUBP3	49.4	40.3	15.7	38.5	53.3	88	1.70588	0.770518	0.235767	0.627518	NO
Q05682-5	CALD1	261.3	234.1	116.3	315.8	326	401	1.70476	0.769566	0.0506071	1.29579	NO
P46821	MAP1B	18.1	13.3	4.8	5.2	27.3	29	1.6989	0.764597	0.382083	0.417843	NO
P01966	HBA1; HBA	573.6	338.8	197.8	880.5	451.1	548.7	1.69366	0.760143	0.205571	0.687038	NO
Q92576	PHF3	45.1	25.7	9.1	16.6	55.8	62.7	1.69086	0.75776	0.357945	0.446183	NO
P09382	LGALS1	198.3	143.7	98	248.6	190.9	303.8	1.68932	0.756441	0.0813492	1.08965	NO
Q9H910-3	HN1L; JPT2	163.8	137.5	70.6	200.7	181.5	246	1.68916	0.756309	0.0642805	1.19192	NO
P29692-2	EEF1D	1037.3	930	401.8	1012.9	1235.8	1732.5	1.68047	0.748864	0.137004	0.863266	NO
Q13492	PICALM	48.3	27.3	14.4	14.3	46	90.9	1.68	0.748461	0.448751	0.347994	NO
P06733	ENO1	24.6	17.7	9.4	26.1	22.3	38.3	1.67698	0.745868	0.148389	0.828598	NO
P38919	EIF4A3	110.4	77.2	34.6	78.8	76.5	217.3	1.67687	0.745769	0.38515	0.41437	NO
O15020	SPTBN2	146.2	100.6	48.3	112.1	169.1	213.4	1.67604	0.745058	0.177934	0.749741	NO
Q9BQE3	TUBA1C	243.4	178.3	81.6	251.3	206	383.2	1.66998	0.739829	0.188334	0.725071	NO
P37198	NUP62	178.3	174.3	68.1	213	237.2	250.7	1.66603	0.736417	0.0685554	1.16396	NO
Q9H0P0	NT5C3; NT5C3A	34.7	15.8	4.2	6.4	30	54.6	1.66362	0.734326	0.504298	0.297312	NO
O15511-2	ARPC5	137.2	88.8	52.1	133.4	101.3	226.9	1.65983	0.731039	0.245808	0.609403	NO
P17676	CEBPB	116.1	69.2	41.1	31.5	140.3	203.8	1.65901	0.730323	0.415909	0.381001	NO
O95983	MBD3	129.4	116.7	52.2	123.8	135.3	234.5	1.65471	0.726578	0.20032	0.698276	NO
Q96J01	THOC3	10.8	10.4	3.5	9.5	9.6	21.7	1.65182	0.724058	0.316537	0.499575	NO
P05386	RPLP1	114.8	90.6	20.2	107.4	94.6	169.5	1.64672	0.719595	0.254729	0.593921	NO
Q9Y2S6	TMA7	274.9	164.6	80.6	33.7	416.9	405.3	1.64565	0.718653	0.462347	0.335032	NO
Q16630-2	CPSF6	24	17.4	6.6	11.9	32.4	34.6	1.64375	0.716991	0.308209	0.511154	NO
P20810-10	CAST	211.5	140.6	79.6	149.2	210.1	350	1.64304	0.716367	0.260219	0.58466	NO
Q969G3	SMARCE1	419.4	301.3	140.4	427.5	460	525.1	1.64046	0.7141	0.0987903	1.00529	NO
P08579	SNRPB2	25.5	12.8	6.8	6.2	38.5	29.1	1.63636	0.710493	0.435959	0.360555	NO
Q6PJT7	ZC3H14	13.5	9.2	4.2	6.2	13.9	23.9	1.63569	0.709897	0.380315	0.419856	NO
Q01780	EXOSC10	16.9	8.4	3.5	3.6	18.7	24.8	1.63542	0.709658	0.457085	0.340003	NO
P17987	TCP1	339.1	215.9	104.9	228.6	367.5	481.9	1.63358	0.708038	0.23466	0.629562	NO
P24534	EEF1B2	1120.6	1035.9	427.2	1077.5	1268	1872.1	1.63239	0.706984	0.168199	0.774176	NO
P11021	HSPA5	2124.4	1559.3	799.9	2339	2026	2915.3	1.62376	0.69934	0.114776	0.940149	NO
P98082	DAB2	435.8	310.7	149	401.5	384.3	664.5	1.61954	0.695586	0.206937	0.684161	NO
P55735-3	SEC13	38.6	28.5	11	30.7	44.5	51.2	1.61844	0.694602	0.185139	0.732503	NO
Q9Y3F4-2	STRAP	18.4	14.4	5.7	17.2	18.7	26.3	1.61558	0.692056	0.167328	0.776433	NO
Q8WWM7-3	ATXN2L	32.3	21.5	9.4	25.8	29.4	46.9	1.61551	0.691986	0.235076	0.628792	NO
Q8NFC6	BOD1L1	31.8	18.5	4	14.6	25.7	47.4	1.6151	0.691625	0.424751	0.371866	NO
Q7LBR1	CHMP1B	97.4	57.6	39.4	45.1	95.1	173.5	1.61368	0.690357	0.388102	0.411054	NO
P01116	KRAS	119.5	70.7	29.9	25.3	135	194.7	1.6129	0.68966	0.466698	0.330964	NO
P11171	EPB41	16.2	8.8	5.7	7.2	19.7	22.6	1.61238	0.68919	0.330237	0.481174	NO
P78382	SLC35A1	15.4	10.5	5.4	2.2	30.5	17.7	1.61022	0.687261	0.503761	0.297776	NO
Q9HCD5	NCOA5	62.2	44.9	20.5	46.2	61.3	97.9	1.60972	0.686808	0.255172	0.593167	NO
P08238	HSP90AB1	296.4	189.9	84.5	206.9	242.9	468.7	1.60915	0.686294	0.320317	0.49442	NO
Q05639	EEF1A2	475.1	256.4	115	73.5	407.6	880.2	1.60815	0.685403	0.539956	0.267642	NO
Q14157-5	UBAP2L	49.3	29.7	10.7	24.6	53.3	66.3	1.60758	0.684891	0.335552	0.47424	NO
P07951	TPM2	60.6	53.3	23.8	67.7	62.2	91.4	1.60712	0.684475	0.12469	0.904168	NO
Q96PK6	RBM14; RBM14-RBM4	522.3	293.1	161	169.1	482.9	916.6	1.60651	0.683933	0.458807	0.33837	NO
Q08211	DHX9	998.5	625.8	277	223.5	1219.7	1608.8	1.60522	0.682769	0.453196	0.343714	NO
P09601	HMOX1	42.5	22.1	11.6	6.2	72.8	43.2	1.60367	0.681381	0.511312	0.291314	NO
P39687	ANP32A	114.1	78.4	31.4	138.2	93.9	125.7	1.59803	0.676299	0.177882	0.749868	NO
P51571	SSR4	93.2	69.1	27.4	51.8	78.8	172	1.59515	0.673692	0.412404	0.384677	NO
P16403	HIST1H1C	2165.1	984.8	453.3	270.8	2285.3	3186.6	1.59378	0.67245	0.514902	0.288276	NO
Q3ZBS7	VTN	231.8	146.1	65.1	191.8	204.3	309.3	1.59233	0.671135	0.224065	0.649627	NO
Q9UBB5	MBD2	29.5	13.3	8.2	4.5	32.1	44.6	1.59216	0.670982	0.496534	0.304051	NO
P39880-3	CUX1	118.3	97.9	40.6	74.2	113.9	220	1.58917	0.668278	0.364531	0.438266	NO
Q8NFH3	NUP43	17.2	12.4	6.6	12	15.8	29.5	1.58287	0.662545	0.315515	0.50098	NO
P33991	MCM4	39.4	23.6	10.9	16.2	41.4	59.3	1.58187	0.661629	0.392679	0.405962	NO
P23246	SFPQ	1314.2	772.6	336.4	443.5	1416.7	1965.4	1.57874	0.658773	0.425385	0.371217	NO
P10599	TXN	28.8	21.7	10.8	38.7	24.7	33.3	1.57749	0.657629	0.14994	0.824082	NO
P06748	NPM1	1257.2	906.7	408.2	915.3	1273.9	1865.2	1.5763	0.656542	0.253355	0.596271	NO
Q8N6H7	ARFGAP2	16.6	9.1	3.8	6.5	24.4	15.6	1.57627	0.656516	0.423505	0.373141	NO
Q5M775	SPECC1	147.7	97.2	39.4	113.1	147.2	187.4	1.57474	0.655118	0.22452	0.648744	NO
P00735	F2	50	24	13	25.6	39.6	71.7	1.57356	0.654035	0.395891	0.402424	NO
Q92688	ANP32B	42.1	33	12.1	54.1	29.3	53.7	1.57225	0.652829	0.240833	0.618284	NO
P50914	RPL14	447.6	230	91.8	65.4	491.9	652.1	1.57187	0.652486	0.510794	0.291754	NO
P12259	F5	19.6	10.5	4.2	17.2	17	19.7	1.57143	0.652077	0.224677	0.648442	NO
Q96QD8	SLC38A2	195.9	144.6	66.5	86	190.6	362.5	1.57027	0.651013	0.433504	0.363007	NO
Q9UJX3	ANAPC7	36.2	20.3	12.1	13.6	47.1	46.9	1.56851	0.649398	0.380162	0.420031	NO
O00422	SAP18	47.4	36.6	17.3	35.2	41.1	82.2	1.56466	0.645849	0.329917	0.481596	NO
Q70E73	RAPH1	18.8	12.5	5	10.4	21.7	24.6	1.56198	0.643379	0.312459	0.505206	NO
P26885	FKBP2	75.2	46.9	20.6	36.4	85.5	100.5	1.55851	0.640171	0.347229	0.459384	NO
O75937	DNAJC8	44.1	30.4	13.5	13.9	32.5	90.6	1.55682	0.6386	0.545152	0.263482	NO
Q96CF2	CHMP4C	15.3	11.2	3.6	5.5	10.8	30.5	1.55482	0.636745	0.541107	0.266717	NO
Q15233	NONO	2048	1401.9	709	1440.9	2076.8	2939.6	1.55265	0.634729	0.258024	0.588339	NO
Q00796	SORD	15.3	10	5.4	12.4	13.7	21.5	1.55049	0.632723	0.234871	0.62917	NO
P07437	TUBB	94.3	70	33.9	102.4	82.5	122.2	1.54945	0.631752	0.1583	0.80052	NO
P35244	RPA3	12.9	9.5	5.4	10.3	11.8	20.9	1.54676	0.629252	0.269745	0.569047	NO
Q9ULX9	MAFF	11.4	8.3		5.1	15.8	24.7	1.54315	0.625876	0.522246	0.282125	NO
P55769	NHP2L1; SNU13	13.9	12.6	5.5	10.4	12.5	26.4	1.54063	0.623516	0.365752	0.436814	NO
P26196	DDX6	14.8	9.6	4.7	3.8	12.9	28.1	1.53952	0.62248	0.532227	0.273903	NO
P20248	CCNA2	67.7	37	20.3	17.4	73.1	101.8	1.5384	0.621431	0.473768	0.324434	NO
Q15843	NEDD8	81.1	37.9	14.9	10.7	108.3	86.9	1.53771	0.620788	0.535079	0.271582	NO
O75369-8	FLNB	19.3	10.8	5.1	10.7	8.8	34.4	1.53125	0.61471	0.535678	0.271096	NO
Q16576	RBBP7	300.6	232.8	97.5	251.1	312.3	402.6	1.53115	0.614612	0.206499	0.685082	NO
P33993	MCM7	23.4	14	5.6	10.2	13.2	42.4	1.53023	0.613751	0.544314	0.26415	NO
Q13217	DNAJC3	32.1	21.6	8.7	23.4	23.7	48.1	1.52564	0.609416	0.361382	0.442033	NO
P35908	KRT2	289.9	198.1	100.4	45.4	219.3	631	1.52226	0.606218	0.603699	0.21918	NO
P15927-3	RPA2	31.1	23	11.1	32.9	22.6	43.7	1.52147	0.605468	0.249375	0.603147	NO
Q9UK32	RPS6KA6	11.2	10.8	4.7	6.5	9.2	24.9	1.5206	0.60464	0.490479	0.30938	NO
P35858-2	IGFALS	88.2	51.7	32.2	116	105.2	40.4	1.52005	0.604115	0.358047	0.44606	NO
O95819-3	MAP4K4	34.4	21.4	7.9	20.8	31.3	44.6	1.51805	0.602223	0.345421	0.461652	NO
P10636-5	MAPT	18.7	16.7	7.1	8.7	21.7	34.1	1.51765	0.601836	0.419642	0.377121	NO
Q6SJ96	TBPL2	17.7	12.4	5.1		17	18.6	1.51705	0.601264	0.291661	0.535121	NO
P30101	PDIA3	456.4	320.7	165.1	455.4	353.6	618.7	1.51528	0.599588	0.229447	0.639318	NO
Q09666	AHNAK	25575.6	19136.7	8822	18964.4	23020.8	39043	1.51358	0.597961	0.30704	0.512805	NO
Q9Y6G9	DYNC1LI1	404.5	240.2	130.2	220.2	398.8	553.4	1.51297	0.597383	0.348836	0.457378	NO
Q5VV41	ARHGEF16	14	7.5	4.1	9.8	12.4	16.5	1.51172	0.59619	0.280018	0.552813	NO
Q92541	RTF1	21.8	12.9	5.2	8.3	21.8	30.2	1.51128	0.595769	0.442198	0.354383	NO
Q9HD42	CHMP1A	34.5	21.7	10.4	23.3	40.1	37.2	1.51051	0.595036	0.261697	0.582202	NO
P30419	NMT1	19.6	9.9	7.2	3.3	19.8	32.3	1.50954	0.594106	0.535373	0.271343	NO
Q9UQ80	PA2G4	495.7	295.5	122.6	202.1	322.4	853.3	1.50777	0.592416	0.533481	0.272881	NO
G2XKQ0	SUMO1P1	44	24.6	9.5	23.7	39.1	54.9	1.50704	0.59172	0.381864	0.418091	NO
P62495	ETF1	96.2	66.2	30.5	47.4	77.8	165.1	1.50492	0.589691	0.463166	0.334263	NO
Q9Y3B2	EXOSC1	42.1	23.3	7.7	17.5	52.8	39.2	1.49795	0.582988	0.444033	0.352584	NO
P54577	YARS	114.2	79.2	39.5	70.1	76.4	201.4	1.49377	0.578962	0.468314	0.329463	NO
P16070	CD44	96.3	62.8	20.2	42	79.1	146.5	1.49247	0.577703	0.47846	0.320155	NO
Q86VM9	ZC3H18	34	18.1	9.7	12.4	44.4	35.4	1.49191	0.57716	0.442355	0.354229	NO
P62937	PPIA	742.7	503.4	300.2	684.8	670	951.1	1.49124	0.57651	0.18242	0.738927	NO
O75643	SNRNP200	26.5	16.2	5.3	5.3	16.1	49.9	1.48542	0.570868	0.626625	0.202992	NO
Q9Y6W5	WASF2	39.6	26.1	13.4	27.9	44.4	45.1	1.4842	0.569683	0.24697	0.607355	NO
O14782	KIF3C	74.4	32.5	23.3	60.8	61.2	71	1.48233	0.567871	0.262777	0.580413	NO
P68371	TUBB4B	96.6	68.2	35.4	98.5	74.7	122.9	1.47902	0.564643	0.228438	0.641232	NO
P26599-3	PTBP1	948.3	513	198.9	195.6	796.8	1458.1	1.47603	0.561719	0.568422	0.245329	NO
Q7Z6I8	C5orf24	61	33.7	12	8.6	66.8	82	1.47516	0.560875	0.558064	0.253316	NO
Q07866-4	KLC1	278	197.7	83.7	128	289	407.5	1.4739	0.559639	0.421145	0.375568	NO
P60903	S100A10	159.4	112.4	62.2	135.5	110.2	245.3	1.47006	0.555875	0.354925	0.449864	NO
P15529-2	CD46	94.1	39.8	20	15.3	93.8	115.8	1.46134	0.54729	0.564177	0.248585	NO
Q05682-3	CALD1	82.3	70.8	39.1	78.3	97.5	105	1.46098	0.546935	0.123368	0.908799	NO
P42858	HTT	49.7	27	11.9	9.6	21.6	98.2	1.4605	0.546459	0.672262	0.172462	NO
P05387	RPLP2	380.5	341.8	130.5	462.7	301.6	481.1	1.46037	0.54633	0.246012	0.609043	NO
A1X283	SH3PXD2B	30.3	16.9	8	4.3	34.6	41.6	1.45833	0.544321	0.556328	0.254669	NO
Q00341	HDLBP	78.6	49.4	23.7	24.9	64	131.8	1.45485	0.540866	0.547241	0.261822	NO
Q9Y6Y8	SEC23IP	27.3	13.6	2.4	7	26.8	29.1	1.45266	0.538693	0.551174	0.258711	NO
O14776	TCERG1	80.3	55.2	24.8	26.4	64.3	141.9	1.45103	0.537077	0.556319	0.254676	NO
Q9H4M9	EHD1	35.9	15.3	8	8.9	27.1	49.8	1.44932	0.53538	0.573477	0.241484	NO
P62273	RPS29	77.2	39.5	14.2	13.5	66.6	109.4	1.44767	0.533733	0.588257	0.230433	NO
Q9BQ67	GRWD1	45.3	25.3	11.1	29.1	40.1	49	1.44676	0.532822	0.348556	0.457728	NO
Q9Y230	RUVBL2	54	41	18.3	34.1	36.4	93.3	1.44572	0.531787	0.486699	0.312739	NO
P08670	VIM	2606.6	1949.2	987.4	2510.5	2541.4	2960.7	1.44548	0.531551	0.169687	0.770352	NO
P50991	CCT4	1117.4	696	322.6	422.5	1043.6	1611.1	1.44064	0.526707	0.489712	0.310059	NO
Q9UBU8	MORF4L1	69.5	45	17	14.7	59	115	1.43498	0.521032	0.591611	0.227963	NO
P09429	HMGB1	4963.1	3492.6	1479.7	3444.2	4006.4	6776.6	1.43197	0.518002	0.377392	0.423207	NO
P55145	MANF	1897.9	1361.2	880.8	1513.8	1613	2797.8	1.4311	0.517122	0.305233	0.515369	NO
P02545	LMNA	14099.1	11069.5	5250.6	12667.7	14633	16208.7	1.43033	0.516345	0.193008	0.714426	NO
Q14676	MDC1	46.5	26	10	15.1	29.9	72.9	1.42909	0.515098	0.592226	0.227512	NO
Q13185	CBX3; C15orf57; CCDC32	538.5	413	214.8	412.4	490.1	761.7	1.42691	0.51289	0.306628	0.513388	NO
P08237-3	PFKM	141.9	99.2	47.1	41.6	109.5	259.9	1.42609	0.512068	0.590528	0.22876	NO
P62258	YWHAE	28.8	18	6.8	20.1	22.4	33.7	1.42164	0.507558	0.378578	0.421845	NO
P46019	PHKA2	48.5	29.6	12.6	22.2	38.1	68.6	1.42117	0.507078	0.498153	0.302637	NO
P52907	CAPZA1	70.8	54.6	24	56.4	57.1	98.7	1.42035	0.506245	0.345509	0.461541	NO
Q13813	SPTAN1	4951.3	3045.1	1107.9	1936.2	3371.9	7615.2	1.41947	0.505355	0.565363	0.247673	NO
Q0VDF9	HSPA14	29.3	17	8.3	23.9	27.2	26.4	1.41941	0.505295	0.283846	0.546916	NO
P53992	SEC24C	14.8	12.2	4.5	4.1	15.4	25.2	1.41905	0.504923	0.554831	0.255839	NO
P62318	SNRPD3	18	10.8	5		10.7	21.2	1.41568	0.501496	0.507124	0.294886	NO
P15924	DSP	943.3	524.7	232.9	216.4	869.8	1321.2	1.41537	0.501178	0.570201	0.243972	NO
P49792	RANBP2	145.8	94.7	40	31.3	99.5	265.8	1.4139	0.499684	0.637608	0.195447	NO
P61224	RAP1B	22.8	15.1	8.4	6.2	28.8	30.4	1.41253	0.498278	0.511783	0.290914	NO
Q96Q45-3	TMEM237	26	16.2	7.2	4.4	23.8	41.5	1.41093	0.496648	0.60325	0.219503	NO
P30533	LRPAP1	842.3	597.9	291.2	656.7	761	1020	1.40794	0.493582	0.288582	0.539731	NO
P25205-2	MCM3	105.6	52.1	30.7	27	100	138.2	1.40764	0.493282	0.55224	0.257872	NO
Q14498	RBM39	134.7	87.8	44.7	42.1	126.1	207.7	1.40681	0.492429	0.541919	0.266066	NO
Q5VV42	CDKAL1	49.6	31.9	15.2	28.3	36.9	70.2	1.40021	0.48564	0.470012	0.327891	NO
Q7Z3B4	NUP54	300.9	244.4	127.5	349.5	241.5	350.3	1.39908	0.484477	0.225721	0.646428	NO
Q14966	ZNF638	489.3	302.2	111.7	166	442.3	655.3	1.39903	0.484422	0.538318	0.268961	NO
O14646	CHD1	38.7	28.7	15.4	4.3	50.2	61.3	1.39855	0.483933	0.588108	0.230543	NO
Q6WCQ1-2	MPRIP	13.8	12.1	5.9	9.5	7.8	27.1	1.39623	0.481533	0.560275	0.251599	NO
Q96NC0	ZMAT2	71.7	48.3	24.1	30.8	84.2	86.1	1.39556	0.480843	0.450517	0.346289	NO
Q9BSD7	NTPCR	140.7	97.4	48.3	92.6	139.6	167	1.39385	0.47908	0.335977	0.47369	NO
Q9NWH9	SLTM	96.5	63	25.7	40.1	89.8	128	1.39255	0.477728	0.499107	0.301807	NO
Q9Y265	RUVBL1	108.9	86	38.3	76.4	88.9	159.3	1.39194	0.477095	0.409947	0.387273	NO
P49959-3	MRE11A; MRE11	102.6	64.4	30.7	56	94.6	124.5	1.3915	0.476643	0.419706	0.377055	NO
O94804	STK10	17	12.4	5.1	3.2	14.1	30.7	1.3913	0.476438	0.632789	0.198741	NO
O60716	CTNND1	324.9	190.2	89	109.4	329.2	400.5	1.38901	0.474055	0.51965	0.284289	NO
O14950	MYL12B; MYL12A	365.8	260.7	95.1	414.8	224.1	363.4	1.389	0.474043	0.390376	0.408517	NO
P53582	METAP1	56.2	30.5	15.6	23.5	36.4	82	1.3871	0.472068	0.569733	0.244329	NO
Q14244-7	MAP7	268.7	181.7	72.9	101.7	251.5	372.1	1.38601	0.47094	0.524025	0.280648	NO
P68366	TUBA4A	173.9	95.5	40.7	84.5	109	234.6	1.38052	0.465214	0.550804	0.259003	NO
Q12846	STX4	88.8	54.7	22	20.4	77.4	130.6	1.38006	0.464731	0.60317	0.21956	NO
P61586	RHOA	974.1	454.9	189.1	155.1	594.2	1480	1.37773	0.46229	0.676009	0.170048	NO
Q01082	SPTBN1	205.3	103.3	45.8	43	136.3	308.5	1.37641	0.460911	0.649541	0.187394	NO
Q13112	CHAF1B	59.5	43.3	21.5	33.4	45.5	91.9	1.37409	0.458482	0.500535	0.300566	NO
Q9Y446-2	PKP3	59.7	33.4	17.6	13.7	72.9	64.8	1.36766	0.45171	0.574645	0.2406	NO
O94906	PRPF6	42.4	23.2	8.6	4.3	56.1	41	1.36658	0.450567	0.645051	0.190406	NO
P14678-3	SNRPB	73.3	44.8	20.4	20.6	65.6	102.5	1.36245	0.446208	0.584675	0.233085	NO
Q8IVT2	C19orf21; MISP	350.9	219.6	101.5	237.6	312.2	363.7	1.35938	0.442943	0.375481	0.425412	NO
P52948	NUP98	781.1	587.9	284.6	591.7	746	908.5	1.35837	0.441876	0.312357	0.505348	NO
O14974	PPP1R12A	52.6	32.7	17.3	29.3	53.4	56.4	1.35575	0.439092	0.41336	0.383672	NO
P63279	UBE2I	101.3	77.2	34.4	70.1	92.3	126.2	1.35557	0.438895	0.377919	0.422602	NO
P20700	LMNB1	6224.6	4915.2	2217.3	5198.5	5724.4	7162	1.35395	0.437179	0.29773	0.526178	NO
O43684	BUB3	129.3	85.5	37.6	79	114.4	146.7	1.34746	0.430247	0.424647	0.371972	NO
Q7Z443	PKD1L3	52.4	23.2	14.9	3.5	65.8	52.4	1.34475	0.427339	0.662246	0.178981	NO
Q8NDX6	ZNF740	14.7	9.6	4.5	4.3	11.2	23.2	1.34375	0.426265	0.62585	0.203529	NO
Q9NUP9	LIN7C	100.3	74.6	45.7	84.2	87.1	125	1.34316	0.425626	0.286387	0.543047	NO
P04075-2	ALDOA	1610.3	1217.6	553.3	960.5	1377.2	2203.7	1.34313	0.425602	0.463972	0.333508	NO
Q15599	SLC9A3R2	101.7	72.1	43.7	75.7	103.6	112.7	1.34253	0.424953	0.284386	0.546092	NO
P55201-2	BRPF1	60.9	45.8	28.1	29	68	83.8	1.34125	0.423574	0.46145	0.335875	NO
P55265-4	ADAR	183.4	132.6	55.9	45.8	184.2	268.8	1.34122	0.423547	0.602028	0.220383	NO
O96019	ACTL6A	76	56.2	34.3	57	70	96	1.33934	0.421522	0.320649	0.49397	NO
P23921	RRM1	13.8	7.3	5	3.3	10.3	21.3	1.33716	0.419177	0.643189	0.191661	NO
Q14696	MESDC2; MESD	282.9	200.9	111.3	223.7	205.2	365.3	1.33457	0.41637	0.401623	0.396181	NO
O60739	EIF1B	100.3	82.3	52.4	94.8	81.4	137.4	1.33447	0.416265	0.29786	0.525988	NO
Q03252	LMNB2	4393.5	3521.3	1646.1	4237.8	3928.2	4582.2	1.33337	0.415075	0.270827	0.567307	NO
P52732	KIF11	26.6	20.2	7.4	13.2	15.5	43.5	1.3321	0.413706	0.622258	0.206029	NO
Q12905	ILF2	600.4	335.3	136.5	144.8	404.3	879.1	1.33203	0.413624	0.664106	0.177763	NO
Q9NX00	TMEM160	27.6	16	8.8	6.4	37.5	25.8	1.33015	0.411592	0.615144	0.211023	NO
Q8IZP0	ABI1	64.7	52.7	26.6	39.7	61.2	90.4	1.32847	0.409768	0.442153	0.354427	NO
O60884	DNAJA2	238.6	163.2	70.2	158.3	154.7	313.8	1.32797	0.409218	0.51081	0.291741	NO
Q9UMS4	PRPF19	302.4	213.1	97.3	173.5	237.2	402.5	1.32702	0.408194	0.501195	0.299993	NO
O76021	RSL1D1	454	222.5	88	65.3	409.4	538.4	1.32518	0.406188	0.664192	0.177706	NO
P12081	HARS	28.4	16	9.7	9.8	17.1	44.6	1.32163	0.402315	0.652396	0.185489	NO
P35658-5	NUP214	150.7	90.7	38.1	33.6	143.5	192.1	1.32093	0.401554	0.627973	0.202059	NO
Q2KHR3	QSER1	18.6	7.8	3.9	5	20.7	14.3	1.32013	0.400682	0.636539	0.196175	NO
Q99470	SDF2	45.7	31	16.8	46.9	35.7	40.6	1.31765	0.397964	0.330746	0.480506	NO
Q13795	ARFRP1	16.2	7.3	3.7	3.7	12.6	19.5	1.31618	0.396353	0.652042	0.185724	NO
Q9BW19	KIFC1	31.5	23.6	9.8	5	44.9	35.5	1.31587	0.396018	0.641998	0.192466	NO
P18887	XRCC1	70.9	55.6	18.2	47.7	66.6	76.1	1.31583	0.395969	0.438897	0.357638	NO
Q8IVM0-2	CCDC50	59.1	35.8	24.2	56.3	38.4	61.8	1.31402	0.393989	0.373606	0.427586	NO
P61024	CKS1B	11.7	7.7	7.2	12.3	7.8	14.8	1.31203	0.391801	0.329562	0.482062	NO
P40227	CCT6A	169.3	105.2	50.6	73.9	100.6	251.8	1.31129	0.390985	0.631933	0.199329	NO
Q96A65	EXOC4	28	17.9	9.5	11.7	16.5	44.4	1.31047	0.390084	0.644606	0.190706	NO
P63244	GNB2L1; RACK1	170.7	138.4	57.9	121.3	100.7	258.9	1.31035	0.389957	0.560764	0.25122	NO
Q9Y6N7-2	ROBO1	136.4	90.9	43.6	51.8	148.6	153.8	1.30749	0.386804	0.550405	0.259318	NO
Q96CW5	TUBGCP3	16.2	8.5	3.3	3.3	19.5	13.8	1.30714	0.386417	0.660108	0.180385	NO
Q9UKX7	NUP50	26.5	20.4	11.1	13.6	27.6	34.6	1.3069	0.386145	0.48001	0.31875	NO
O15144	ARPC2	72.8	47.3	19.9	31.1	47.4	104.2	1.305	0.38405	0.624852	0.204223	NO
Q9UNZ5	C19orf53	125.7	80.6	39.9	40.7	121.9	158.3	1.30341	0.382293	0.590993	0.228418	NO
P19838-2	NFKB1	16.2	8.8	3.1	9.5	11.7	15.4	1.30249	0.381274	0.533638	0.272754	NO
P18846	ATF1	204.9	171.4	74.3	174.6	179.1	233.2	1.30249	0.381267	0.354785	0.450035	NO
P50552	VASP	122.7	89.9	44	83.3	97.3	153.5	1.30203	0.380759	0.455842	0.341185	NO
P62314	SNRPD1	28.5	14.4	9.4	3.8	29	35.2	1.30019	0.378724	0.663959	0.177859	NO
P07900-2	HSP90AA1	52.4	31.9	17.8	33.2	31.5	68	1.29971	0.378186	0.548107	0.261135	NO
O75083	WDR1	22.2	18	4.3	12.8	12.1	32.9	1.29888	0.377264	0.637229	0.195705	NO
P60953	CDC42	133.1	74.1	29	42.5	90.8	172.9	1.29636	0.374465	0.655907	0.183158	NO
Q6NZI2	PTRF; CAVIN1	173.2	131.2	53.6	124	138.7	199.9	1.29218	0.369806	0.453519	0.343404	NO
Q99459	CDC5L	92.8	59.4	18.9	22.4	99.2	99.2	1.29047	0.3679	0.645373	0.190189	NO
Q8N8S7	ENAH	54	46	16.2	44.7	43.5	61.7	1.29002	0.36739	0.433512	0.362999	NO
Q9P0V9-2	SEPT10	100.1	58.7	24.9	26.6	90.6	119	1.28579	0.362657	0.64261	0.192053	NO
Q9NPA0	EMC7	74.2	26.8	14.9	15.6	53.9	79.5	1.28559	0.362432	0.692455	0.159609	NO
Q5RKV6	EXOSC6	30	21.4	8.9	13	27.7	36.8	1.28524	0.362038	0.569016	0.244876	NO
Q8TDN6	BRIX1	75.1	37.9	16.3	23.6	76.5	65.9	1.28384	0.360461	0.631273	0.199783	NO
P62753	RPS6	197.3	108.8	52.9	46.5	171.6	241.8	1.28106	0.357336	0.660047	0.180425	NO
Q14978-2	NOLC1	185.7	131.5	53.6	126.9	139.4	207.6	1.27805	0.353941	0.494864	0.305514	NO
O94842	TOX4	23.7	20.3	6.8	17.8	21	26.1	1.27756	0.35339	0.455858	0.34117	NO
P53567	CEBPG	35.1	18.2	8.8	7.3	35.9	36.1	1.27697	0.352728	0.664807	0.177304	NO
P49454	CENPF	26.8	19.8	7.6	7.5	26.1	35.6	1.27675	0.352479	0.642639	0.192033	NO
Q92522	H1FX	604	354	136.8	99.3	523.9	770.7	1.2732	0.34846	0.696846	0.156863	NO
P08195-4	SLC3A2	1012.1	618.8	231.7	350.2	819.9	1201.2	1.27311	0.34836	0.638044	0.19515	NO
Q15054	POLD3	24.9	14.6	5.4	4.1	17.5	35.5	1.27171	0.346775	0.723198	0.140743	NO
Q92879	CELF1	106.5	67.7	29.5	44.8	122.7	91.4	1.27099	0.345949	0.592995	0.226949	NO
P62888	RPL30	112.1	78.2	29.5	28.9	124.3	126.1	1.2707	0.345624	0.646551	0.189397	NO
P68104	EEF1A1	4299.2	2322.6	1094.1	752.6	3335.8	5711.5	1.27009	0.344933	0.705264	0.151648	NO
P52594-4	AGFG1	88.8	58.1	28.3	54.3	62.6	105.5	1.26941	0.344154	0.541398	0.266484	NO
Q13616	CUL1	18.8	16.6	6.2		14.5	20.7	1.26923	0.343954	0.5475	0.261616	NO
Q9UNH7	SNX6	14.4	9.1	6.3	10.9	9.4	17.5	1.26846	0.343074	0.481459	0.317441	NO
Q8WU90	ZC3H15	189.5	133.5	55.3	139	160	179.8	1.26566	0.339892	0.456286	0.340763	NO
Q9Y314	NOSIP	33.7	24.7	11.1	17.4	28.9	41.6	1.26475	0.33885	0.557307	0.253906	NO
O75477	ERLIN1	138.2	92.4	37.7	36.3	90	212.8	1.26388	0.337864	0.713109	0.146844	NO
Q5T8P6	RBM26	177.5	107.6	48.6	38.7	170	212.7	1.26281	0.336639	0.672747	0.172148	NO
P16104	H2AFX	1067	559.7	262.3	149.5	858.2	1376.3	1.26204	0.335762	0.718344	0.143668	NO
Q8WWI1	LMO7	116	68.9	32.6	43.1	105	126.1	1.26069	0.334213	0.614797	0.211268	NO
Q9UH62	ARMCX3	68.9	37.5	20.4	18.6	64.4	76.6	1.25868	0.331906	0.654645	0.183994	NO
P37108	SRP14	307.3	187.6	81.9	83.7	224.3	417.8	1.25832	0.331501	0.692304	0.159703	NO
Q9NR30	DDX21	1472.6	912.8	334.6	228.7	1319.5	1874.2	1.25824	0.331402	0.709175	0.149247	NO
Q08945	SSRP1	1387	970.8	417.4	597	911.1	1966.9	1.25216	0.324421	0.665436	0.176894	NO
P18146	EGR1	37.1	16.3	10.6	10.5	42.4	27.2	1.25156	0.32373	0.683601	0.165197	NO
O75956	CDK2AP2	55.9	42.9	24.4	44.2	43.7	66	1.24919	0.320991	0.432192	0.364323	NO
P13639	EEF2	1674.7	1056.8	499.2	584.8	1180.8	2260.8	1.24629	0.317644	0.679584	0.167757	NO
P49790-3	NUP153	240.6	149.5	71	92.7	189.6	291.8	1.24507	0.316222	0.644193	0.190984	NO
P57737-3	CORO7-PAM16; CORO7	656	387.7	195.3	261.4	318.3	962.8	1.24496	0.316094	0.718654	0.14348	NO
Q8IYL3	C1orf174	30.2	21.5	7.5	16.3	18.3	39.1	1.24493	0.316067	0.649076	0.187704	NO
P52292	KPNA2	146.1	82.5	35.3	29.6	140.3	158.6	1.24479	0.315902	0.697445	0.15649	NO
Q9NR12	PDLIM7	244.6	161.1	63.2	75.1	215.8	291	1.24099	0.311491	0.670456	0.17363	NO
Q00587	CDC42EP1	29.4	18.7	10.3	14.1	24.2	34.1	1.23973	0.310021	0.590647	0.228672	NO
O75367	H2AFY	2211.2	1196.6	532	209.1	1939.5	2728.1	1.2378	0.307783	0.743319	0.128825	NO
P35221-2	CTNNA1	223.4	117.6	54	42.4	166.5	279.2	1.2357	0.305324	0.731623	0.135713	NO
Q9H9B1	EHMT1	47	27.3	9.4	10.5	42.2	50.7	1.23536	0.304937	0.708592	0.149604	NO
P18754-2	RCC1	832.2	496.4	196.8	173.3	733.6	977.5	1.23535	0.304918	0.710889	0.148198	NO
P52209	PGD	56.8	37.6	19.8	10.2	27.3	103.5	1.23468	0.304133	0.784871	0.105201	NO
Q86YP4-3	GATAD2A	270.3	158	76.8	64.2	253	305.6	1.23302	0.3022	0.692647	0.159488	NO
Q13111	CHAF1A	166.9	113.1	47.5	74.5	164.6	164.5	1.23237	0.301431	0.608788	0.215534	NO
Q9BQ39	DDX50	13.1	8.6	5.9	4	13.3	16.7	1.23188	0.300866	0.648638	0.187998	NO
Q06124-2	PTPN11	15.4	9.6	3.6	4.9	21.2	9	1.22727	0.295456	0.734768	0.13385	NO
Q8N884	MB21D1; CGAS	341.1	190.8	88.5	32.6	323.5	405	1.22679	0.294887	0.745336	0.127648	NO
Q9UHR4	BAIAP2L1	23.2	16.2	7	5.8	14.4	36.7	1.22629	0.294304	0.751871	0.123857	NO
O94905	ERLIN2	129.8	89.2	43.5	62	109.7	150.2	1.22629	0.294295	0.608238	0.215927	NO
Q9UKX2	MYH2	53	29.8	14.9	10.5	43.1	66.2	1.2262	0.294197	0.726034	0.139043	NO
O60934	NBN	14.9	10.2	5.1	6.5	16.6	13.9	1.22517	0.292977	0.612974	0.212558	NO
Q9P2N5	RBM27	21.9	9.9	4	3.5	27.1	13.2	1.22346	0.290971	0.772983	0.11183	NO
P61960	UFM1	17.3	11.8	6.4	12.4	6.9	24.1	1.22254	0.289876	0.681861	0.166304	NO
O60675	MAFK	51.1	29	14.3	7.7	60.1	47.5	1.2214	0.288534	0.733395	0.134662	NO
Q86XL3	ANKLE2	49.3	29.7	12.2	18.6	35.1	57.5	1.2193	0.286051	0.690256	0.16099	NO
O14818	PSMA7	15	11.4	5.6	7.9	10.5	20.6	1.21875	0.285402	0.648564	0.188047	NO
P78406	RAE1	698.8	499.4	246.9	382.7	541.6	835.6	1.21784	0.284324	0.603283	0.219479	NO
Q96GM5	SMARCD1	123.2	72.2	25.2	18.8	93.7	156.1	1.21759	0.284027	0.759194	0.119647	NO
P10909-2	CLU	97.4	79.7	35.7	83.8	73.9	101.3	1.21711	0.283454	0.484571	0.314643	NO
Q8WUM0	NUP133	22.2	18.3	7.4	8.1	14.8	35.3	1.21503	0.280993	0.730808	0.136196	NO
Q14697-2	GANAB	204.8	143.2	57.9	119.1	160.1	213.7	1.21434	0.280171	0.597497	0.223664	NO
Q8TAQ2	SMARCC2	565.7	409.8	156.4	286.9	465.2	622	1.21398	0.27974	0.626966	0.202756	NO
Q5BKZ1	ZNF326	48.4	34.1	15.8	29.2	41.9	48.1	1.21261	0.278121	0.559286	0.252366	NO
Q9BZZ5	API5	154.2	102.7	39.7	29.7	116.5	213.1	1.2114	0.27667	0.754744	0.122201	NO
Q9H6F5	CCDC86	1163.4	647.7	261.1	162.7	1145.9	1199.4	1.21031	0.275374	0.750526	0.124634	NO
P31689	DNAJA1	919.5	566.4	261.3	322.6	538.3	1247.4	1.20667	0.271035	0.739696	0.130947	NO
P84095	RHOG	135.1	74.5	27.1	26.2	96.5	162.7	1.20575	0.269926	0.76306	0.117441	NO
P25490	YY1	853.8	611.4	235.7	487.6	572.2	990	1.20513	0.269185	0.650118	0.187008	NO
Q92616	GCN1L1; GCN1	27.2	14.9	4.8	10.8	18.6	27.1	1.20469	0.268663	0.709814	0.148855	NO
Q13428-4	TCOF1	69.1	51.9	18.8	35.6	50.8	82	1.20458	0.268528	0.660166	0.180347	NO
P61927	RPL37	285.8	112.1	62.3	46.4	226.2	281.5	1.20404	0.267885	0.765671	0.115958	NO
Q68CP9	ARID2	77.9	45.4	16.8	14.8	71.7	82.1	1.20343	0.267148	0.745998	0.127263	NO
Q99715	COL12A1	48.9	22.6	10.1	9.2	55.2	33.7	1.20221	0.265684	0.769403	0.113846	NO
Q2TAY7	SMU1	104.7	65.5	28.8	30.8	83.2	124.9	1.2005	0.263638	0.722869	0.140941	NO
Q9H2P0	ADNP	175.8	115.6	42.4	37.1	136.8	226.5	1.19952	0.262458	0.756779	0.121031	NO
O75396	SEC22B	199	124.8	53.4	58.7	160	233.6	1.1991	0.26195	0.723186	0.14075	NO
Q9UBS4	DNAJB11	181.5	134.8	65.9	150.8	128.5	178.7	1.19833	0.26102	0.527743	0.277578	NO
P46459	NSF	360.2	213.6	98.4	87.8	261	456.4	1.19786	0.260457	0.751467	0.12409	NO
P51532	SMARCA4	815.9	484.5	197	145.1	713.2	934	1.19694	0.259352	0.75592	0.121524	NO
P33176	KIF5B	771.9	483.3	222.3	207.4	497.6	1061.1	1.19533	0.257409	0.76197	0.118062	NO
Q9Y673	ALG5	29.1	15.2	6.9	2.6	26.5	32.1	1.19531	0.257388	0.779386	0.108247	NO
Q5T8D3	ACBD5	54.4	33.6	17.8	17.2	48.5	60.7	1.19471	0.256657	0.702642	0.153266	NO
Q9NWT1	PAK1IP1	14.7	10.7	4.4	3.8	15.9	15.9	1.19463	0.256565	0.720035	0.142647	NO
Q5JPI3	C3orf38	16.3	8	4.1	5.9	11.5	16.5	1.19366	0.255394	0.717709	0.144052	NO
P62241	RPS8	242.4	142.8	70.9	72.9	174	296.8	1.19206	0.253461	0.738628	0.131574	NO
P46776	RPL27A	429.1	258.1	98.4	66	383.1	486.9	1.19145	0.252714	0.76769	0.114814	NO
P21333	FLNA	9990.7	5629.6	2110.6	2062.7	6663	12395.5	1.19121	0.252426	0.778647	0.108659	NO
P51608-2	MECP2	90.8	51.4	21.7	16.4	55.2	123.6	1.19097	0.252137	0.792931	0.100764	NO
Q14980-2	NUMA1	2033.6	1308.9	506.5	583.3	1500.9	2498.1	1.19052	0.251588	0.74705	0.12665	NO
P43308	SSR2	42.9	28.3	18.6	40.4	20.7	45.8	1.19042	0.251475	0.612624	0.212806	NO
P49750	YLPM1	33.7	30.7	11	10.3	35.7	43.6	1.18833	0.248934	0.720225	0.142532	NO
Q7L9L4-2	MOB1B	51.2	30	9.9	11.5	26.2	70.4	1.18661	0.246844	0.803727	0.0948914	NO
Q15003	NCAPH	226.9	179.4	77.5	182.3	167.9	223	1.18479	0.244628	0.560962	0.251067	NO
P62805	HIST1H4A; HIST1H4F; HIST1H4D; HIST1H4J; HIST2H4A; HIST2H4B; HIST1H4H; HIST1H4C; HIST4H4; HIST1H4E; HIST1H4I; HIST1H4B; HIST1H4K; HIST1H4L	8236.2	5397.4	2770.4	2363.4	5841.7	11191	1.1824	0.241719	0.757291	0.120737	NO
O43707	ACTN4	103.8	62.7	22.1	37.8	62.1	122.6	1.17975	0.238476	0.759847	0.119274	NO
P12268	IMPDH2	51.2	32.8	14.8	29.3	43.6	43.5	1.17814	0.236508	0.637711	0.195376	NO
P61158	ACTR3	97.5	77.6	23.9	45.5	55	133.6	1.17638	0.234357	0.758469	0.120062	NO
P13010	XRCC5	1332.7	863.6	389.6	353.8	986	1701.9	1.17626	0.234211	0.765154	0.116251	NO
Q9HB71	CACYBP	391.4	262.8	133.9	211.9	294.8	419.2	1.17485	0.232478	0.656245	0.182934	NO
Q9UJ83	HACL1	261	170	74.5	107.2	183.4	303.1	1.17448	0.232023	0.726763	0.138607	NO
P15880	RPS2	190.4	112.1	48.3	39.1	141.1	231.6	1.17389	0.231295	0.783317	0.106063	NO
P58107	EPPK1	74.4	52	24.4	54.6	59.4	62.9	1.17308	0.230298	0.584773	0.233013	NO
Q9UM54	MYO6	26	16.3	7.9	4.6	13.1	41.1	1.17131	0.228129	0.825821	0.0831142	NO
Q05D32	CTDSPL2	109.7	61.9	23.7	8.2	65.2	154.9	1.16897	0.225239	0.834753	0.0784418	NO
O15347	HMGB3	1245.4	790.2	363.3	323.4	1026.6	1451.5	1.16783	0.223826	0.763166	0.117381	NO
P50454	SERPINH1	4972.8	2808.5	1222.4	2406.4	2457.3	5642.8	1.16691	0.222692	0.759103	0.119699	NO
Q5R372-5	RABGAP1L	134.8	108.6	42.9	100.7	109.7	123.3	1.16556	0.221024	0.604093	0.218896	NO
P09874	PARP1	5037.4	2941.9	1260	868.7	3471.8	6426	1.16529	0.220694	0.806151	0.0935837	NO
Q92922	SMARCC1	532.5	382.4	150.9	274.4	422.7	544	1.16448	0.219683	0.688799	0.161908	NO
Q9Y210	TRPC6	160.4	86.4	36.4	22.5	65.3	241.9	1.16419	0.219333	0.848736	0.0712273	NO
P26583	HMGB2	1937.1	1315.2	588.1	697.6	1200.7	2566.5	1.16259	0.217339	0.775117	0.110633	NO
P61513	RPL37A	90	49.6	21.9	14.1	58.6	115	1.16223	0.216894	0.816575	0.0880041	NO
Q96JM3	CHAMP1	205.6	148.4	52.1	89.8	123.4	257.6	1.15932	0.213279	0.767219	0.115081	NO
P14314	PRKCSH	123.9	90.7	39.2	101.9	84.3	107.4	1.15682	0.21016	0.631724	0.199472	NO
Q9NV56	MRGBP	45.8	30.1	17	39.6	27.8	40	1.15608	0.209243	0.628441	0.201735	NO
O75475	PSIP1	2532	1549.5	670.5	520	1887.8	3080.4	1.15492	0.207798	0.801695	0.0959907	NO
Q9H2D6	TRIOBP	32	22.7	11.4	20	19.4	36.9	1.15431	0.207033	0.702018	0.153652	NO
P62266	RPS23	157.3	92.3	37.4	23.5	112.4	195.3	1.15401	0.206652	0.819606	0.0863949	NO
P48059-3	LIMS1	193.2	111.7	54.5	39.9	119.3	255.3	1.15331	0.205782	0.8178	0.0873528	NO
O15504	NUPL2	19.6	9.6	2.8	4.4	11.6	20.9	1.15312	0.205549	0.822686	0.0847661	NO
P07355-2	ANXA2	1086.5	588.9	251.3	193.1	572.4	1449.4	1.14958	0.20111	0.839333	0.0760659	NO
Q9Y3C6	PPIL1	41.3	33.5	16.8	22.9	25.1	57.3	1.14956	0.201086	0.747899	0.126157	NO
Q15014	MORF4L2	72	37.6	13.6	15.4	57.3	68.7	1.14773	0.19878	0.808611	0.0922602	NO
P61964	WDR5	210	137.9	65.4	79.7	116.7	277.9	1.14759	0.198611	0.79653	0.0987979	NO
P62826	RAN	1094.5	722.6	332.3	423	794.5	1246.8	1.14651	0.197244	0.762388	0.117824	NO
O60216	RAD21	69.2	56.2	20	39.8	51.4	74.7	1.14099	0.190287	0.722697	0.141044	NO
Q9UH99-2	SUN2	96.7	45.7	24	12.8	74.2	102.8	1.14062	0.189825	0.830743	0.0805334	NO
P30153	PPP2R1A	32.2	22.1	10	16.9	18.5	37.9	1.13997	0.188994	0.763487	0.117198	NO
P05388	RPLP0	300.2	202.3	76.2	144.8	123.4	389.9	1.1372	0.185491	0.817303	0.0876171	NO
P40222	TXLNA	432.1	313.5	161.1	299	306	425.8	1.13687	0.185067	0.664779	0.177323	NO
O95365	ZBTB7A	26.2	11.2	7.3	6.6	18.5	25.7	1.13647	0.184554	0.81219	0.0903426	NO
P23284	PPIB	3040.9	1788.3	870.2	1166.1	2275.8	3031.2	1.13575	0.183647	0.771568	0.112626	NO
P47756-2	CAPZB	73.7	57	23	41.3	44.6	88.6	1.13533	0.18311	0.761435	0.118367	NO
Q7Z2K8	GPRIN1	68.6	38.4	15	20.1	37.8	80.5	1.13443	0.181963	0.828952	0.0814705	NO
Q96D09	GPRASP2; ARMCX5-GPRASP2	24.4	14.5	9.8	13.9	13.6	27.7	1.13347	0.180746	0.74959	0.125176	NO
O43583	DENR	39.7	31	13.5	20.9	28.3	46.1	1.13183	0.178656	0.747744	0.126247	NO
Q14331	FRG1	41.1	28.3	10.3	11.2	41.2	37.8	1.13174	0.178548	0.801499	0.0960968	NO
P83731	RPL24	385.2	219.9	99.1	56.9	297.5	441.9	1.13079	0.177327	0.836694	0.0774336	NO
P62917	RPL8	1318.6	708.6	325.9	209.6	1092	1358.4	1.13042	0.176864	0.83195	0.0799029	NO
Q92890-1	UFD1L; UFD1	15.5	9.2	4.5	6	15.4	11.6	1.13014	0.176498	0.7778	0.109132	NO
Q9NUU7	DDX19A	50.2	35.2	16.1	29.9	36.7	48.1	1.13005	0.176386	0.714589	0.145943	NO
Q04637-9	EIF4G1	147.3	76.3	35.2	24.4	129.8	138.2	1.12983	0.176106	0.830812	0.0804975	NO
Q9NVA2-2	SEPT11	991.4	731.5	319.8	518.5	646	1140.6	1.12846	0.174352	0.764244	0.116768	NO
Q15906-2	VPS72	53.7	45.5	16.5	23.6	47.8	59	1.12705	0.172555	0.765936	0.115807	NO
P43034	PAFAH1B1	16.8	10.6	2.6	5.8	7.6	20.4	1.12667	0.172061	0.847265	0.0719805	NO
P50570-4	DNM2	381.7	218.9	101.9	85.2	290.9	414.1	1.12484	0.16972	0.827437	0.0822651	NO
P56589	PEX3	50	28.9	13.6	9.5	22.2	72.3	1.12432	0.169058	0.869451	0.0607547	NO
Q9HCK8	CHD8	55	34.7	14.5	12.4	25.8	78.9	1.1238	0.168386	0.863316	0.0638301	NO
Q9P0K7-2	RAI14	82.4	57.1	19.5	34.8	72.3	71.4	1.12264	0.166897	0.782888	0.106301	NO
P60660	MYL6	961.8	882.4	295.7	830.8	741.1	829	1.12197	0.166032	0.702729	0.153212	NO
P46940	IQGAP1	470.4	293.9	126.8	78.4	309.1	611.9	1.12154	0.165475	0.853697	0.068696	NO
Q9UBI6	GNG12	38.5	23.9	10.4	24.9	21.9	34.7	1.11951	0.162862	0.763103	0.117417	NO
Q96CT7	CCDC124	314.4	170.5	95.6	106.4	251.2	292.1	1.11921	0.162478	0.800473	0.0966533	NO
Q969G5	PRKCDBP; CAVIN3	29.6	17.6	8.3	11.7	23.7	26.7	1.11892	0.162105	0.788799	0.103033	NO
Q14974	KPNB1	273.3	155.8	67.7	46.3	227.4	282.1	1.11876	0.161901	0.842634	0.074361	NO
P27816	MAP4	1899.8	1272.3	517.9	596.9	1494.2	2019.7	1.11404	0.155798	0.819674	0.0863586	NO
Q9BTC0	DIDO1	412.1	246.8	96.2	75.3	274.1	491.4	1.11349	0.155095	0.859035	0.065989	NO
Q14192	FHL2	17.5	13	6.9	10.5	19	12.1	1.1123	0.153545	0.745764	0.127399	NO
Q9Y5M8	SRPRB	418.7	233.1	104.8	60.4	298.2	482.9	1.11221	0.153432	0.861809	0.064589	NO
Q92878-2	RAD50	287.5	182.4	79.5	65.6	207	338.4	1.11212	0.153315	0.845892	0.0726852	NO
Q8NE71	ABCF1	244.8	168.6	68	121.5	196.5	216.8	1.11093	0.151763	0.777313	0.109404	NO
P51572-2	BCAP31	1357.9	894	363.8	312.3	924.3	1667.7	1.11033	0.150993	0.852697	0.0692053	NO
Q92599	SEPT8	149.7	117.5	45.9	89.9	109.9	147.5	1.10923	0.149559	0.761068	0.118577	NO
P23396	RPS3	56.6	37.1	14.4	17.9	37.9	64	1.10823	0.148261	0.839753	0.0758485	NO
Q13442	PDAP1	278.1	171.6	95.5	157.7	136.9	308.9	1.10693	0.146568	0.810246	0.0913831	NO
P63010-2	AP2B1	205.6	124.1	50.5	39.3	119.2	262	1.106	0.145347	0.873313	0.0588299	NO
P29372	MPG	129.9	71.5	35.4	40.1	104	117.2	1.10346	0.142038	0.833461	0.0791148	NO
Q5T3J3	LRIF1	18.3	13.9	5.6	5.7	13.3	22.7	1.10317	0.141661	0.843357	0.0739886	NO
Q93096	PTP4A1	159.4	107.5	39.6	22.9	105.9	209.2	1.10277	0.141136	0.877799	0.0566052	NO
Q13547	HDAC1	17.5	12	3.9	9.5	9.3	18	1.1018	0.139858	0.827777	0.0820865	NO
P26038	MSN	4275.8	2532.7	1156.5	1152.6	3046.7	4576.5	1.1018	0.139856	0.849983	0.0705899	NO
Q15404	RSU1	48.6	37.2	12.7	16.1	17.2	75.2	1.10152	0.139499	0.88795	0.0516114	NO
Q9NUQ3	TXLNG	140.8	106.3	54.2	72.7	97.5	161.5	1.1009	0.138678	0.795142	0.0995555	NO
Q9BZF9	UACA	126.9	88.9	39	52.9	72.1	155.4	1.10047	0.138121	0.843289	0.0740236	NO
Q9BZ95	WHSC1L1; NSD3	26.4	26.7	10.4	8.5	20.1	41.2	1.09921	0.13647	0.857664	0.0666826	NO
P42677	RPS27	16.7	12.7	6.4		14.3	11.9	1.09777	0.13457	0.788137	0.103399	NO
Q01082-3	SPTBN1	160.4	84.2	31.6	13.4	57.7	232	1.09739	0.134081	0.912322	0.0398519	NO
Q8NFH5	NUP35	493.8	394.4	196	336.6	370.5	482.5	1.09721	0.133846	0.738113	0.131877	NO
P42166	TMPO	1095.2	680.4	406.3	395	713	1285.9	1.09716	0.133778	0.840294	0.0755688	NO
Q9H6E4	CCDC134	35.2	25.4	11	12.6	25.8	40.1	1.09637	0.132733	0.838901	0.0762893	NO
P09543	CNP	690.5	411.7	179.9	157.8	471.9	774.1	1.09492	0.130829	0.869229	0.0608657	NO
Q9Y2X3	NOP58	89.8	49.3	20.9	10	51.3	113.8	1.09437	0.130107	0.89612	0.047634	NO
Q9NVT9	ARMC1	49.8	23.1	14.3	25.9	29.8	39.7	1.09404	0.129661	0.822849	0.0846797	NO
O60610	DIAPH1	33.1	22.3	9.6	8.5	29.7	32.9	1.09385	0.12941	0.8522	0.0694587	NO
Q7Z7K6	CENPV	157.4	95.3	45.8	34.1	104.8	187.6	1.0938	0.129352	0.873171	0.0589005	NO
Q9Y6X9	MORC2	30.4	18.6	6.7	8.2	21.2	31.4	1.09156	0.126394	0.867849	0.0615558	NO
P35268	RPL22	116	77.8	28.7	13.7	122.2	106.6	1.08989	0.124179	0.882278	0.0543946	NO
Q9NWB6	ARGLU1	480.1	311.7	132.4	205.8	384.1	416.2	1.08862	0.122497	0.830964	0.0804178	NO
Q8N257	HIST3H2BB	105.4	64.4	23.4	16.2	109.4	84	1.08489	0.117544	0.888271	0.0514545	NO
P06493	CDK1	85.1	53.7	19.5	26	60.2	85.4	1.08402	0.116388	0.870898	0.0600326	NO
O14734	ACOT8	65	49	22.2	31.7	67.3	48.4	1.08223	0.11401	0.828791	0.0815547	NO
Q96S52	PIGS	14.7	8.5	7.3	7.9	7.2	17.9	1.08197	0.113657	0.850558	0.070296	NO
Q9BZG1	RAB34	166.3	117.1	46.5	42.7	126.7	187.5	1.08184	0.113491	0.876859	0.0570701	NO
P05204	HMGN2	2195	1382.6	646.5	614	1649.1	2303.2	1.08101	0.112382	0.872075	0.0594462	NO
Q9NWY4	C4orf27; HPF1	38.9	20.4	12.3	9.1	21.5	46.8	1.08101	0.112374	0.893849	0.0487358	NO
Q9NUI1	DECR2	75.9	43.6	21.3	19	63.2	69.9	1.08026	0.111373	0.875163	0.0579113	NO
P04264	KRT1	2073.9	761.9	682.8	672.3	964.9	2162.2	1.0798	0.11077	0.89101	0.0501174	NO
Q9P258	RCC2	2418.8	1372.7	582.4	357.9	2064.8	2295.3	1.07867	0.109255	0.894245	0.0485436	NO
Q9Y2X9	ZNF281	20.7	14.5	4.3	7.2	14.1	21.3	1.07848	0.109001	0.877267	0.0568681	NO
Q6UW63	KDELC1	83.1	52.3	26.9	25.6	51.2	98.1	1.07763	0.107867	0.882769	0.054153	NO
Q14204	DYNC1H1	6608.8	4087.7	1857.4	941.9	4587.6	7985.7	1.07657	0.106447	0.902397	0.0446023	NO
O95292	VAPB	1021	652.4	285.4	262.9	620.6	1225.1	1.07648	0.106315	0.894066	0.0486307	NO
Q5VIR6-4	VPS53	23.2	15.9	4.4		17.5	13.7	1.07586	0.105493	0.888347	0.0514176	NO
Q5BJF6	ODF2	71.9	41.5	20.8	21.9	43.3	79.1	1.07526	0.104687	0.887456	0.0518534	NO
A6NKL6	TMEM200C	28.2	24.1	8.9	12.5	14.6	38.6	1.07353	0.102362	0.890467	0.0503819	NO
O00116	AGPS	2117	1251.5	515.8	381.3	1064.7	2718.6	1.07216	0.100523	0.916195	0.0380122	NO
Q9ULC4-3	MCTS1	51.4	41.3	16.8	27.6	26	63.8	1.07215	0.100502	0.87769	0.0566589	NO
P20020-1	ATP2B1	204.9	126.2	59.9	45.4	139	234.7	1.07187	0.100126	0.898383	0.0465384	NO
P63000-2	RAC1	189.9	105.4	39.5	25.9	117.7	215.2	1.07168	0.0998804	0.914359	0.0388831	NO
Q6ZU80	CEP128	204.3	140.9	64.3	139.1	132.6	167	1.07131	0.0993713	0.827413	0.0822774	NO
O94979-8	SEC31A	68.9	51.4	32.7	30.1	53.2	80.5	1.07059	0.0984037	0.850649	0.0702494	NO
P61956	SUMO2	440.7	269.4	113.8	159.3	193.9	527.9	1.06943	0.0968365	0.905453	0.043134	NO
Q15019-2	SEPT2	2926.6	2128.7	912	1610.3	1959.1	2811.3	1.06928	0.0966364	0.850556	0.0702973	NO
Q9NRL2	BAZ1A	216.1	109.9	46.5	20.8	180.4	197	1.06899	0.0962528	0.9144	0.0388639	NO
P26358	DNMT1	1579.5	914.2	396.5	172.9	1195.6	1720.3	1.06871	0.0958771	0.912973	0.0395422	NO
Q9NV29	TMEM100	25	16.6	6.1	18.2	13.1	19.6	1.06709	0.0936764	0.863335	0.0638208	NO
P62081	RPS7	149	89.9	40	29.4	58.5	209.5	1.06633	0.0926567	0.927981	0.0324611	NO
Q9H0B6	KLC2	42.1	32.6	13	19.6	27.9	46	1.06613	0.0923895	0.87553	0.0577289	NO
Q9GZZ1	NAA50	15.1	12.8	5.5	7.3	11.5	16.8	1.06587	0.0920291	0.863154	0.0639116	NO
P61026	RAB10	535.5	321.6	136.4	93	509.4	453.8	1.06311	0.0882912	0.910267	0.0408311	NO
Q01813	PFKP	121.4	75	33	25.8	107.3	110.7	1.06277	0.0878327	0.904849	0.0434238	NO
P78347	GTF2I	2740	1700.8	671.9	613.6	1889.1	2923.1	1.06124	0.0857505	0.91287	0.0395911	NO
O14828	SCAMP3	260.4	164.1	68	48.1	231.9	242.3	1.06051	0.084755	0.911609	0.0401912	NO
P27694	RPA1	84.8	60.7	29.9	31.5	45	109.2	1.05872	0.0823251	0.910719	0.0406154	NO
P15311	EZR	5229	3314	1407.7	1648.1	4309.8	4565.1	1.05751	0.0806761	0.901315	0.0451233	NO
Q8WXI9	GATAD2B	16.1	10.1	8.9	6.7	16.7	13.7	1.05698	0.0799482	0.866002	0.0624813	NO
Q9Y3C8	UFC1	44.8	33.2	17.6	27.6	29	44.3	1.05544	0.0778437	0.861865	0.0645606	NO
P39023	RPL3	1219.3	755.3	311.5	232.1	872.5	1306.9	1.05485	0.0770423	0.923253	0.0346793	NO
P23193	TCEA1	27.8	21.3	11.1	12	22.2	29.3	1.05482	0.0769931	0.882542	0.0542646	NO
Q8NBM4	UBAC2	26.3	20	6.8	6.7	24	25.3	1.05461	0.076715	0.912935	0.0395602	NO
Q5JRA6	MIA3	17.5	7.9	4.9	7.5	12.8	11.6	1.05281	0.0742386	0.903363	0.0441376	NO
Q96A33	CCDC47	163	107.3	48.6	70.6	101.2	163.3	1.0508	0.0714876	0.905755	0.0429892	NO
Q8NFJ5	GPRC5A	55.3	33	11.9	7.2	50	48	1.0499	0.0702522	0.933435	0.0299161	NO
Q4KMQ2-2	ANO6	115.7	76.7	30.8	37.2	74.2	122.8	1.04928	0.069404	0.92133	0.0355846	NO
Q9ULV4-3	CORO1C	1237.6	800.6	343.9	357.9	810.7	1324.3	1.04651	0.065591	0.927273	0.0327923	NO
Q5UIP0	RIF1	123.9	76.2	33.8	45.8	65.3	133.5	1.04575	0.0645325	0.928236	0.0323418	NO
Q96HA1	POM121	138.6	73.1	38.1	25.9	87.3	148	1.04564	0.0643814	0.938042	0.0277775	NO
Q9BR76	CORO1B	33.9	22.2	7.6	15.2	18.3	33.1	1.04553	0.0642288	0.92305	0.034775	NO
Q15370-2	TCEB2; ELOB	57	35.2	16.3	35.3	33.8	44.1	1.04332	0.0611789	0.90394	0.0438606	NO
P51610-4	HCFC1	619.6	395.5	154	137.1	450.8	631.3	1.04285	0.0605365	0.936606	0.028443	NO
P46781	RPS9	130.7	75.1	34.8	32.8	102.4	115.6	1.04239	0.0599007	0.932741	0.030239	NO
Q9HBI1	PARVB	68.1	35.5	17.1	10.2	42.1	73.5	1.04225	0.0597062	0.945999	0.0241092	NO
Q9UKS6	PACSIN3	97.7	80.5	29.1	45.6	52.2	117.7	1.03956	0.0559678	0.933745	0.0297719	NO
Q06787	FMR1	33.8	24.1	13.3	17.4	27	29.6	1.03933	0.055648	0.900185	0.045668	NO
Q12824	SMARCB1	135.8	96.3	43.2	50.6	102	133.4	1.03887	0.0550105	0.92602	0.0333796	NO
P62910	RPL32	375.4	231.6	99.9	62.2	197.2	474.5	1.03819	0.0540774	0.953521	0.0206695	NO
P26006-1	ITGA3	20.1	10.1	4.7	7.4	15.1	13.7	1.03725	0.0527627	0.936308	0.0285814	NO
Q00653	NFKB2	71.5	38.1	18.2	18.1	59.9	54.4	1.03599	0.0510153	0.943531	0.0252439	NO
P42766	RPL35	199.1	145.8	92.5	79.9	120.4	252.3	1.03475	0.0492834	0.937244	0.0281474	NO
P62913	RPL11	589.9	350.8	165	91.6	439.4	611.5	1.03328	0.0472342	0.953154	0.0208368	NO
Q15149	PLEC	841.3	491.9	218.7	206.7	572.1	823.6	1.03254	0.0461987	0.950349	0.0221168	NO
Q13416	ORC2	91.5	59.6	25.3	33.8	70.5	77.8	1.03231	0.0458804	0.93936	0.0271681	NO
O15143	ARPC1B	99.2	70.1	27.9	28.6	55.5	118.9	1.02941	0.0418202	0.957176	0.0190081	NO
P05060	CHGB	124	72.7	30.3	24.2	98.7	110.2	1.02687	0.0382567	0.960118	0.0176753	NO
Q5CZC0	FSIP2	42.5	21.2	10.9	5.5	33.4	37.7	1.02681	0.0381688	0.963595	0.0161054	NO
P04843	RPN1	4779.5	2885.5	1161.1	1161.5	3068	4830.4	1.02649	0.037719	0.960742	0.0173933	NO
Q96HC4	PDLIM5	34.5	25.2	14.1	19	29.4	27.3	1.02575	0.0366725	0.929206	0.0318882	NO
Q96FF9	CDCA5	26.5	16.3	8.2	4.5	10.8	36.9	1.02353	0.0335526	0.973323	0.0117429	NO
Q8NI27	THOC2	243.1	160.6	63.4	52.8	159.4	265.6	1.02291	0.0326754	0.966759	0.0146817	NO
Q8NC51	SERBP1	1063.5	623.7	263.1	210.7	902.3	881.8	1.02282	0.032548	0.965711	0.0151526	NO
Q9P016	THYN1	143.4	98	45.2	33.7	82.3	176.7	1.02128	0.0303841	0.969914	0.013267	NO
Q14683	SMC1A	2477	1481.1	637.7	528.9	1627.1	2524.2	1.01836	0.0262542	0.973111	0.0118374	NO
Q8WWQ0	PHIP	410.2	251.5	116.3	65.6	280	446.4	1.01799	0.0257303	0.974852	0.0110611	NO
O75844	ZMPSTE24	136.7	85.3	48	32.2	61.3	181.1	1.01704	0.0243722	0.978023	0.00965076	NO
P63167	DYNLL1	547.5	355	155.6	163.1	234.4	677.3	1.01578	0.0225922	0.978772	0.00931828	NO
Q9Y2A7-2	NCKAP1	148	97.1	36.3	17.6	132.5	135.5	1.01493	0.0213737	0.979205	0.00912649	NO
P49755	TMED10	195.3	126.9	53.7	41	161.9	178.5	1.01463	0.0209559	0.976925	0.010139	NO
Q14160-3	SCRIB	14.7	11.3	4.6	4.5	10.9	15.6	1.01307	0.0187366	0.977154	0.0100372	NO
P39019	RPS19	16.1	10.1	4.8	2	6.7	22.7	1.0129	0.0184963	0.985846	0.00619092	NO
Q99496	RNF2	29.7	17.6	8.4	10.8	21.6	24	1.01257	0.0180178	0.976305	0.0104147	NO
Q86U86	PBRM1	199.9	126.2	46.4	24.5	99.7	252.8	1.01208	0.0173241	0.986022	0.00611346	NO
O43663	PRC1	177.8	105	41	40.7	137.8	149.2	1.01204	0.0172727	0.981399	0.00815451	NO
P27695	APEX1	840.2	509.9	222.4	147	505.3	936.8	1.01056	0.0151499	0.985681	0.00626352	NO
P62750	RPL23A	952.4	605.4	272.4	167.1	499.5	1182.4	1.01027	0.0147439	0.986856	0.00574602	NO
Q9ULW0	TPX2	791.9	464	201.9	148.4	611.7	710.9	1.00905	0.0130044	0.986436	0.0059313	NO
Q92769	HDAC2	347.6	202.8	85	130.3	264.9	245.2	1.00787	0.0113082	0.985595	0.00630171	NO
O60869	EDF1	1705.5	940.8	392	263.3	1357.3	1441	1.00767	0.0110215	0.989165	0.00473123	NO
Q8WXX5	DNAJC9	664	440.4	197.3	216.5	522.9	571.2	1.00684	0.00983044	0.98726	0.00556862	NO
O96028	WHSC1; NSD2	73.1	51.3	22.1	11.6	41.2	94.7	1.00683	0.00981429	0.991214	0.00383257	NO
Q9UHD8	SEPT9	3297.9	1973.8	877.6	865.9	2006.3	3314.1	1.00602	0.00865461	0.990703	0.00405653	NO
P62829	RPL23	593.7	334.4	150.3	83.5	349.5	650.9	1.0051	0.00733926	0.9934	0.00287575	NO
Q6DD87	ZNF787	64.3	33.8	16.4	19	45.4	50.5	1.00349	0.0050312	0.994141	0.0025522	NO
P46013	MKI67	5349.8	3129.4	1358.8	831.5	3564.9	5446	1.00045	0.000645094	0.999378	0.000270213	NO
P52701	MSH6	385.7	235	105.4	51.7	247.8	426.9	1.00041	0.00059595	0.999446	0.000240853	NO
Q96ST3	SIN3A	20.7	12.1	4.9	3.2	13.5	21	1	3.20343e-16	1	0	NO
Q8WYP5-2	AHCTF1	446.1	249.7	117.9	61.2	315.1	437.3	0.999877	-0.000177312	0.999829	7.42924e-05	NO
Q7L576	CYFIP1	61.2	33.4	14.8	7.3	52.1	49.7	0.997258	-0.00396164	0.996219	0.00164518	NO
O96013	PAK4	30.6	17.1	7.1	4.7	13.3	36.6	0.99635	-0.00527494	0.995731	0.00185806	NO
P51149	RAB7A	341.8	191.4	80.7	62.3	190.9	357.3	0.994462	-0.00801237	0.99255	0.00324764	NO
Q96A73	KIAA1191	21.4	19.3	8.9	15.3	16.9	17.1	0.993952	-0.00875247	0.980803	0.00841835	NO
Q9Y2U8	LEMD3	305.4	184.7	82.2	50.4	178.3	340.1	0.993884	-0.00885014	0.991727	0.00360776	NO
Q9NTI5	PDS5B	330.3	195.7	88.6	36.1	244.1	330.4	0.993492	-0.00942018	0.991063	0.00389893	NO
Q99439	CNN2	195	139.8	61.6	109.6	120.1	163.6	0.99218	-0.0113268	0.981586	0.00807166	NO
P61006	RAB8A	606.9	376.6	149	110.4	394.7	618.5	0.992141	-0.0113825	0.988747	0.00491502	NO
P27635	RPL10	574.2	367.2	139.2	124.1	372.5	573.3	0.990098	-0.0143566	0.985199	0.00647598	NO
P42285	SKIV2L2	27.1	16.2	6.7	4.2	17.5	27.8	0.99	-0.0144996	0.986146	0.00605875	NO
P63173	RPL38	146.1	89.5	42.1	23.5	78.6	172.6	0.989197	-0.0156703	0.985823	0.00620103	NO
O15228	GNPAT	43.5	27.9	10.6	7.4	23.5	50.2	0.989024	-0.015922	0.985657	0.00627409	NO
Q6NUM9	RETSAT	58.5	35.5	13.2	10	38.7	57.3	0.988806	-0.0162406	0.984197	0.00691816	NO
Q53GQ0	HSD17B12	96.7	56.1	27.9	11.7	42.8	123.6	0.985612	-0.020909	0.983279	0.00732327	NO
A0PJW6	TMEM223	233.4	142	60.5	59.1	131.9	238.3	0.984859	-0.022011	0.977126	0.0100494	NO
O43633	CHMP2A	203.1	135.8	73.1	94.4	139.6	170.5	0.981796	-0.0265046	0.956982	0.0190961	NO
P13667	PDIA4	28	22	9.2	14.4	20.9	22.8	0.981419	-0.027059	0.954949	0.0200197	NO
P02786	TFRC	67.3	46.5	22.6	18.7	52.6	62.5	0.980938	-0.0277655	0.964901	0.0155172	NO
P49711	CTCF	273.1	142.4	57.9	43.7	178	242.4	0.980355	-0.028624	0.972878	0.0119417	NO
O95239	KIF4A	409.4	230.4	92	69.9	236.5	410.9	0.980186	-0.0288728	0.973087	0.0118482	NO
Q9UBL3	ASH2L	189.3	139.7	69.5	115.6	120	154.6	0.979172	-0.0303659	0.943797	0.0251214	NO
Q7L1Q6-3	BZW1	207.7	112.9	50.9	34.2	110.2	218.8	0.977658	-0.032598	0.970511	0.0129996	NO
P35613	BSG	27	17.7	4.7	11.5	16.1	20.6	0.975709	-0.0354779	0.95705	0.0190653	NO
P62280	RPS11	138.3	94.5	45.2	36.4	86.7	147.9	0.97482	-0.036792	0.958342	0.0184795	NO
Q69YQ0	SPECC1L	24.6	17.4	4	5.4	19.8	19.6	0.973913	-0.0381351	0.961017	0.0172691	NO
P26373	RPL13	796	455.7	206	118	483.4	816.1	0.972422	-0.0403451	0.962002	0.0168241	NO
O95997	PTTG1	19.5	11.3	5.2	7.5	14.7	12.7	0.969444	-0.0447699	0.941134	0.0263487	NO
P05198	EIF2S1	113.5	84.1	37	55.9	65.7	105.8	0.969309	-0.0449708	0.933461	0.0299039	NO
Q8N2K1-3	UBE2J2	43.9	28.1	9.7	5	39.4	34.6	0.966952	-0.0484834	0.953825	0.0205314	NO
O15294	OGT	37.9	22.3	12.7	12.7	29.6	28.1	0.965706	-0.0503434	0.931553	0.0307926	NO
Q14141	SEPT6	374.4	245.5	112.9	148.5	253.4	305.3	0.965066	-0.0513012	0.927794	0.0325486	NO
Q9BV73	CEP250	38.3	21.3	11	13.8	20.5	33.8	0.964589	-0.0520134	0.936926	0.0282949	NO
P83916	CBX1	37.5	30.8	13.3	20.4	21.3	37	0.964461	-0.0522055	0.919682	0.0363621	NO
P61764-2	STXBP1	53.4	30.8	12.7	10.5	32	50.9	0.96388	-0.0530741	0.947271	0.0235257	NO
Q01650	SLC7A5	119	72.6	36	28	82.8	107.7	0.960018	-0.0588673	0.932465	0.0303675	NO
O15269	SPTLC1	24.6	13.2	4.7	4.5	7.9	28.4	0.96	-0.0588937	0.954973	0.0200088	NO
Q00688	FKBP3	261.9	153.7	81.2	71	179.9	225.6	0.959138	-0.060189	0.927339	0.0327617	NO
P17096	HMGA1	2024.1	1233.4	534.9	329.7	1594.6	1707.3	0.957599	-0.0625058	0.934896	0.0292369	NO
P46777	RPL5	644.7	413.6	182.6	106.2	254.9	822.5	0.953824	-0.0682053	0.944061	0.0249999	NO
P62854	RPS26; LOC101929876; RPS26P25	78.9	60.8	31.3	30.2	55.5	77.3	0.953216	-0.0691244	0.897483	0.0469739	NO
O14497	ARID1A	17.8	14.4	6.1	3.2	13	20.3	0.953003	-0.0694479	0.925785	0.0334898	NO
Q9H6H4	REEP4	65.6	32.4	20	8.8	51.2	52.3	0.951695	-0.0714289	0.928015	0.0324451	NO
O00479	HMGN4	465.9	288.2	164.4	133.4	362.1	377.4	0.950354	-0.0734633	0.903579	0.0440341	NO
P17480	UBTF	1023.1	723	266.3	390.2	635	886.9	0.950159	-0.0737591	0.904842	0.0434273	NO
Q99661	KIF2C	93.5	62.3	25.8	26.4	53.9	92	0.948789	-0.0758415	0.915016	0.0385714	NO
Q04941	PLP2	16.6	7.7	6.8	5.1	12.9	11.5	0.948553	-0.0761996	0.898934	0.0462723	NO
Q92621	NUP205	500.1	302.1	136.8	59.6	311.7	518.7	0.947817	-0.0773198	0.927767	0.0325611	NO
Q9NSV4	DIAPH3	86	55.1	20.9	8.4	38.7	106.4	0.947531	-0.0777552	0.938554	0.0275407	NO
Q9NTJ3	SMC4	960.7	528.2	229.4	133.9	496.3	992.8	0.944538	-0.0823189	0.927321	0.0327701	NO
Q6NUQ4	TMEM214	58.8	34.5	16	10.9	34.2	58.1	0.94419	-0.0828504	0.917414	0.0374348	NO
P46783	RPS10	390.6	245.8	112.5	102	269.7	333.4	0.941514	-0.0869452	0.896992	0.0472116	NO
O95785	WIZ	29.6	13.5	7.7	3.4	23.2	21.1	0.938976	-0.0908392	0.914825	0.0386621	NO
Q07065	CKAP4	1300.7	786.1	358.7	418.8	819.4	1057	0.93854	-0.0915096	0.886648	0.0522489	NO
P12004	PCNA	370.9	284.3	117.6	186.4	233.7	305.1	0.938406	-0.0917162	0.855907	0.0675737	NO
Q8IXK0-5	PHC2	41.2	24.8	9.8	9	22	40.1	0.937995	-0.0923483	0.908405	0.0417203	NO
O94901-9	SUN1	78.4	49.1	19.8	13	45.7	79.3	0.936864	-0.0940892	0.909259	0.0413126	NO
P62136-2	PPP1CA	119.3	78.1	37.9	45.8	61.7	112.5	0.934977	-0.0969978	0.877036	0.0569828	NO
Q5JPE7	NOMO2	1041.9	642.3	255	269.8	556.5	984	0.933529	-0.0992328	0.895686	0.0478444	NO
Q9Y483	MTF2	23.1	15.7	7.4	8.9	16.2	18	0.9329	-0.100205	0.855462	0.0677992	NO
O94874	UFL1	272.8	166.7	82.5	48.1	131.9	306.6	0.932184	-0.101313	0.906123	0.0428128	NO
P49368	CCT3	266.4	162.6	79.1	88.4	188.7	194.9	0.928951	-0.106326	0.860517	0.0652408	NO
Q9BTV4	TMEM43	215.4	158.5	67.2	32	155.7	221.8	0.928361	-0.107242	0.888317	0.0514319	NO
Q9NZ43	USE1	30.9	18.3	8.7	9.1	20.7	23.8	0.925734	-0.11133	0.863686	0.0636443	NO
Q8TEM1	NUP210	1357.2	898.2	396.9	329.8	834.5	1288.7	0.924858	-0.112697	0.873621	0.0586768	NO
P61247	RPS3A	189.2	124.7	49.6	34.3	86	215.7	0.924347	-0.113494	0.898339	0.0465599	NO
Q9HD20	ATP13A1	45.9	27.3	13.6	5.5	19.6	55.1	0.923963	-0.114093	0.905885	0.042927	NO
Q15059	BRD3	60.3	30.2	18	12.7	33.1	54.3	0.922581	-0.116253	0.879855	0.055589	NO
Q9Y5B9	SUPT16H	2087.9	1384.5	630	425.8	1146.8	2206	0.921071	-0.118616	0.879236	0.0558944	NO
P47914	RPL29	776.2	453.9	259.7	214.1	545.3	612.1	0.920593	-0.119364	0.849229	0.070975	NO
Q86W42	THOC6	27.8	23	9.3	7.1	12.3	35.9	0.920133	-0.120086	0.885747	0.0526902	NO
Q49A26	GLYR1	133.1	76.9	30.4	28.5	59.7	133	0.920133	-0.120086	0.88864	0.0512743	NO
P26641-2	EEF1G	3471.5	2310.7	885.5	582.7	2268.8	3282.6	0.919972	-0.120338	0.877837	0.056586	NO
P42167-2	TMPO	73.5	43.4	24.8	17.3	41.2	71.6	0.918137	-0.123219	0.863961	0.0635056	NO
P16615	ATP2A2	671.4	406.1	188.1	105.1	382.1	674.7	0.918063	-0.123336	0.880505	0.0552682	NO
Q8N1F7	NUP93	849.5	519.2	220.4	153.1	497.7	807.6	0.917752	-0.123823	0.876084	0.0574541	NO
P50402	EMD	339.1	218.9	105.5	88.7	215.5	304.5	0.917408	-0.124365	0.852342	0.0693861	NO
Q15651	HMGN3	114.3	82.9	37.4	31.3	55.2	128	0.914322	-0.129225	0.863877	0.0635482	NO
Q9Y4F1-2	FARP1	48.4	29.9	9.6	7	22.6	50.7	0.913538	-0.130463	0.888754	0.0512184	NO
P35241-5	RDX	1680.3	1040.9	467	466.3	757.3	1687.5	0.913086	-0.131178	0.864655	0.063157	NO
P62851	RPS25	216.3	135.8	68.2	38.5	113.6	231.5	0.912681	-0.131817	0.870888	0.0600378	NO
P53999	SUB1	168.9	140	56.4	83.7	89.8	159.8	0.912401	-0.13226	0.810456	0.0912708	NO
Q9UN76	SLC6A14	49.6	27.4	9.7	4.7	48.5	25.9	0.912341	-0.132354	0.889533	0.0508378	NO
P43307	SSR1	611	423.5	117	237	243.8	569.2	0.911854	-0.133125	0.860786	0.0651049	NO
P30050	RPL12	1002.6	577.9	273.5	180	602.9	907.1	0.911543	-0.133618	0.863633	0.0636709	NO
Q969X5	ERGIC1	41.8	28.8	10.3	8.7	24.8	40.2	0.911001	-0.134475	0.861388	0.0648012	NO
Q86UP2	KTN1	962.1	633.2	254.3	285.4	507.4	889.6	0.909602	-0.136693	0.846598	0.0723226	NO
Q12830	BPTF	49.1	31.8	8.5	5.8	43.4	32.1	0.909396	-0.137019	0.875715	0.0576372	NO
Q92466	DDB2	27	13.9	5.3		13.1	14.9	0.909091	-0.137504	0.874885	0.0580489	NO
P39748	FEN1	1362.1	821.8	342	166.9	885.8	1243.3	0.908983	-0.137675	0.867952	0.0615042	NO
Q9H147	DNTTIP1	20.3	14.3	6.8	4	7.2	26.4	0.908213	-0.138898	0.882025	0.054519	NO
P17275	JUNB	157.4	97.6	45.1	38.1	126.3	108.1	0.908031	-0.139187	0.837841	0.0768383	NO
P35251	RFC1	350.6	193.6	72.8	61.3	231.4	267.5	0.907942	-0.139329	0.86246	0.064261	NO
Q96LW7	C9orf89; CARD19	23.6	16.3	6.8	10.4	18	14	0.907923	-0.139358	0.801508	0.0960921	NO
Q9Y3U8	RPL36	77.2	61	29.6	28	58.6	65.7	0.907628	-0.139827	0.789904	0.102426	NO
P35610	SOAT1	202.4	124.4	64	37	71.5	246	0.907114	-0.140645	0.881354	0.0548496	NO
O15533-3	TAPBP	83.4	51.6	24.2	18.7	73.4	52.3	0.907035	-0.14077	0.843146	0.074097	NO
Q9UHB6	LIMA1	2034.6	1528.3	617.9	999.4	1077.9	1711.2	0.906166	-0.142152	0.795372	0.0994298	NO
O43813	LANCL1	73.8	45.6	19.8	16.8	45.7	63.6	0.905891	-0.142591	0.843336	0.0739993	NO
Q96CS3	FAF2	141.1	82.4	35.8	33.1	92.2	109.1	0.903972	-0.14565	0.838605	0.0764424	NO
Q5VTL8	PRPF38B	38.2	16.5	13.2	15.7	26.5	19.1	0.902798	-0.147525	0.80777	0.0927125	NO
Q9BVL2	NUPL1; NUP58	241.3	157.6	92.9	87.7	166.4	189.7	0.902399	-0.148162	0.777344	0.109387	NO
A6NHR9	SMCHD1	388.8	224.5	92.4	59.2	241.9	335.4	0.901941	-0.148894	0.854566	0.0682541	NO
Q9BVC6	TMEM109	365.2	201.8	85.6	47.4	299.9	241.1	0.901624	-0.149402	0.856937	0.067051	NO
P36873-2	PPP1CC	176.8	109.1	51.5	69.4	66	168.7	0.901304	-0.149914	0.833402	0.0791457	NO
P51798	CLCN7	60.1	42.7	17.3	9.5	33.7	65	0.900916	-0.150536	0.854677	0.068198	NO
P37268	FDFT1	183.1	114.1	50.1	30.3	126.6	155.6	0.899798	-0.152326	0.840229	0.0756023	NO
Q5HYI7	MTX3	192.6	114.3	48	59.5	92	167.7	0.899408	-0.152952	0.832319	0.07971	NO
P43246	MSH2	298.3	185.1	71.2	70.2	153	275.5	0.899207	-0.153275	0.843745	0.0737889	NO
Q8NF37	LPCAT1	23.9	15.7	6.8	6.5	23	12.2	0.898707	-0.154077	0.831828	0.0799667	NO
O94776	MTA2	199.3	123.5	51.9	24.8	176.8	135.1	0.898586	-0.154272	0.848539	0.0713282	NO
O75151	PHF2	26.1	15.2	4	4.5	12.6	23.6	0.898455	-0.154482	0.86477	0.0630992	NO
Q16181	SEPT7	3545.7	2152.5	970.1	998	2043.3	2949	0.898325	-0.154691	0.820645	0.0858445	NO
Q13263	TRIM28	1337.5	823.5	350.8	375.6	796.9	1083.1	0.898001	-0.15521	0.819878	0.0862505	NO
Q9UQE7	SMC3	1767.5	1081.7	447.6	373.4	1086.6	1499.8	0.89778	-0.155567	0.834375	0.0786387	NO
P41091	EIF2S3	387.1	235.6	101.7	62	201.3	386.8	0.897432	-0.156125	0.852705	0.0692014	NO
P08708	RPS17; RPS17L	59.2	38.3	11.8	6.6	51.1	40.3	0.896615	-0.15744	0.853847	0.06862	NO
P62701	RPS4X	153.2	88.9	40.3	13.6	81.3	157.1	0.892351	-0.164316	0.857131	0.066953	NO
Q68EM7	ARHGAP17	24.5	15.7	6.6	7.3	9.5	24.9	0.891026	-0.166461	0.833392	0.0791506	NO
P12956	XRCC6	1006.1	605.8	251.5	144.6	615.9	899.4	0.890791	-0.166841	0.837394	0.0770704	NO
Q13485	SMAD4	38.9	23.2	6.2	5.9	32.7	22.2	0.89019	-0.167814	0.848193	0.0715055	NO
Q8WVX9	FAR1	85.9	47.8	22.6	10.2	33	95.7	0.888676	-0.170271	0.86285	0.0640645	NO
P20042	EIF2S2	188.8	137.7	52.7	65.1	130.6	141	0.887922	-0.171495	0.774696	0.110868	NO
Q13330	MTA1	64.6	41.1	20.6	13.9	29.8	68.2	0.885986	-0.174645	0.82659	0.0827099	NO
Q15021	NCAPD2	69.1	36.4	17.6	14.8	30.2	63.7	0.883022	-0.179479	0.829225	0.0813277	NO
Q96G23	CERS2	210	137	71.1	30.3	161.4	177.4	0.882803	-0.179836	0.803639	0.0949388	NO
Q14669-3	TRIP12	21.9	9.2	3.5	2.5	16.1	11.9	0.881503	-0.181963	0.849717	0.0707257	NO
P18621-3	RPL17-C18ORF32; RPL17	541.1	333.9	153.6	71.7	254.2	578.6	0.879351	-0.18549	0.834682	0.078479	NO
P39656	DDOST	482.6	273.1	127.4	78.4	268	428.8	0.877817	-0.188008	0.815699	0.0884701	NO
P53680	AP2S1	60.2	34.4	15.6	12	38.7	45.8	0.875681	-0.191523	0.795943	0.0991179	NO
P59998-3	ARPC4	458.5	268.8	111.2	104.7	292.9	336.6	0.875611	-0.191638	0.791548	0.101523	NO
Q03519	TAP2	55.7	27.8	12.5	10.3	33.3	40.3	0.873958	-0.194364	0.808238	0.092461	NO
Q96JB5-4	CDK5RAP3	311.3	226.9	93.4	134.3	171.5	245.6	0.873021	-0.195912	0.726993	0.13847	NO
Q86VP6	CAND1	63.3	45.6	18.8	13.4	30	67.7	0.870008	-0.2009	0.80175	0.0959609	NO
Q9H0U3	MAGT1	138.7	81.6	40.4	26.2	85	115.5	0.869582	-0.201606	0.784294	0.105521	NO
Q8TCT9-2	HM13	20.9	16.2	4.6	6.7	10.1	19.4	0.868106	-0.204058	0.780604	0.107569	NO
P36578	RPL4	1561.2	918.5	383.7	220	928	1337.7	0.868094	-0.204077	0.802711	0.0954409	NO
Q02809-2	PLOD1	644	406.2	159.7	186.2	377.5	485.3	0.867014	-0.205873	0.761314	0.118436	NO
Q9NP72-2	RAB18	94.4	57	23.9	27	38.7	86	0.865374	-0.208605	0.786808	0.104131	NO
P05023	ATP1A1	3389.9	1972.7	809.4	506	1910.4	2924.5	0.865343	-0.208655	0.800111	0.0968498	NO
P05026	ATP1B1	967.7	574.5	245.9	169.8	678.8	698.7	0.865332	-0.208674	0.781896	0.106851	NO
Q96KF7	SMIM8	15.4	14	4.6	5	11.3	13.1	0.864706	-0.209719	0.732731	0.135056	NO
Q16531	DDB1	1139.4	777.5	297.9	269.5	618.4	1022	0.862335	-0.213679	0.771201	0.112832	NO
O75150	RNF40	27.8	19.2	5.8	4.1	30.2	11.2	0.861742	-0.214671	0.821172	0.085566	NO
Q96TA1	FAM129B	21.2	14.4	5.3	5.5	8.5	21.2	0.860636	-0.216525	0.789619	0.102583	NO
Q9Y295	DRG1	123.3	75.4	24.9	19.8	74.7	97.9	0.860465	-0.216811	0.790677	0.102001	NO
O15145	ARPC3	61.6	45.8	24.7	17.9	24.3	71.4	0.859955	-0.217668	0.772886	0.111885	NO
O95573	ACSL3	523.3	332.4	157.2	98.2	262.1	510.7	0.859907	-0.217747	0.782042	0.10677	NO
Q96SK2	TMEM209	55.2	32.4	15.3	7.5	23.3	57.6	0.859086	-0.219125	0.809477	0.0917955	NO
Q8N556-2	AFAP1	32.5	16.2	6.4	4.1	23.1	20.1	0.858439	-0.220212	0.800506	0.0966352	NO
Q92747	ARPC1A	15.4	11.7	8.4	4	8.8	17.6	0.856338	-0.223748	0.722815	0.140973	NO
P35250	RFC2	57.3	37.3	11.5	12	42	36.8	0.855796	-0.22466	0.768203	0.114524	NO
Q07020	RPL18	307.9	208.6	102.7	52.6	238.8	236.7	0.852875	-0.229594	0.740557	0.130442	NO
O95347	SMC2	1399	852.4	369.6	221.8	774.3	1235.9	0.851583	-0.23178	0.771657	0.112575	NO
O95619	YEATS4	29.2	22	6.6	11.2	16	21.9	0.849481	-0.235346	0.71326	0.146752	NO
Q70UQ0	IKBIP	80.6	42.9	19.2	12	38.2	70.8	0.847933	-0.237978	0.783993	0.105688	NO
P45973	CBX5	551.8	381.9	161.4	223.4	351.7	348.1	0.843028	-0.246347	0.659552	0.180751	NO
Q9BW27	NUP85	18.4	11.7	6.2	2.7	12.1	15.8	0.842975	-0.246438	0.736113	0.133055	NO
Q96EU6	RRP36	73.3	30.4	15.2	5.3	55.4	39.5	0.842725	-0.246866	0.798321	0.0978222	NO
Q13443	ADAM9	52.4	30.7	13.9	10.5	46.8	24.4	0.842268	-0.247649	0.756571	0.12115	NO
O14653-2	GOSR2	39	24	9.2	4.7	27.9	28	0.839335	-0.252681	0.755195	0.121941	NO
P61160-2	ACTR2	119.1	70.6	29.2	24.9	66.1	92.6	0.838739	-0.253706	0.736409	0.132881	NO
Q9UIG0	BAZ1B	2035.7	1226.8	534.6	274.6	1123.9	1773	0.835243	-0.259733	0.75102	0.124348	NO
P62820	RAB1A	163.6	106.3	40	33.5	55.5	169.7	0.834785	-0.260523	0.772989	0.111827	NO
Q53HL2	CDCA8	47.5	35.5	11.2	5.2	41.1	32.1	0.832272	-0.264873	0.746051	0.127231	NO
O60568	PLOD3	943.4	666.5	262.4	362	466.3	729.3	0.831918	-0.265487	0.666557	0.176163	NO
Q9UPY5	SLC7A11	179.4	101.7	37.5	25.2	99.2	140.2	0.830508	-0.267933	0.751492	0.124075	NO
P42695	NCAPD3	35.9	19.1	4.4	4.8	18.4	26.1	0.829966	-0.268875	0.775348	0.110503	NO
Q15738	NSDHL	490.6	299.2	133.7	88.3	240.2	436.5	0.82837	-0.271652	0.732621	0.135121	NO
P10301	RRAS	103.6	69.1	28.9	21.4	71.4	74.1	0.827877	-0.272512	0.696262	0.157227	NO
Q9UL25	RAB21	44.4	30.2	15.8	7.8	22.2	44.8	0.827434	-0.273285	0.721046	0.142037	NO
P42167	TMPO	157.7	101.8	43.8	23.5	100.4	126.7	0.826245	-0.275359	0.717134	0.1444	NO
Q9NYL4	FKBP11	64.1	38.6	19.9	21	34.3	45.7	0.823817	-0.279604	0.649144	0.187659	NO
Q96AC1-3	FERMT2	220.9	133.1	57.7	35.5	95.6	207.7	0.822929	-0.28116	0.74271	0.129181	NO
Q8TED1	GPX8	97.3	73.7	23	18.3	68.7	72.5	0.822165	-0.2825	0.702608	0.153287	NO
Q9Y6M5	SLC30A1	644.4	381.2	172	97.2	306.5	579.6	0.821059	-0.284443	0.733202	0.134777	NO
Q16850	CYP51A1	416.7	263.1	131	71.8	226.7	366.5	0.820178	-0.285992	0.70289	0.153113	NO
P02462	COL4A1	58.7	39.2	18.6	19.6	35.6	40.1	0.818026	-0.289782	0.619311	0.208091	NO
Q14527	HLTF	248.5	152.7	55.5	48.6	145.7	179.2	0.817824	-0.290139	0.704688	0.152003	NO
Q14839-2	CHD4	1721.4	999.8	427.6	253.4	978.1	1340.8	0.816914	-0.291743	0.716139	0.145002	NO
Q9H788	SH2D4A	27.5	18.8	5.9	6.8	13.2	22.6	0.816092	-0.293196	0.701686	0.153857	NO
Q6P5R6	RPL22L1	20.7	14.3	8.4	4.3	15.1	15.9	0.813364	-0.298027	0.628319	0.20182	NO
Q969V3	NCLN	547.2	317.7	144.6	132.3	299.7	387.6	0.811887	-0.300649	0.671523	0.172939	NO
Q4L180	FILIP1L	26.8	14.2	7.2	2.4	17.6	19.1	0.811203	-0.301865	0.718256	0.143721	NO
P62714	PPP2CB	33.6	21.5	12	11.8	21.1	21.5	0.81073	-0.302706	0.578371	0.237793	NO
Q70UQ0-4	IKBIP	172.4	130.6	59.9	89.5	78.8	125.9	0.810692	-0.302775	0.55711	0.254059	NO
Q9Y232	CDYL	64	40.3	17.1	8.8	50.2	39.3	0.80972	-0.304505	0.696358	0.157168	NO
P62070-4	RRAS2	36.9	26.2	8	10.5	21.7	25.3	0.80872	-0.306288	0.659451	0.180818	NO
Q6PL18	ATAD2	49.7	29	12.6	10.5	26.6	36.7	0.808324	-0.306994	0.680692	0.167049	NO
O00159-3	MYO1C	1583.6	931.4	389.8	239.2	932.7	1174.8	0.80787	-0.307805	0.697151	0.156673	NO
Q6PKG0	LARP1	23.2	14.6	5.1	7.2	12.3	15.1	0.806527	-0.310206	0.653669	0.184642	NO
Q96AG4	LRRC59	2443.7	1239.1	596.2	218.7	1100.8	2128.6	0.805819	-0.311472	0.738277	0.131781	NO
Q9BTX1	NDC1; TMEM48	240.9	136	65.5	20.3	162.1	173.9	0.80538	-0.312259	0.706486	0.150896	NO
Q9H0H5	RACGAP1	279.5	150.2	58.6	63.8	158.2	170.7	0.804219	-0.31434	0.682646	0.165805	NO
O43795	MYO1B	1020.9	621.9	242.2	124	441.2	949.9	0.803767	-0.315152	0.727046	0.138438	NO
Q02880	TOP2B	736	435.7	192.6	113.2	387.9	595.4	0.803709	-0.315255	0.692971	0.159285	NO
P35527	KRT9	606.6	163.9	189.6	280.4	171.5	317.2	0.801062	-0.320013	0.693066	0.159225	NO
Q9Y237-2	PIN4	31.7	15.9	9.1	5.9	20.3	19.2	0.800705	-0.320656	0.667534	0.175527	NO
Q9UGP8	SEC63	648.5	380.4	170.6	126.8	298.2	534.7	0.800083	-0.321778	0.683141	0.16549	NO
P11387	TOP1	1695.7	941.8	387.5	171	776.6	1470.3	0.799306	-0.323181	0.723727	0.140425	NO
P61313	RPL15	843.5	494.7	218.5	113.3	572.2	552	0.794951	-0.331062	0.673883	0.171416	NO
Q12797	ASPH	772.8	454.4	205.7	147.4	355.3	635.3	0.794194	-0.332437	0.673487	0.171671	NO
O75531	BANF1	1103.3	878.2	373.1	565.3	572.3	729.8	0.793086	-0.334451	0.505858	0.295971	NO
Q92544	TM9SF4	86.9	64.2	35.2	11.6	51.4	84.5	0.791734	-0.336913	0.643058	0.19175	NO
P02452	COL1A1	248.5	178	95.4	151	124.2	137.4	0.790573	-0.33903	0.462765	0.334639	NO
P54709	ATP1B3	355.6	201.6	92.3	52.4	214	246.3	0.789376	-0.341215	0.663114	0.178412	NO
P40429	RPL13A	682.8	431.2	188.1	102	397.8	526.1	0.787881	-0.34395	0.653603	0.184686	NO
Q0ZGT2	NEXN	19.5	13.3	7.6	6.2	8.7	16.9	0.787129	-0.345329	0.576188	0.239436	NO
P51153	RAB13	628.7	365.4	159.2	87.1	336.3	482.9	0.785832	-0.347707	0.668321	0.175015	NO
Q9Y3A5	SBDS	559.8	359	147.9	101.4	285.4	448.5	0.783069	-0.352788	0.645976	0.189784	NO
Q9Y4P3	TBL2	225.4	130.5	56.4	24.5	143.5	154.6	0.78244	-0.353948	0.665798	0.176658	NO
P14618	PKM	2101.5	1267	554.5	521.4	1022.2	1524.4	0.782055	-0.354659	0.620948	0.206945	NO
P35249	RFC4	279.6	144.5	55.6	45.3	117.6	212.1	0.781739	-0.355242	0.68903	0.161762	NO
P62424	RPL7A	1280.8	723.2	338.3	175.8	811.3	838.3	0.779319	-0.359713	0.647287	0.188903	NO
Q9HD45	TM9SF3	53.8	34.3	11.5	5.7	25.4	46.5	0.779116	-0.360089	0.688021	0.162398	NO
Q92820	GGH	85.4	60.1	26.2	27.2	34	72.5	0.778684	-0.360891	0.598882	0.222659	NO
Q13724	MOGS	186.8	94.4	33.1	28.9	105.1	110.6	0.778237	-0.361718	0.677409	0.169149	NO
O43252	PAPSS1	36.2	24.2	13.2	8.8	24.7	23.7	0.777174	-0.363691	0.550633	0.259138	NO
Q02241	KIF23	396.7	240.3	93.2	73	253.1	241.1	0.776773	-0.364434	0.632632	0.198849	NO
Q9NV70	EXOC1	24.6	16.3	8.8	6.7	13.4	18.5	0.77666	-0.364645	0.551679	0.258313	NO
Q13619	CUL4A	229.3	115.8	54.5	29.1	145.3	135.6	0.775776	-0.366288	0.661658	0.179367	NO
Q92575	UBXN4	801.7	438.5	192.8	129	457.1	524.5	0.775017	-0.367699	0.643353	0.19155	NO
Q9P0L0	VAPA	1482.4	897.6	387.5	234.1	576.6	1331.5	0.774056	-0.36949	0.669278	0.174393	NO
P61353	RPL27	750.8	474.2	198.9	144.5	344.9	611.8	0.773369	-0.370771	0.633997	0.197913	NO
Q9NXE4-4	SMPD4	147.9	88.9	39.7	21.9	76.8	115.1	0.773237	-0.371018	0.639824	0.193939	NO
Q02388	RRBP1	36.8	25.4	10.9	17.8	18	20.6	0.771546	-0.374176	0.501771	0.299494	NO
Q86V48	AUP1	98	68.4	35	39.7	48.1	67.4	0.770606	-0.375935	0.48343	0.315667	NO
P85037	FOXK1	116.1	68.3	29.8	26.7	62.9	75.4	0.770308	-0.376492	0.600952	0.22116	NO
Q8IXB1	DNAJC10	179.4	106.5	48.3	44.3	89.2	123.5	0.769001	-0.378943	0.59262	0.227224	NO
P46779	RPL28	434.2	278.2	132.3	81.1	243.6	324.4	0.768438	-0.379998	0.594132	0.226117	NO
O75694	NUP155	394.2	227.5	105.9	68.4	226.3	264.1	0.768004	-0.380814	0.613368	0.212279	NO
Q99442	SEC62	189.4	112.3	50.1	23.3	107.1	139	0.765776	-0.385006	0.631907	0.199347	NO
P46778	RPL21	437	281.1	128.9	78.4	234.5	335.1	0.765053	-0.386368	0.598446	0.222975	NO
P11279	LAMP1	29	18.7	7.9	10.6	11.4	20.4	0.76259	-0.391021	0.555846	0.255046	NO
P11233	RALA	137.3	89.4	36.6	34.3	62.1	104.3	0.762248	-0.391667	0.588189	0.230483	NO
Q86XR7-2	TMED7-TICAM2; TICAM2	41.4	30.9	11.7	12.2	19.4	32.3	0.760714	-0.394573	0.557993	0.253372	NO
Q9Y320	TMX2	219.6	130.1	63	25.2	112.9	175.6	0.760116	-0.395708	0.627712	0.202239	NO
Q9UKM7	MAN1B1	138.8	91.1	31.8	14.8	63.2	120.9	0.760031	-0.395871	0.655999	0.183097	NO
P08572	COL4A2	257.8	166	73.2	66	113.5	197.8	0.759155	-0.397534	0.576795	0.238978	NO
Q5T1J5	CHCHD2P9	50.3	30.1	11.4	11.2	26.8	31.5	0.757081	-0.401481	0.592531	0.227289	NO
Q9NZ01	TECR	429.3	308.8	153.9	127.7	207.7	339.2	0.756278	-0.403011	0.511835	0.29087	NO
Q5SSJ5	HP1BP3	43.4	22.5	9.9	4.1	29.3	23.7	0.753298	-0.408707	0.64164	0.192709	NO
P51148-2	RAB5C	91.7	53.9	30.5	16	42.4	74.2	0.752981	-0.409314	0.586003	0.2321	NO
P68431	HIST1H3F; HIST1H3C; HIST1H3D; HIST1H3G; HIST1H3H; HIST1H3B; HIST1H3A; HIST1H3E; HIST1H3I; HIST1H3J	41.3	26.7	8.1	3	20.9	33.4	0.752957	-0.409361	0.655996	0.183099	NO
Q9H4I3	TRABD	70.6	43.1	15	12.2	45.9	38.4	0.749806	-0.415411	0.602783	0.219839	NO
Q5SRE5	NUP188	55.1	39.4	14.9	13.1	36.9	31.9	0.748629	-0.417677	0.541726	0.266221	NO
P11388-4	TOP2A	4959.1	2892.2	1207.3	503	2045.2	4216.4	0.74676	-0.421283	0.643212	0.191646	NO
O60911	CTSL2; CTSV	26.8	23.9	11.2	11.1	16.3	18.8	0.746365	-0.422047	0.379344	0.420967	NO
Q9NZN4	EHD2	32.8	19.3	5	3.9	19.3	19.4	0.74606	-0.422637	0.638939	0.19454	NO
Q8NFW8	CMAS	53.6	33.3	11.4	10.5	18.8	44	0.745677	-0.423378	0.625991	0.203432	NO
P49916	LIG3	148	91.4	36.1	15	98	91.3	0.741561	-0.431363	0.601028	0.221106	NO
Q8NBJ5	COLGALT1; GLT25D1	1326.4	873.2	388.8	283.5	687.8	944.3	0.740071	-0.434264	0.536492	0.270437	NO
Q9BZL1	UBL5	20.7	13.6	4.8	5.5	11.4	11.9	0.736573	-0.4411	0.532897	0.273357	NO
Q8N490-2	PNKD	72	40.4	16.4	8.2	53.3	33.3	0.736025	-0.442174	0.613528	0.212166	NO
A1L0T0	ILVBL	133.8	85.6	38.1	23.6	83.5	82.4	0.735922	-0.442375	0.541254	0.266599	NO
Q9Y2K7	KDM2A	31.2	14.6	7.2	7.1	13.1	18.8	0.735849	-0.442518	0.58459	0.233148	NO
P07942	LAMB1	42.8	25.3	12.1	18.5	19.2	21.2	0.734414	-0.445335	0.470989	0.326989	NO
P14635	CCNB1	175.6	102.8	41.9	26.1	90.7	118	0.733063	-0.447991	0.579205	0.237167	NO
P28702-3	RXRB	91.1	43.5	23.4	10.6	62	43.2	0.732911	-0.448289	0.604647	0.218498	NO
P35659	DEK	873	497.3	197.4	130.8	437.5	580.6	0.732857	-0.448396	0.586313	0.23187	NO
P60709	ACTB	1888.1	1459.2	537.4	686	695.4	1459.5	0.731305	-0.451455	0.50344	0.298052	NO
P60468	SEC61B	421.9	209	103.5	44.6	253.5	237.8	0.729711	-0.454602	0.596602	0.224315	NO
P52569-3	SLC7A2	19.4	11.5	4.8	5.3	7.1	13.6	0.728291	-0.457412	0.546572	0.262353	NO
Q6NUT3-3	MFSD12	47.4	37.2	13.3	13.6	26.7	30.6	0.724208	-0.465523	0.471747	0.326291	NO
P01045-1	KNG1	34	39.4	27.3	18.5	28.8	25.6	0.723932	-0.466073	0.116384	0.934106	NO
O95197	RTN3	50.4	31.9	17.9	8.4	27	37.1	0.723553	-0.46683	0.504901	0.296794	NO
P05114	HMGN1	246.3	146	64.4	63	131.3	135.6	0.722356	-0.469218	0.503901	0.297655	NO
Q10471	GALNT2	3186.6	1900.1	818.6	277	1714.3	2267.7	0.721217	-0.471496	0.577302	0.238597	NO
P32969	RPL9	147.3	70.4	34.4	18.6	58.3	104.8	0.720746	-0.472438	0.60267	0.21992	NO
Q96QC0	PPP1R10	20.7	14.3	4.3	2.1	10.4	15.8	0.720102	-0.473727	0.587026	0.231342	NO
Q9NRG9	AAAS	277	169.4	70.9	48.6	133	190.1	0.718539	-0.476863	0.538965	0.26844	NO
Q13418	ILK	382.9	244.4	107.3	65.6	167.7	294.5	0.718486	-0.476968	0.541852	0.266119	NO
Q9BUM1	G6PC3	24.6	16.8	7.5	6.3	14.2	14.6	0.717791	-0.478363	0.460007	0.337236	NO
Q02878	RPL6	1231.1	738.3	339.2	150.4	599.3	905.6	0.717015	-0.479926	0.55511	0.255621	NO
P84098	RPL19	463.4	269.1	121.2	52.1	268.8	290.8	0.716528	-0.480905	0.553794	0.256651	NO
Q9H223	EHD4	123.6	69.2	30.5	22.2	72.7	64.6	0.714286	-0.485427	0.533079	0.273208	NO
O60264	SMARCA5	1122.3	706.1	303.2	142.5	498.1	877.1	0.712	-0.49005	0.554518	0.256084	NO
O95782	AP2A1	470.8	286.2	133.2	71.3	168.9	393.3	0.711638	-0.490785	0.564553	0.248295	NO
Q5VZL5	ZMYM4	38.4	19	8.9	9.1	23.6	14.4	0.710407	-0.493282	0.542936	0.265252	NO
Q9NQS7	INCENP	277.2	128	67.8	34.4	164.7	136.8	0.710148	-0.493808	0.56917	0.244758	NO
Q29RF7	PDS5A	821.4	504.4	209.1	113.3	438.1	537.7	0.709558	-0.495008	0.533494	0.27287	NO
Q9P2E9	RRBP1	1458.8	941.5	439.7	342.8	739.8	930.5	0.708838	-0.496472	0.464666	0.332859	NO
Q96T88-2	UHRF1	299.1	172.7	82.9	46.6	152.4	193.8	0.708131	-0.497913	0.519481	0.28443	NO
O60762	DPM1	261.1	159.2	65	27.3	147.6	167.3	0.705131	-0.504037	0.541519	0.266387	NO
P28347	TEAD1	174	122.2	51	20.9	56.3	167.3	0.704205	-0.505932	0.578635	0.237596	NO
Q96EE3-1	SEH1L	33.5	20	6.8	6.7	9.1	26.6	0.703151	-0.508094	0.58057	0.236145	NO
Q9UHQ4-2	BCAP29	23.5	13.2	5.2	2.9	9.7	16.8	0.701671	-0.511134	0.564653	0.248218	NO
Q8NCU8-1	LINC00116; SMIM37	144.9	77.7	34.8	26.5	68	85.9	0.700855	-0.512813	0.521271	0.282937	NO
Q9BY42	RTFDC1	96.5	61.4	31.2	17	73.6	41.8	0.700159	-0.514246	0.491512	0.308466	NO
Q15651-2	HMGN3	149.8	93.5	47.1	30.7	86.2	86.2	0.69938	-0.515851	0.452297	0.344576	NO
P21291	CSRP1	1155.5	628.5	249.2	158.9	429.6	832.6	0.698947	-0.516744	0.567228	0.246242	NO
P04844	RPN2	771.6	476.9	205.3	151.7	397.5	466.6	0.698721	-0.517212	0.483787	0.315346	NO
Q16706	MAN2A1	122.8	96.9	42.6	15	69.9	98	0.697293	-0.520163	0.47916	0.319519	NO
Q9H2H9	SLC38A1	27.6	18.3	8.7	5.5	13.1	19.1	0.690476	-0.534336	0.449483	0.347287	NO
P35579	MYH9	30291.4	17755.4	7172.7	4203.9	14422.4	19485.6	0.690189	-0.534936	0.517931	0.285728	NO
Q8N3U4-2	STAG2	203.7	133.3	58	34.8	98.8	138.6	0.689114	-0.537186	0.473657	0.324536	NO
Q9UNW9	NOVA2	36.1	24.1	11	7.1	22.3	19.6	0.688202	-0.539095	0.43946	0.35708	NO
P11166	SLC2A1	426.7	227.1	103.9	48.5	222.5	250	0.687607	-0.540343	0.524357	0.280373	NO
Q7Z3B0	C5orf43; SMIM15	73.4	35.1	22.7	10.8	46.8	32.5	0.686738	-0.542169	0.500151	0.300899	NO
Q96N66	MBOAT7	36.9	26.1	9.1	4.3	16.5	28.7	0.686546	-0.542571	0.521249	0.282955	NO
Q16527	CSRP2	1681	912.6	351.6	175.2	602	1241.7	0.685488	-0.544796	0.5662	0.247031	NO
P56270-2	MAZ	73.5	49.9	15.2	14.9	37	43	0.684704	-0.546447	0.485268	0.314018	NO
P24468	NR2F2	22.2	9.8	5.4	3.7	13.1	8.8	0.684492	-0.546894	0.529239	0.276348	NO
Q86V85	GPR180	21.1	14	6.5	3.8	10.9	13.7	0.682692	-0.550693	0.440465	0.356089	NO
Q15005	SPCS2	312.4	200.1	88.1	46.8	132.1	227.9	0.677323	-0.562085	0.481034	0.317825	NO
Q9NTJ5	SACM1L	298.7	198.8	88.7	51.6	131.4	212.8	0.675196	-0.566621	0.453073	0.343831	NO
A2A3N6	PIPSL	28.1	17.6	10.3	5.2	10.4	22.1	0.673214	-0.570862	0.443864	0.35275	NO
Q9BQG0-2	MYBBP1A	82.9	50.7	18.6	18.9	42.7	40.6	0.671485	-0.574573	0.452785	0.344108	NO
Q9Y2H6	FNDC3A	28.1	14.4	6.4	5.2	7.1	20.5	0.670757	-0.576139	0.537025	0.270006	NO
Q92643	PIGK	26.2	23.9	10.9	5.3	17.4	18.1	0.668852	-0.58024	0.346779	0.459947	NO
Q14432	PDE3A	24.6	20.8	8.9	5.7	10.2	20.4	0.668508	-0.580983	0.403209	0.39447	NO
Q14008-3	CKAP5	2110.8	1284.2	542.9	220.2	722.5	1686.4	0.66764	-0.582857	0.523358	0.281201	NO
P61254	RPL26	422.6	286.7	124.2	66.2	204.3	284.5	0.665867	-0.586694	0.43558	0.360932	NO
P61009	SPCS3	343.5	185.4	82.8	49.9	147.6	209.2	0.664868	-0.588859	0.48489	0.314357	NO
Q96HY6	DDRGK1	184.9	121.9	42.9	41.8	106.9	82.7	0.66171	-0.595729	0.43277	0.363743	NO
P55061-2	TMBIM6	18.7	17.4	5.5	2.6	8.2	16.6	0.658654	-0.602408	0.463644	0.333816	NO
Q9BPX3	NCAPG	114.4	78.8	34	13.1	62.7	73.8	0.658451	-0.602853	0.434651	0.36186	NO
Q9Y679	AUP1	391	248.6	108.6	67.7	212.3	212.1	0.657712	-0.604472	0.418274	0.378539	NO
Q99720	SIGMAR1	160.3	118.3	45.8	28.2	86.3	98.8	0.657522	-0.60489	0.405794	0.391695	NO
Q658P3-2	STEAP3	41.2	22.5	10.6	5.4	17.9	25.5	0.656797	-0.606481	0.469912	0.327983	NO
P62899	RPL31	854.4	453.8	190.1	85.9	433.9	463.8	0.656477	-0.607183	0.493707	0.30653	NO
P83881	RPL36A	121.3	78.4	34.6	18	54.4	80.7	0.653436	-0.613883	0.430969	0.365554	NO
P62277	RPS13	88.6	65.1	35.7	18.1	38.7	66.7	0.652059	-0.616925	0.35043	0.455398	NO
P61619	SEC61A1	232.7	186.9	77.2	57	108.6	157.6	0.650564	-0.620238	0.348318	0.458025	NO
Q9UM00	TMCO1	313	201.1	84	46.2	168.8	173.7	0.649891	-0.62173	0.422355	0.374322	NO
Q99805	TM9SF2	187.9	116.7	45	22.5	68.5	135.4	0.647597	-0.626831	0.479267	0.319422	NO
Q9P035	PTPLAD1; HACD3	30.2	23	11.3	3.1	13.2	25.4	0.646512	-0.629252	0.420743	0.375983	NO
Q9H967	WDR76	18.7	14.6	4.8	3.5	7.9	13.2	0.645669	-0.631133	0.417867	0.378962	NO
P28370	SMARCA1	219	143.6	58.4	20.9	124.7	126	0.645131	-0.632337	0.43898	0.357555	NO
Q9BT22	ALG1	37.1	25.2	9.4	7.3	23	15.9	0.644351	-0.63408	0.408644	0.388655	NO
O15260	SURF4	124.5	77.8	36.2	21.7	50.5	81.1	0.642767	-0.637632	0.407755	0.3896	NO
P46063	RECQL	771.2	467.3	185.3	109.3	293.6	510.4	0.641452	-0.640586	0.453316	0.343599	NO
O15258	RER1	140.6	89.6	42.6	27.5	73.2	73.6	0.63893	-0.646271	0.365134	0.437548	NO
P84101	SERF2	96.5	55	21	6.1	59.7	44	0.636522	-0.651718	0.482287	0.316695	NO
P68032	ACTC1	449	306.2	109.6	148	113.7	284.4	0.631475	-0.663201	0.394063	0.404435	NO
Q8IWS0	PHF6	183.9	124.3	53.6	27.3	89	112	0.631012	-0.664262	0.382137	0.417781	NO
Q02543	RPL18A	631	430.8	184.7	95.7	266.6	419	0.626795	-0.673934	0.385466	0.414014	NO
O95297	MPZL1	159.5	108.5	38.5	23.1	77.3	91.5	0.626101	-0.675532	0.402112	0.395653	NO
Q01970	PLCB3	37.5	23.6	10.3	6	22.2	16.2	0.621849	-0.685364	0.381767	0.418202	NO
Q96CW1	AP2M1	296.2	175.1	72.2	42.1	114	181.8	0.621711	-0.685684	0.419694	0.377067	NO
Q71DI3	HIST2H3A; HIST2H3C; HIST2H3D	105.4	52.1	16.8	4.7	40.3	61.9	0.61331	-0.705311	0.504588	0.297063	NO
P46977	STT3A	744.8	454.7	208.5	100	351.9	408	0.610724	-0.711407	0.371395	0.430163	NO
P40938	RFC3	134	71.6	29.9	16.3	51.9	74.1	0.604246	-0.726791	0.420222	0.376521	NO
O00410-3	IPO5	21.2	12.9	7.1	4.7	10.2	9.9	0.601942	-0.732304	0.287926	0.540719	NO
Q13769	THOC5	32.2	18.5	10.5	4.7	18.5	13.6	0.601307	-0.733826	0.339946	0.46859	NO
O15427	SLC16A3	1285.6	788.8	290.7	160.6	454.2	796.7	0.596804	-0.744672	0.404003	0.393615	NO
O00461	GOLIM4	165	103.3	47.5	22.6	62.9	101.4	0.59183	-0.756745	0.352267	0.453128	NO
Q5BJF2	TMEM97	35.4	21.2	10.2	6.6	12.9	20	0.591317	-0.757995	0.332296	0.478474	NO
Q9BW60	ELOVL1	33.5	23.7	11.1	2.3	27	11	0.590044	-0.761106	0.391035	0.407785	NO
Q9NQW6	ANLN	886.5	564.6	236.3	135.3	332.6	519.7	0.585279	-0.772803	0.344984	0.462201	NO
P18031	PTPN1	53.6	23.4	16.3	14	20.4	20.2	0.585209	-0.772976	0.329411	0.482262	NO
O95159	ZFPL1	72.8	54.5	18.1	9.3	33.8	41.9	0.584594	-0.774493	0.345147	0.461996	NO
Q99808-2	SLC29A1	99	62.9	24	15.5	41.7	51.3	0.583647	-0.776832	0.345635	0.461382	NO
P18124	RPL7	1083.1	663	279.4	131.6	466.5	580.6	0.58193	-0.781082	0.352231	0.453172	NO
Q8NC56	LEMD2	362.8	234.1	98.7	46.6	198.9	158.5	0.580794	-0.783903	0.335269	0.474607	NO
Q7L311	ARMCX2	288.3	137	70.5	19.8	119.2	146.2	0.575232	-0.797784	0.402448	0.39529	NO
P84243	H3F3A; H3F3AP4; H3F3B	458.6	268.5	102.1	45.5	173.6	256.6	0.573685	-0.801668	0.381376	0.418647	NO
Q14554	PDIA5	76.2	52	20.7	16.1	31.6	37.7	0.573539	-0.802036	0.288375	0.540043	NO
Q14739	LBR	2522.7	1487.2	684.2	303.1	1100.3	1277.5	0.571121	-0.808131	0.333541	0.47685	NO
P40937	RFC5	166.3	90.7	31.7	23.6	55.8	85.3	0.570488	-0.809731	0.38922	0.409805	NO
Q8TCJ2	STT3B	160.8	109.3	45.1	15.9	90.6	72.9	0.569162	-0.813088	0.324692	0.488529	NO
O43731-2	KDELR3	32.8	20.8	9	3.8	13.4	18.4	0.56869	-0.814285	0.328628	0.483295	NO
P08651	NFIC	29.1	22.3	8	5.4	10.2	18.1	0.56734	-0.817714	0.302047	0.519926	NO
O75915	ARL6IP5	120.7	71.6	31.4	17.1	56.9	52.7	0.566384	-0.820149	0.323553	0.490055	NO
Q86YN1	DOLPP1	31.8	17.6	6.8	3.6	12.3	15.9	0.565836	-0.821543	0.372545	0.428822	NO
P57088	TMEM33	221.8	126.2	58.5	50.1	65.2	114.7	0.565806	-0.821621	0.314803	0.501961	NO
Q92896-2	GLG1	605.4	376.5	162.3	82.1	191.9	372.5	0.565024	-0.823617	0.340351	0.468073	NO
Q8N6L1-2	KRTCAP2	55	35.9	20.7	9.7	18.3	34.6	0.560932	-0.834102	0.255558	0.592511	NO
P81605-2	DCD	30.2	214.5	57	74.4	56.7	34	0.547232	-0.869775	0.481003	0.317852	NO
Q9UBU9	NXF1	38.3	25.8	12.2	8.3	18.7	14.6	0.545216	-0.8751	0.227468	0.64308	NO
P78527	PRKDC	4293.3	2433.3	970.9	413.3	1496.4	2232.8	0.538162	-0.893888	0.340838	0.467452	NO
Q96KA5	CLPTM1L	194	124	52.6	31.7	69.4	97.9	0.536967	-0.897094	0.273461	0.563104	NO
Q69YH5	CDCA2	106.5	75.5	32.3	16.7	48.3	49.1	0.532431	-0.909333	0.236678	0.625843	NO
Q7Z7H5	TMED4	21.5	17	7.8	7.4	7.5	9.7	0.531317	-0.912354	0.152535	0.816629	NO
O60885	BRD4	45.8	32.6	12.6	4.2	22.6	21.5	0.530769	-0.913843	0.277825	0.556228	NO
P20908	COL5A1	841.4	650.4	275.3	253.3	277.5	394.7	0.523739	-0.933079	0.178048	0.749463	NO
Q99986	VRK1	783.4	490.8	220.8	103.8	293	386	0.523612	-0.93343	0.263063	0.579941	NO
Q5SNT2	TMEM201	56.5	38.4	18.1	12.9	20.8	25.2	0.521239	-0.939983	0.196872	0.705816	NO
Q8N5M9	JAGN1	75.5	55.7	26.2	9.7	32.3	39.7	0.51906	-0.946028	0.210326	0.677107	NO
Q9BQB6	VKORC1	222.5	132.6	65.3	42	90.9	83.8	0.515461	-0.956064	0.230285	0.637735	NO
Q8TBM8	DNAJB14	149.7	80.8	36.5	27.5	48.5	60.4	0.510861	-0.968996	0.273312	0.563341	NO
Q9NVJ2	ARL8B	37.5	21.7	13.3	4.3	14.5	18	0.507586	-0.978275	0.220267	0.657051	NO
Q9H3H5	DPAGT1	46.5	34.9	10.9	7	18.9	20.7	0.504875	-0.986001	0.24995	0.602146	NO
P67812-3	SEC11A	1024.8	710.6	336.1	174.9	430.6	428.8	0.4993	-1.00202	0.185403	0.731883	NO
Q13190	STX5	35.7	23.6	10.2	7.4	9.1	18.2	0.499281	-1.00208	0.224992	0.647834	NO
Q9UNL2-2	SSR3	1367	772	351.9	123.1	666.8	447.7	0.496849	-1.00912	0.279372	0.553816	NO
Q15004	KIAA0101; PCLAF	85.8	46.6	20.6	10.2	31.1	34.5	0.495425	-1.01326	0.276021	0.559058	NO
Q9UBM7	DHCR7	358.5	222.1	95.5	30.9	148.6	154.9	0.494601	-1.01566	0.255882	0.591961	NO
P61803	DAD1	22.3	15.7	7.7	4.3	7.4	10.9	0.49453	-1.01587	0.171752	0.765097	NO
Q92504	SLC39A7	162.9	98	42.5	17.7	64.4	62.3	0.475939	-1.07115	0.235344	0.628297	NO
Q9NRP0-2	OSTC	83.8	49.2	25.5	12.2	24.1	39.1	0.47571	-1.07185	0.211275	0.675153	NO
Q15363	TMED2	66.5	48.2	28.2	16.6	17.4	32.5	0.46536	-1.10358	0.105326	0.977463	NO
Q9UFC0	LRWD1	22.1	15.3	6.3	3.1	5.9	11.3	0.464531	-1.10615	0.205872	0.686403	NO
A8MTT3	LOC100505876; CEBPZ-AS1; CEBPZOS	86.2	59.1	22.2	12.5	26.9	37	0.456119	-1.13252	0.20104	0.696717	NO
P24390	KDELR1	288.2	196.9	97.9	56.2	93.7	115.4	0.45506	-1.13587	0.139867	0.854285	NO
Q14241	TCEB3; ELOA	38.9	22.1	7.6	3.1	14.2	13.7	0.451895	-1.14594	0.267633	0.57246	NO
Q6AZY7	SCARA3	58.7	36.1	14.3	7.9	17.7	23	0.445463	-1.16662	0.211153	0.675403	NO
Q5SWX8	C1orf27; ODR4	36.5	26.3	10.8	7.7	7.4	16.9	0.434783	-1.20163	0.161905	0.790739	NO
Q6Y1H2	PTPLB; HACD2	198	117.7	56.9	22.7	87.8	50.9	0.433172	-1.20699	0.192755	0.714993	NO
P53350	PLK1	31.9	23.6	11.3	6	9.4	11.9	0.408683	-1.29095	0.101839	0.992087	NO
Q9Y6A9	SPCS1	209.6	118.7	60.5	24.9	50.2	79.8	0.398405	-1.32769	0.166726	0.777997	NO
O00767	SCD	229.3	143.8	64	26.6	68.2	75.2	0.388927	-1.36243	0.150064	0.823724	NO
Q8TB61	SLC35B2	92.4	61.8	25.3	7.2	31.4	26.6	0.363231	-1.46104	0.140338	0.852823	NO
Q96ET8	FAM18B2; TVP23C; FAM18B2-CDRT4; TVP23C-CDRT4	38.1	24.4	12.6	7.2	7.2	12	0.351531	-1.50827	0.0976487	1.01033	NO
Q8IV08	PLD3	34.9	23.5	11	6.8	8.9	8	0.341499	-1.55005	0.0927932	1.03248	NO

## Sheet: siLONP1 insoluble fraction
Accession	Gene Symbol	NTC1	NTC2	NTC3	siLonp1	siLonp2	siLonp3	fold change siLONP1/NTC	log2 siLONP1/NTC	p-value	-log10 p-value	Mitochondrial Localization
P82921	MRPS21	203.6	183.5	223.9	1250.8	1365.2	1330.8	6.45957	2.43271	7.81499e-06	5.10707	YES
Q7Z6M4	MTERFD2; MTERF4	41.9	43	40	247.5	262.9	297.1	6.46517	2.42374	0.000336094	3.47354	YES
Q8ND61	C3orf20	65.3	59	83.9	328.8	419.5	429.7	5.65802	2.24867	0.000833824	3.07893	NO
P13804-2	ETFA	80.4	73.2	85.2	405.5	461.3	462.5	5.56658	2.21646	7.8311e-05	4.10618	YES
Q9NWT8	AURKAIP1	84.6	65.6	99.8	335.4	439.9	494.1	5.0776	2.09745	0.00313703	2.50348	YES
P82673	MRPS35	1111.4	965.9	1263.4	5082.8	5920.4	5951.1	5.07507	2.088	0.000159146	3.7982	YES
O95900	TRUB2	1034.6	946.4	1205.8	4949.9	5221.6	5540.7	4.9304	2.04567	8.79926e-05	4.05555	YES
Q9Y676	MRPS18B	345.8	287.7	347.4	1480.3	1626.5	1535.9	4.7331	1.98386	4.62771e-06	5.33463	YES
Q8TCC3	MRPL30	609.1	527.6	676.6	2715.7	2910.3	2847.3	4.67286	1.96764	6.37318e-06	5.19564	YES
P82930	MRPS34	986.9	888.2	1061.1	4116.8	4597.3	4821.8	4.61001	1.94618	0.000189967	3.72132	YES
P05166	PCCB	1372.8	1266.3	1513.6	5974.8	6480.3	6595.9	4.58762	1.93843	4.65231e-05	4.33233	YES
Q99714-2	HSD17B10	19.6	20.5	16.9	84.3	89.4	90.4	4.63333	1.93394	6.17566e-05	4.20932	YES
Q9Y3D5	MRPS18C	79.3	82.2	95.3	369.7	382.8	410.3	4.52804	1.9179	0.000109229	3.96166	YES
P09001	MRPL3	1886.7	1739.1	2013.1	8172.5	8525.4	8503	4.46912	1.89912	6.41165e-06	5.19303	YES
P31327	CPS1	13531.8	11964.6	16172.4	56587.1	66249.1	62546.1	4.44895	1.89811	7.31873e-05	4.13556	YES
Q96EH3	MALSU1	59.6	49.3	48.4	233.4	198.6	268.8	4.45518	1.89464	0.00246463	2.60825	YES
Q9Y3D3	MRPS16	303	312.4	325.8	1298.6	1429	1459.9	4.44911	1.88772	9.24937e-05	4.03389	YES
P21912	SDHB	1408.5	1246.6	1474.9	5754.1	6285.5	6199	4.41613	1.88306	1.966e-05	4.70642	YES
P53597	SUCLG1	606.2	557.2	783.2	2504.7	2936.5	2940.2	4.30566	1.853	0.000246135	3.60883	YES
Q96A35	MRPL24	872.7	756.9	921.7	3455.8	3696.2	3788.1	4.28805	1.84257	4.47598e-05	4.34911	YES
P82914	MRPS15	1267.1	1152.3	1283.9	4863.5	5433.8	5447.2	4.25148	1.8259	7.31182e-05	4.13597	YES
P49406	MRPL19	978.6	873.2	1078.2	3894	4168	4261.4	4.20594	1.81484	4.39583e-05	4.35696	YES
Q9NQ50	MRPL40	519.5	480.2	594.5	2101.5	2267.8	2330.8	4.2028	1.81344	6.6093e-05	4.17984	YES
Q9NPE2	NGRN	162.5	133.8	173.5	600.8	672.2	696.5	4.19221	1.81292	0.000176034	3.7544	YES
Q13084	MRPL28	1297.1	1213.9	1455.3	5047.4	5939.2	5682.9	4.20278	1.81101	0.000105157	3.97816	YES
O94925-3	GLS	1618.7	1578	1819.8	6740.8	7226.6	6948.2	4.16936	1.79758	3.94167e-06	5.40432	YES
P98164	LRP2	105.3	84.2	111.7	393.3	423.7	430.9	4.14309	1.79728	4.82691e-05	4.31633	NO
Q14197	ICT1; MRPL58	585.3	596.5	616.8	2424.6	2519.9	2516.6	4.14828	1.78604	1.29704e-05	4.88705	YES
Q9NX20	MRPL16	725.7	653.4	801.4	2773.7	3106.7	3049.4	4.0953	1.77533	4.50654e-05	4.34616	YES
Q9BYD2	MRPL9	1322.5	1312.6	1400.6	5070.9	5869.9	5650	4.11101	1.77403	8.72966e-05	4.059	YES
Q5T653	MRPL2	1037.5	882.4	1092.7	3826.1	4171.4	4157.4	4.03469	1.75499	3.16393e-05	4.49977	YES
Q9H3L0	MMADHC	675.3	587.8	717.7	2637.1	2607.5	2743.7	4.03287	1.75446	3.44212e-05	4.46317	YES
Q9BZE1	MRPL37	922.6	838.1	1044.9	3499	3843.1	3847.3	3.98824	1.73786	4.89239e-05	4.31048	YES
P82663	MRPS25	780.1	719.9	939	3077.5	3409.3	3206.8	3.97442	1.73357	1.20341e-05	4.91959	YES
Q3SY69	ALDH1L2	326.5	295.4	371.3	1236.7	1383.8	1319.9	3.96738	1.73002	2.12543e-05	4.67255	YES
Q86TS9	MRPL52	113.8	81.9	161.3	294.2	559	538.8	3.89916	1.72429	0.0208501	1.68089	YES
P08559	PDHA1	2234.9	2147.8	2636.4	8882	9309.1	9496.4	3.94459	1.72121	3.14338e-05	4.5026	YES
Q96EL3	MRPL53	345.1	322.4	436.2	1351.5	1456.3	1489.6	3.89363	1.70669	8.11619e-05	4.09065	YES
Q9H0U6	MRPL18	715.4	652.4	772.1	2566.9	2914.5	2818.7	3.87873	1.69511	5.13749e-05	4.28925	YES
P82912	MRPS11	215.6	211.1	242	864.5	822.9	876.4	3.83401	1.67803	5.99827e-05	4.22197	YES
Q9NRX2	MRPL17	489.5	525.4	518.1	1833.6	2038.4	2023.9	3.84599	1.67432	9.51921e-05	4.0214	YES
P82650	MRPS22	1995.1	1775.2	2203.9	7322.1	7800.2	7659.7	3.8134	1.67304	7.98296e-06	5.09784	YES
Q9Y3D9	MRPS23	631.2	595.9	810.1	2418.7	2634.6	2658.8	3.78564	1.66594	7.95807e-05	4.09919	YES
Q9BRT2	MNF1; UQCC2	835.4	735.7	886.5	3034.1	3177.3	3097.7	3.78788	1.66219	2.00043e-06	5.69888	YES
P82933	MRPS9	1822	1748.2	2058.9	6729.5	7316.5	7215.1	3.777	1.65642	2.48392e-05	4.60486	YES
Q9NS18	GLRX2	314.2	303.8	315.3	1132.8	1215.9	1172.8	3.77317	1.64975	9.07364e-06	5.04222	YES
O43678	NDUFA2	1028.7	1115.7	1274.3	4120.7	4647.5	4112.9	3.76784	1.64851	2.97137e-05	4.52704	YES
Q9P2P6	STARD9	88.5	77.3	96.8	301.9	333.6	336.4	3.70107	1.63029	8.04239e-05	4.09461	NO
Q9Y2Q9	MRPS28	165	159.3	186.4	600.1	629.4	657.6	3.69512	1.62526	8.07266e-05	4.09298	YES
P30084	ECHS1	1392.5	1274.5	1577.4	4874	5442.8	5328.2	3.68603	1.62356	4.77813e-05	4.32074	YES
Q9Y6G3	MRPL42	286.6	274.6	320.1	1100.5	1083.6	1058.4	3.67922	1.61808	2.67659e-06	5.57242	YES
Q9Y399	MRPS2	1341.4	1373.9	1515.8	4975.7	5246.5	5303.3	3.66938	1.61181	3.5691e-05	4.44744	YES
P14406	COX7A2	522.7	537.2	641.9	2053.5	2248.2	1915.9	3.65354	1.60604	2.97794e-05	4.52608	YES
A0A0B4J2D5	C21orf33; LOC102724023	86.8	87.5	109.2	337	347.7	337.8	3.6067	1.59139	6.24236e-06	5.20465	NO
O43674-2	NDUFB5	15.7	14.5	18.9	50.6	58.3	67.2	3.58656	1.58734	0.00222727	2.65223	YES
O60783	MRPS14	195.5	194.6	230.3	688.7	775.1	767.3	3.59623	1.58546	9.87145e-05	4.00562	YES
Q9UMS0	NFU1	140.2	118.3	159.3	493.3	501.3	496.8	3.56965	1.58141	5.47759e-06	5.26141	YES
P82675	MRPS5	944	861.8	1005	3182.6	3417.3	3449.3	3.57521	1.57774	4.01862e-05	4.39592	YES
Q99757	TXN2	136.7	125.4	160.6	492.9	478.7	531.9	3.5569	1.57481	0.000215536	3.66648	YES
Q6P1L8	MRPL14	657.8	597.7	602.8	2355.3	2155.1	2101	3.55777	1.56485	8.04617e-05	4.09441	YES
O75127	PTCD1	472.3	456.6	540.8	1670	1745.8	1767.7	3.52691	1.55812	2.68787e-05	4.57059	YES
Q4U2R6	MRPL51	491.3	453.1	519.6	1577.6	1787.3	1784.4	3.51728	1.55325	0.000130387	3.88477	YES
P82664	MRPS10	233.6	216.2	272.2	835.3	826.1	869.7	3.50568	1.55278	5.28756e-05	4.27674	YES
Q9GZT3	SLIRP	460.5	449.3	648.5	1531.4	1970.4	1941.2	3.49291	1.5515	0.00148518	2.82822	YES
Q9HD33	MRPL47	567.9	523.6	609	1868.7	2069.9	2017.9	3.50279	1.54742	3.41286e-05	4.46688	YES
Q9H7H0-3	METTL17	742	670.1	748.8	2376.6	2597.3	2574.3	3.49308	1.54245	3.97391e-05	4.40078	YES
Q9BT17	MTG1	363.5	344.4	391	1194.4	1250.5	1336.5	3.44108	1.52201	0.000174851	3.75733	YES
Q9HCC0	MCCC2	1175.9	1027.6	1356.8	3764	4251.2	4106.4	3.40466	1.51173	6.29767e-05	4.20082	YES
Q7Z7H8	MRPL10	392.8	356.4	441.5	1319.7	1365.2	1369.8	3.40531	1.50987	1.23064e-05	4.90987	YES
Q9P0M9	MRPL27	663.7	605.4	731.6	2122.6	2395.9	2297.7	3.40691	1.50879	4.44344e-05	4.35228	YES
Q9H2U2	PPA2	787.1	742.5	890.6	2770.6	2699.5	2756.8	3.39926	1.50585	1.78753e-05	4.74775	YES
P54886	ALDH18A1	3602.7	3301	4001.7	11518.9	12776	12668.7	3.38948	1.50195	6.56879e-05	4.18251	YES
Q5HYK3	COQ5	319.9	278.6	345.6	1022.1	1093.2	1080.7	3.38523	1.50166	1.63138e-05	4.78744	YES
Q92552	MRPS27	1638.2	1533.7	1763.1	5553.8	5621.7	5552.9	3.38975	1.49972	3.03687e-06	5.51757	YES
Q96RP9	GFM1	2346.4	2141.5	2561.9	7705.9	7982	8115.6	3.37648	1.49636	2.34903e-05	4.62911	YES
Q9HAV7	GRPEL1	1145.8	1117.8	1408.2	4111.9	4111.2	4147	3.36895	1.49429	1.82702e-05	4.73826	YES
B2RTY4	MYO9A	82.6	69.5	87.3	239	296.5	269.6	3.36299	1.49179	0.000311446	3.50662	NO
Q9NYK5	MRPL39	1100.2	1044.1	1249.1	3533.5	3942.2	3912.4	3.35596	1.48678	8.69299e-05	4.06083	YES
P51398	DAP3	821.3	803	951.1	2814.2	2927.6	2905.7	3.35773	1.48677	1.18307e-05	4.92699	YES
Q9NVH6	TMLHE	156.3	148.2	153	489.3	522.4	525	3.35891	1.48285	4.94874e-05	4.3055	YES
Q9BVG8	KIFC3	605.2	543.6	614.6	1814.7	2056.7	2031.2	3.34728	1.48142	0.000113616	3.94456	NO
Q5T2R2	PDSS1	59.6	56.8	75.5	212	219.2	208.6	3.33403	1.48025	5.63715e-06	5.24894	YES
Q8N4T8	CBR4	267	241.2	290.4	835.8	914.9	914.3	3.33709	1.47944	5.70714e-05	4.24358	YES
P10109	FDX1	219.9	217.2	251.3	734.5	783.9	769.1	3.32292	1.47053	1.68202e-05	4.77417	YES
Q9Y2R5	MRPS17	332.5	275.1	408.1	1037.9	1113.3	1143.5	3.24377	1.44789	0.000158035	3.80125	YES
Q9BYD1	MRPL13	828.5	766.6	886.9	2580.1	2729.7	2783.5	3.2608	1.44469	5.00997e-05	4.30016	YES
Q969P6	TOP1MT	176.9	166	184.4	539.1	585.8	593.7	3.25925	1.44209	8.61034e-05	4.06498	YES
Q8TAE8	GADD45GIP1	506.6	464	614.8	1490.8	1786.4	1850.4	3.23426	1.43855	0.000990217	3.00427	YES
P30837	ALDH1B1	1153.3	1068	1428.7	3655.2	4031.6	4106.7	3.2311	1.43711	0.000178863	3.74748	YES
Q5TC12	ATPAF1	240.2	219.8	292.6	747.4	815.7	861.9	3.22216	1.43337	0.000336716	3.47274	YES
Q8NCN5	PDPR	26.4	23.5	21.5	73.7	77.9	80.5	3.2507	1.43236	0.000206591	3.68489	YES
Q9NP92	MRPS30	915.4	863.3	1016.4	2807.6	3132	3040.3	3.21273	1.42277	4.98126e-05	4.30266	YES
Q9H8M1	COQ10B	227.5	203.9	256.2	681	764.2	757.5	3.20346	1.42198	0.000106752	3.97162	YES
P28331	NDUFS1	4105.9	3756	4580.1	12521	13750.3	13505.3	3.19696	1.41768	4.04832e-05	4.39273	YES
Q6PI48	DARS2	2918.7	2751.3	3414.8	9052.8	10002.1	9945.8	3.19222	1.41612	8.3561e-05	4.078	YES
Q9NW81	ATP5SL; DMAC2	341.7	360.5	324.8	1049.7	1110.4	1136.3	3.20974	1.41097	0.000191897	3.71693	YES
Q969Z0	TBRG4	1365.7	1228.3	1502.5	4108.8	4500.7	4377.4	3.17024	1.40572	2.52791e-05	4.59724	YES
Q96EY7	PTCD3	1852.1	1667.3	2089.5	5687.2	6072.1	5987	3.16395	1.40396	1.78679e-05	4.74793	YES
Q9BQ52	ELAC2	1417.7	1278.8	1531.1	4232.2	4556.1	4589.7	3.16444	1.40278	5.20675e-05	4.28343	YES
Q8TAA5	GRPEL2	250.5	251.5	282.1	757.4	807.5	913.8	3.1612	1.39948	0.00103229	2.9862	YES
Q969S9	GFM2	796.5	746.2	889.9	2427.4	2565.9	2584.8	3.11523	1.37954	3.51904e-05	4.45358	YES
P42704	LRPPRC	9068.2	8406.6	11021.3	28784	29541.4	29854.2	3.09444	1.37382	3.22082e-05	4.49203	YES
Q5T160	RARS2	499.2	498.1	586.5	1563.3	1677.2	1653.4	3.08997	1.36634	3.44155e-05	4.46325	YES
P55809	OXCT1	1448.8	1417	2021.7	4703.1	5128.2	5167.2	3.06875	1.36473	0.000238645	3.62225	YES
Q8N5N7	MRPL50	478.1	467.5	577.5	1497.7	1580	1579.8	3.05791	1.35359	3.91142e-05	4.40767	YES
Q6P161	MRPL54	114.1	102.7	140.1	326.1	357.3	402.7	3.04315	1.35317	0.00145547	2.837	YES
Q9H3H1	TRIT1	28.1	32.3	37.3	94.8	100.7	103.5	3.06039	1.35136	0.000238406	3.62268	YES
Q9H9J2	MRPL44	1183.6	1109.7	1371.1	3475.4	3884.3	3823.6	3.05188	1.35097	9.59848e-05	4.0178	YES
P55851	UCP2	405.3	360.4	352.6	1106.8	1179.8	1133.6	3.05839	1.34564	3.56375e-05	4.44809	YES
O15235	MRPS12	351.1	342.5	410.9	976.3	1217	1161	3.03694	1.34176	0.000739668	3.13096	YES
O75439	PMPCB	998.1	884	1173.4	2941.1	3125.6	3135.1	3.01155	1.33546	4.9063e-05	4.30925	YES
Q13405	MRPL49	382.7	342.9	440.6	1155	1183.3	1175.5	3.01303	1.33453	9.91e-06	5.00393	YES
O00217	NDUFS8	1196.8	1108.3	1257.5	3376.9	3658.8	3731.1	3.02217	1.33428	0.000112469	3.94897	YES
Q07021	C1QBP	962.6	887.9	1086.7	3225.9	2727.9	2873.1	3.00521	1.32949	0.000498714	3.30215	YES
Q9Y3B7	MRPL11	1233.2	1268.5	1355.2	3636.6	4010.1	3994.7	3.01833	1.32848	0.000129916	3.88634	YES
Q8WV60	PTCD2	107.1	124.9	140.8	359.4	394.3	369.8	3.01368	1.32541	9.81813e-05	4.00797	YES
A4D1E9	GTPBP10	581.8	560.4	694	1782.4	1822.5	1880.3	2.98726	1.32067	6.55011e-05	4.18375	YES
P31040	SDHA	2053.7	1894.2	2438.1	6119.4	6438.3	6469.6	2.97953	1.31845	4.14216e-05	4.38277	YES
Q99551	MTERF; MTERF1	19.7	13.8	18	47.7	50.8	53.8	2.95728	1.31371	0.000406654	3.39077	YES
P56556	NDUFA6	611.9	541.3	698.1	1690.3	1918.4	1877.2	2.96327	1.31062	0.00013554	3.86793	YES
Q9P015	MRPL15	684	618.4	849.3	1909.1	2174.1	2275.6	2.95524	1.31008	0.000735525	3.1334	YES
Q7Z2W9	MRPL21	637.4	572.6	728.8	1709.9	2008.9	2023	2.96152	1.30946	0.000531532	3.27447	YES
P82932	MRPS6	397.2	368.6	461.5	1129.7	1221.5	1223.6	2.91274	1.28456	7.29728e-05	4.13684	YES
Q96E29	MTERFD1; MTERF3	691	627.7	752.8	1901.6	2054	2075.1	2.91127	1.28256	8.0012e-05	4.09684	YES
O75394	MRPL33	146.6	130.3	172.2	407.1	436	456.8	2.89446	1.27888	0.000251349	3.59972	YES
Q8IVS2	MCAT	309.9	285.2	362.1	848.9	950.4	966.1	2.88905	1.27361	0.000269855	3.56887	YES
Q5JPH6	EARS2	540.2	500.3	606.7	1517.4	1566.5	1661.7	2.88101	1.26845	0.000173211	3.76142	YES
Q86TX2	ACOT1	765.3	710.8	861.4	2095.8	2289.8	2318.4	2.86802	1.26111	0.000129834	3.88661	NO
Q92665	MRPS31	341.9	341.7	411.5	989.1	1080.1	1070.9	2.86741	1.25945	9.64928e-05	4.01551	YES
Q6P087	RPUSD3	790.7	725.7	818.7	2152.1	2252.9	2279.6	2.86266	1.25588	4.10895e-05	4.38627	YES
Q9BYC8	MRPL32	186.4	180.4	215.1	557.2	561.5	545.3	2.8596	1.25481	4.37545e-06	5.35898	YES
Q16654	PDK4	50.6	38.2	54.2	116.4	151.8	137.8	2.83916	1.25228	0.00138151	2.85965	YES
Q96SZ6-3	CDK5RAP1	698.4	624.3	759.6	1881.5	2019.3	2028.1	2.84728	1.25118	5.62496e-05	4.24988	NO
Q96DV4	MRPL38	1177.9	1078.7	1251.2	3195.3	3377.8	3379.3	2.83722	1.24381	3.10667e-05	4.5077	YES
O94788	ALDH1A2	222.1	205.3	300.3	659.2	722.1	671.7	2.82122	1.24353	0.0001056	3.97633	NO
Q9NZJ6	COQ3	107.4	114.5	105.6	318	297.9	316.1	2.8458	1.23869	0.000347087	3.45956	YES
Q9BYT8	NLN	937.5	856.9	1118.1	2638.1	2800.6	2763.9	2.81634	1.23749	3.45241e-05	4.46188	YES
Q9BXW7	CECR5; HDHD5	182.8	170.7	196.2	500.7	529.8	515.7	2.81281	1.23008	8.75017e-06	5.05798	YES
Q96EL2	MRPS24	215.8	201.2	250.6	605.1	641.2	624.5	2.80228	1.22807	1.38516e-05	4.8585	YES
Q8NCW5	APOA1BP; NAXE	339.2	353.4	363.4	941	992.1	1034.7	2.81042	1.22476	0.000264054	3.57831	YES
Q9NVS2	MRPS18A	617.5	545.9	581.4	1538.6	1685.4	1669.2	2.80445	1.22408	0.000101178	3.99491	YES
Q6P2I3	FAHD2B	198.5	161.4	239.1	520.1	577.6	561.6	2.77012	1.21942	0.000164886	3.78282	NO
Q96AE4	FUBP1	22.4	17.7	25.2	57.2	61.7	61.3	2.75957	1.21236	0.000100233	3.99899	NO
Q9NU23	LYRM2	65	55.7	79.7	172.8	167.5	209.2	2.74202	1.20711	0.00372773	2.42856	YES
A6NJ78	METTL15	95	105.1	123.6	262	314.2	319.3	2.76645	1.20619	0.0014934	2.82582	YES
O75251	NDUFS7	1642.9	1446.1	1859.9	4286.9	4831.6	4492.3	2.75027	1.20208	4.20013e-05	4.37674	YES
Q9BYN8	MRPS26	431.1	418.4	495.6	1171.1	1272.7	1256.7	2.7511	1.19932	6.73129e-05	4.1719	YES
Q8NC60	NOA1	102.2	83.7	120.4	254.5	278.6	296.3	2.7078	1.18704	0.000749094	3.12546	YES
Q16854	DGUOK	164.7	128.1	194.9	373.9	480.4	465	2.70515	1.18657	0.00232255	2.63403	YES
O00411	POLRMT	1780.6	1653.9	1997	4677.3	5020.9	5092.3	2.7231	1.1862	0.000102445	3.98951	YES
Q96HY7	DHTKD1	439	450.1	454.1	1156.5	1288.9	1233.7	2.73906	1.1856	0.000127254	3.89533	YES
P32322	PYCR1	1186.1	1166.3	1348.9	3268.8	3408.2	3405	2.72391	1.18407	3.58086e-05	4.44601	YES
Q9BRJ2	MRPL45	1082.9	997.6	1197.5	2781.5	3003	3092.4	2.70802	1.1783	0.000189136	3.72323	NO
Q9NSE4	IARS2	2065.1	1833.8	2538	5351	6012.5	6000.1	2.69751	1.17808	0.00031399	3.50308	YES
Q9H2W6	MRPL46	919.9	846.2	908.1	2380.3	2444.6	2413.3	2.70668	1.17274	1.5336e-05	4.81429	YES
O15091	KIAA0391	1445.3	1363.8	1570.7	3769.9	3968.1	4080.5	2.69841	1.1713	0.000109964	3.95875	YES
Q9H649	NSUN3	55.8	52	68.9	152.1	160.1	162.6	2.68704	1.17066	0.000119552	3.92244	YES
Q9H5Q4	TFB2M	983.9	930.3	1129.1	2502.6	2891.6	2802.6	2.69339	1.16967	0.000244699	3.61137	YES
Q9NNW7	TXNRD2	227.5	244.8	244.7	627.2	637.7	667.3	2.69484	1.16248	0.000279854	3.55307	YES
Q9Y2Z9	COQ6	89.3	84.8	110.6	220.5	269	265.8	2.65297	1.15112	0.00124527	2.90474	YES
Q9Y291	MRPS33	175.5	144.5	193.1	412.7	446.9	497.3	2.64451	1.15025	0.00142543	2.84605	YES
Q15031	LARS2	737.8	722.2	899.3	1978.1	2132.9	2135.6	2.64765	1.14618	0.000128344	3.89162	YES
Q99797	MIPEP	261.8	241.9	266.4	662.7	715.7	666	2.65472	1.14495	6.47328e-06	5.18888	YES
P40939	HADHA	4881.1	4452	5629.2	12711.2	13512.1	13308.4	2.64209	1.14413	3.07896e-05	4.5116	YES
Q96GC5	MRPL48	968	900.6	1087.1	2555.3	2642.7	2609.9	2.64164	1.14186	1.15482e-05	4.93748	YES
Q8NFV4	ABHD11	54.7	44.7	65.3	135.5	147.6	146.6	2.60899	1.13322	0.000202063	3.69451	YES
P05165	PCCA	199.1	197.6	243.8	550.7	563.5	566.7	2.62436	1.13296	5.97757e-05	4.22348	YES
Q9BYD3	MRPL4	534.3	482	615.4	1343.5	1409.1	1506.6	2.61028	1.12859	0.000396913	3.4013	YES
Q9NWU5	MRPL22	974.5	845.8	945.7	2422.4	2501.2	2299	2.61121	1.12196	2.13074e-06	5.67147	YES
Q6L8Q7	PDE12	367.8	328.1	346.4	881.4	932.5	908	2.61144	1.12063	3.15489e-05	4.50102	YES
Q96I99	SUCLG2	563.7	502.2	629.4	1419.4	1521.7	1466.2	2.59972	1.12033	1.25806e-05	4.9003	YES
Q02218	OGDH	3155.7	2975.5	3791.5	8131.2	8719.2	8910.9	2.5962	1.11945	0.000198297	3.70268	YES
Q8WUK0	PTPMT1	391.3	371.7	445.9	996.1	1092.8	1054.4	2.60013	1.11835	4.77427e-05	4.32109	YES
Q9BW91	NUDT9	80.5	81.9	83	206.9	229.7	204.2	2.61125	1.11497	8.25213e-05	4.08343	YES
Q12931	TRAP1	2489.1	2284.5	3092.1	6491.1	6733.3	7032	2.57528	1.11077	0.000268384	3.57124	YES
O14874	BCKDK	728.6	709	822.3	1827.2	2022.1	1994	2.58565	1.1089	0.000137633	3.86128	YES
Q8WYQ3	CHCHD10	25.2	23.1	27.4	68	56.9	70.3	2.5786	1.10801	0.00274075	2.56213	YES
P11310	ACADM	1689.1	1597.3	1863.6	4263.2	4550.1	4484.9	2.58217	1.10759	3.54866e-05	4.44994	YES
Q9NUL7	DDX28	578.6	574.7	649.2	1474.5	1579.9	1602.7	2.58369	1.10696	0.000155467	3.80836	YES
Q9Y305	ACOT9	1472.4	1464.8	1741.6	3841.8	4055.3	4157.3	2.57639	1.10519	0.000171009	3.76698	YES
Q8N983	MRPL43	231.4	233.7	252	598	629.9	615.3	2.57035	1.09704	4.02778e-05	4.39493	YES
P13804	ETFA	212	188.1	257.8	552.2	561.4	562.5	2.54765	1.09554	6.1555e-05	4.21074	YES
Q9BYD6	MRPL1	1584.1	1639	2084.5	4150.1	4707.6	4703.3	2.55502	1.09501	0.000627799	3.20218	YES
O75616	ERAL1	861.9	802.3	945.9	2193.4	2222.7	2255.7	2.55615	1.09402	3.38857e-05	4.46998	YES
P42126	ECI1	556.9	449.2	591.3	1350.2	1355.9	1359.9	2.54539	1.09337	2.66927e-05	4.57361	YES
P26440	IVD	819.2	710.6	945.1	1934.2	2188.6	2173.6	2.5441	1.09222	0.000318788	3.4965	YES
Q96C36	PYCR2	1627.2	1467	1887	3955.5	4322.6	4373.3	2.53983	1.08839	0.000212176	3.6733	YES
P13196	ALAS1	619	569	736.7	1580.3	1618	1667.1	2.52787	1.08203	0.000118215	3.92733	YES
P49590	HARS2	1250.3	1142.3	1463.8	2967.4	3284.9	3483.2	2.5245	1.08019	0.000880486	3.05528	YES
Q9NP81	SARS2	518.8	486.3	643	1342.7	1396.3	1418.9	2.52284	1.07962	0.000135923	3.86671	YES
Q9Y2Z2	MTO1	1162.1	1046.1	1274.8	2760.1	2996.6	2944.5	2.49819	1.06206	5.48849e-05	4.26055	YES
Q96HP4	OXNAD1	145.1	150.9	156.4	353.6	383.8	397.4	2.5084	1.06097	0.000549722	3.25986	YES
O75380	NDUFS6	306.9	287.4	307.9	731.4	791	736.3	2.50355	1.05897	1.63766e-05	4.78578	YES
Q9Y2R9	MRPS7	1513.6	1322.7	1601.7	3474.3	3753.5	3713.5	2.46537	1.04311	5.92599e-05	4.22724	YES
P52815	MRPL12	589.2	535.4	770.1	1474.7	1528.3	1622.7	2.44139	1.03652	0.000729937	3.13671	YES
Q9BYC9	MRPL20	477.7	424	506.1	1103.7	1153.1	1190.5	2.44871	1.03318	0.0001326	3.87746	YES
Q9BQC6	MRP63; MRPL57	349.8	285.2	355.4	770.1	798.7	850.3	2.44255	1.03263	0.000366044	3.43647	YES
P30038	ALDH4A1	75.2	73.3	79.9	195	170.7	194	2.45053	1.03119	0.00113515	2.94495	YES
P41250	GARS	295	298.2	345.9	741.4	786.6	762.9	2.43946	1.02426	4.83745e-05	4.31538	YES
O75489	NDUFS3	2018.9	1983.2	2250	4878.3	5158.1	5207.7	2.43824	1.02367	0.000118491	3.92632	YES
A6ZKI3	FAM127A; RTL8C	182.4	157.5	203.7	423.6	459	437.5	2.42844	1.02323	2.21384e-05	4.65485	NO
Q9Y2Z4	YARS2	1413.8	1360.3	1608.4	3374.6	3638.8	3638.3	2.43051	1.0208	0.00012629	3.89863	YES
Q7L0Y3	TRMT10C	1427.8	1509.6	1873.6	3609.2	3981.2	4088.1	2.42746	1.02041	0.000846738	3.07225	YES
Q86YH6	PDSS2	139.7	134	165.3	357	366	339.8	2.42096	1.01571	8.81318e-06	5.05487	YES
P04181	OAT	364	380.3	504.4	1010.6	971.6	1030.7	2.41283	1.01507	0.000681556	3.1665	YES
P46783	RPS10	1775	1554.6	1984.3	4069	4500	4253.9	2.41309	1.01346	4.18392e-05	4.37842	NO
Q5VTU8	ATP5EP2	545.7	511.4	636.8	1321.7	1388.9	1378.6	2.41407	1.01316	5.08956e-05	4.29332	NO
P16219	ACADS	56.4	51.5	56.3	132.4	136.3	128.3	2.41778	1.00988	3.25381e-06	5.48761	YES
P19404	NDUFV2	1507.3	1461.1	1718.7	3660.5	3857.7	3789.5	2.41252	1.00948	3.67592e-05	4.43463	YES
Q9Y2S7	POLDIP2	1275.9	1141.8	1379.4	2932.5	3064.2	3135.5	2.40505	1.00759	0.000102256	3.99031	YES
Q8N3Z3	GTPBP8	601.9	572.6	688.5	1436.6	1525.9	1518.5	2.40526	1.00643	7.08377e-05	4.14974	NO
Q9Y255	PRELID1	425.5	412	407.3	1045.9	988	971.4	2.41428	1.0039	0.000194478	3.71113	YES
Q9BT30	ALKBH7	22.2	24.6	31.9	63.3	70.4	53.9	2.38374	0.991822	0.00248576	2.60454	YES
Q9H857	NT5DC2	861.1	827.3	977.9	2019.2	2169.1	2161.4	2.38146	0.99135	0.000110043	3.95844	YES
Q96IR7	HPDL	672.3	652.4	847.8	1673.5	1766.3	1718.1	2.37418	0.990242	9.23449e-05	4.03459	NO
P06576	ATP5B	3868.4	3547.1	4530.8	9256	9338.7	9717.6	2.36996	0.988554	0.000162591	3.7889	YES
P50213	IDH3A	1207.9	1064.6	1408.3	2825.2	2894.7	2967.5	2.36019	0.984135	0.000131022	3.88266	YES
Q9NYY8	FASTKD2	2791.4	2495.5	3045.4	6390.4	6497.5	6723	2.3536	0.976954	0.000104989	3.97885	YES
Q5U5X0	LYRM7	87.8	96	126	230.6	233.4	263.4	2.34797	0.975886	0.00289317	2.53863	YES
Q8WVM0	TFB1M	637.2	580.3	707.8	1468.1	1494.8	1563	2.35075	0.975084	0.000171518	3.76569	YES
Q7L8L6	FASTKD5	235.6	195.1	247.7	498.6	538.8	552	2.34287	0.97263	0.000288672	3.53959	YES
Q04837	SSBP1	1915.4	1891.7	2418.4	4562.3	4994.2	5007.6	2.33943	0.968573	0.000417375	3.37947	YES
Q99643-2	SDHC	56.1	52.2	62.5	121	137.2	140.8	2.33607	0.964785	0.000841249	3.07508	YES
P10606	COX5B	1440	1321.1	1849.3	3424	3918.2	3374.6	2.32448	0.961096	0.000397708	3.40044	YES
Q16718	NDUFA5	677.4	679.9	769.3	1591.1	1728.2	1634.7	2.32954	0.956466	5.63674e-05	4.24897	YES
P11177	PDHB	1253.5	1100.4	1584.9	2907.3	3086.7	3090.3	2.30636	0.953832	0.000353289	3.45187	YES
Q7L2E3-2	DHX30	4775.6	4405.6	5533	10780.1	11487.1	11614.4	2.30265	0.945807	0.000170273	3.76885	YES
Q9NXH9	TRMT1	121.5	123	126.9	273.9	287.9	296.6	2.31125	0.94253	0.00041126	3.38588	YES
Q9H4K7	GTPBP5; MTG2	361.9	361	365.4	812.6	862.9	840.4	2.31177	0.94175	0.000136772	3.864	YES
P15559	NQO1	1017.1	906	1067.2	2195.6	2385.7	2295.6	2.29974	0.941045	3.04287e-05	4.51672	NO
Q9Y5B6	GCFC1; PAXBP1	81.8	75.1	94.9	196.3	170.2	208.8	2.28475	0.937511	0.00376938	2.42373	NO
Q05932	FPGS	210.8	206.8	222.7	462	501.8	506.8	2.29674	0.93556	0.000330982	3.4802	YES
O43766	LIAS	95.7	81.9	96.9	214.8	201.5	210.2	2.28233	0.932421	0.000162976	3.78788	YES
Q6UB35	MTHFD1L	3625.5	3550.8	4366.9	8499.1	8852.3	8927.5	2.27657	0.927881	0.000153912	3.81273	YES
P11498	PC	2060.8	1937.2	2384.7	4699.6	4951.7	4872.1	2.27543	0.927231	4.83749e-05	4.31538	YES
Q9UKU7	ACAD8	22	18.2	24.7	42.2	48.6	55.8	2.25886	0.925999	0.00767849	2.11472	YES
Q9Y6M9	NDUFB9	803.9	717.3	912.5	1755.5	1863.7	1882.2	2.26051	0.919886	0.000147053	3.83253	YES
L0R8F8	SMCR7L; MIEF1	184.5	188.1	178.7	451.1	391.1	408.1	2.26791	0.912616	0.00171353	2.76611	NO
Q9BU61	NDUFAF3	466.6	444.3	493.4	1007.8	1071.4	1090.3	2.257	0.911815	0.000222707	3.65227	YES
Q12849	GRSF1	1908.7	1985.4	2431	4450.9	4861.7	4903.7	2.2476	0.908632	0.000671996	3.17263	YES
O43716	GATC	17.8	15	30.3	45.8	46.7	47.3	2.21553	0.908139	0.00889502	2.05085	YES
Q16540	MRPL23	170.2	164.6	229.1	410.5	427.7	423.6	2.23763	0.907831	0.000425983	3.37061	YES
Q8TCS8	PNPT1	4601.6	4455.2	5524	10296.2	11025.2	11375	2.24243	0.906927	0.000498219	3.30258	YES
P49821	NDUFV1	2442.1	2280.7	2672.7	5175.2	5668.3	5757.5	2.24474	0.906324	0.000371056	3.43056	YES
Q9Y375	NDUFAF1	542.1	497.5	592.4	1073.9	1285.9	1297.6	2.24105	0.904733	0.00194849	2.7103	YES
Q96EY1	DNAJA3	185.1	158	185.1	369.5	383.9	425.5	2.23192	0.900362	0.00145294	2.83775	YES
Q53R41	FASTKD1	191.5	192.4	225.6	433.9	456.2	470.7	2.23265	0.897673	0.000399049	3.39897	YES
P31930	UQCRC1	2521.9	2443.7	2892.3	5675	5930.2	5917	2.22988	0.89642	8.7e-05	4.06048	YES
Q16740	CLPP	71.8	55	77.5	156	147.9	148.3	2.21341	0.894187	0.000239841	3.62008	YES
Q13011	ECH1	1802.1	1723.4	2230.8	4164.9	4227.4	4328.5	2.20989	0.88754	0.000253497	3.59603	YES
Q8N5Z0	AADAT	21	29.7	38.7	65.4	61.3	71.1	2.21253	0.886962	0.0123451	1.90851	YES
Q9BW92	TARS2	1201.4	1141.5	1382.1	2586.4	2855.6	2791.2	2.21026	0.884455	0.000194835	3.71033	YES
P47985	UQCRFS1	1631.2	1475.9	1863.9	3468	3733.1	3761.6	2.20533	0.883858	0.000223665	3.6504	YES
P49748-2	ACADVL	2622.4	2406.1	3309.3	5899.4	6203.2	6209.3	2.19625	0.88102	0.000326644	3.48593	YES
P24539	ATP5F1	2012.4	1806.9	2376.5	4278	4641.6	4644.6	2.18926	0.874848	0.000301717	3.5204	YES
Q96Q11	TRNT1	92	78.4	116.6	204.1	209	212.3	2.17909	0.87328	0.000579171	3.23719	YES
O75208	COQ9	327.1	283	292.7	716.2	640.8	628.9	2.19971	0.872679	0.000897985	3.04673	YES
Q9H9P8	L2HGDH	400	368.1	475.4	870.6	893.2	953.7	2.18536	0.872428	0.000684055	3.16491	YES
P13995	MTHFD2	1565.2	1474.4	1863.2	3551.5	3406.2	3760.7	2.18618	0.872374	0.000933203	3.03002	YES
O75306	NDUFS2	2605.1	2412.8	2759.1	5409.2	5760.1	5882	2.19253	0.871611	0.000249789	3.60243	YES
P22033	MUT	1057.6	980.7	1236.6	2239.9	2524	2399.2	2.18727	0.87075	0.0002095	3.67882	YES
O76031	CLPX	2143.7	2034.3	2330.4	4591.4	4872.8	4802.6	2.19206	0.87051	6.59925e-05	4.18051	YES
O43837	IDH3B	1554.8	1388.1	1775.5	3337.3	3351.4	3578.8	2.17606	0.866144	0.000464833	3.3327	YES
P22830	FECH	354.1	339.2	410.3	764.5	815.4	822.4	2.17679	0.862723	0.000231768	3.63495	YES
Q96CB9	NSUN4	391.9	369	425.3	831.5	862.4	885.9	2.17484	0.860165	0.000192197	3.71625	YES
Q9UI09	NDUFA12	949.9	902.3	1049.6	2026.3	2202.2	2072.2	2.17131	0.856635	3.13351e-05	4.50397	YES
Q9Y606	PUS1	347.5	312.9	403.4	726.1	809.6	766.4	2.16403	0.856447	0.000141063	3.85059	YES
Q96AB3	ISOC2	271.9	276.2	361.1	601.3	679.9	684.8	2.16234	0.855735	0.00168768	2.77271	YES
Q9NZE8	MRPL35	148.8	120.5	175.6	281.1	337.6	338.4	2.15127	0.854715	0.00317665	2.49803	YES
O15382	BCAT2	697.3	607.3	765.2	1460.3	1467	1516.3	2.14687	0.845809	0.000140399	3.85264	YES
Q9HC36	RNMTL1; MRM3	465	435.3	559.1	941.3	1099.4	1092	2.14657	0.845017	0.00144604	2.83982	YES
O75600	GCAT	244.4	194.7	284.2	493.8	529.6	521.6	2.13604	0.844066	0.000396455	3.40181	YES
P34897	SHMT2	3449.4	3346	4284.5	7718.3	7749.9	8287.1	2.144	0.843996	0.00082513	3.08348	YES
Q8IXM3	MRPL41	174.1	154.4	235.4	381.6	403.7	415.8	2.12999	0.841534	0.00179587	2.74572	YES
Q12789	GTF3C1	29.7	21.9	25.4	68	47.6	48.7	2.13377	0.834987	0.0263845	1.57865	NO
Q13362	PPP2R5C	33.2	35.6	37.9	65.9	82.6	79.8	2.13964	0.831706	0.00437898	2.35863	NO
Q9UGM6	WARS2	94.4	119.4	92.6	219.3	221.4	221.4	2.1609	0.831035	0.00598078	2.22324	YES
Q9BSH4	TACO1	866.8	970.9	1136.2	1994	2168.9	2168.5	2.12899	0.827652	0.00126089	2.89932	YES
Q9GZT8	NIF3L1	392.3	357.6	419.4	793.2	850.2	832.6	2.11751	0.821979	5.93885e-05	4.2263	YES
Q9H0R6	QRSL1	300.1	264.5	340	608.7	642.6	655.9	2.10834	0.820224	0.000275642	3.55965	YES
Q8WWH5	TRUB1	46.5	41.5	53.8	98.8	98.5	101	2.10367	0.817203	0.000160863	3.79355	NO
Q5JTZ9	AARS2	720.2	702.8	772	1531.4	1553.9	1555.8	2.1144	0.816821	9.9386e-05	4.00267	YES
Q8TD30	GPT2	99.2	87.9	123	194	228	227	2.09287	0.81263	0.00240632	2.61865	YES
Q9BTT0	ANP32E	35.4	34	47	74.6	81.2	87.4	2.08935	0.810654	0.00356596	2.44782	NO
O95168	NDUFB4	404.6	334.3	521.2	760.6	918.1	934	2.07341	0.80409	0.00670116	2.17385	YES
P55084	HADHB	2044.4	1865.8	2266.2	4107.7	4427.9	4330.5	2.08311	0.79951	8.57228e-05	4.0669	YES
Q6NW34	C3orf17; NEPRO	156.7	144	169.4	330.1	319.5	316.9	2.05595	0.779237	4.62505e-05	4.33488	NO
O60888	CUTA	52.5	42.1	56.1	99	107.2	101.3	2.04048	0.774046	8.28048e-05	4.08194	NO
Q9HA92	RSAD1	125.6	119.9	149.9	271.7	289.2	248.3	2.04654	0.773151	0.000222734	3.65221	YES
P23368	ME2	711.2	673.1	789.7	1442.5	1458.4	1515.5	2.03146	0.762495	0.000298058	3.5257	YES
Q9NVA1	UQCC; UQCC1	433.4	365	466.9	825.9	840.9	879.6	2.01249	0.753612	0.000396336	3.40194	YES
Q8NFT6	DBF4B	156.6	158.6	138.3	411.3	248.1	257.4	2.02161	0.743112	0.0922938	1.03483	NO
P14927	UQCRB	2041	1888.8	2342.7	4125.5	4282.8	4149.5	2.00204	0.742773	3.13052e-05	4.50438	YES
P45954	ACADSB	123.2	91.4	141.6	217.5	238.4	248.3	1.97698	0.73624	0.00374496	2.42655	YES
P54098	POLG	418.6	399.9	512.3	816.1	918	900.8	1.97994	0.728011	0.00101564	2.99326	YES
P28330	ACADL	379.2	326.8	365	677.2	711.6	732	1.98021	0.724812	0.000533029	3.27325	YES
Q92947	GCDH	978.8	898.5	1178.2	1946.9	1962.4	2106.1	1.96871	0.722414	0.00131366	2.88152	YES
P41247	PNPLA4	399.7	340.6	480.3	745.7	838	808	1.95945	0.717324	0.000994086	3.00258	NO
Q9Y697	NFS1	1121.1	1052.3	1260.6	2176.2	2249.1	2315.9	1.96308	0.713946	0.000367358	3.43491	YES
O60476	MAN1A2	150.8	135.1	185.9	322.1	341.6	260.6	1.95909	0.712407	0.00490606	2.30927	NO
Q8WWV3	RTN4IP1	412.9	382.5	504.5	815.3	859.7	862.6	1.95215	0.709315	0.000530962	3.27494	YES
Q8NFF5	FLAD1	96.4	88.2	106.1	181.3	189.8	197.3	1.95528	0.708956	0.000577523	3.23843	YES
Q9NVV4-2	MTPAP	1833.8	1762.3	2353.4	3712.8	4044.3	3857.1	1.95213	0.708643	0.000679954	3.16752	YES
P35270	SPR	259.4	246	266.1	515.8	507.1	490.5	1.96163	0.707822	9.06481e-05	4.04264	YES
Q96EY1-2	DNAJA3	27.2	23.8	32.1	48.8	50.2	62.2	1.93983	0.705951	0.0176762	1.75261	YES
P51553	IDH3G	329.9	300.6	400.7	637.4	662.8	705.7	1.94521	0.705878	0.00177478	2.75085	YES
O75947	ATP5H	3179.5	2858.3	4010.9	5917.7	6926.6	6624.4	1.93743	0.700345	0.00250119	2.60185	YES
P40818	USP8	31.3	32.5	42.6	67.8	61.4	76.5	1.93327	0.698497	0.0154537	1.81097	NO
P22695	UQCRC2	3746.9	3494.9	4102.1	7196.2	7341.5	7481.3	1.94104	0.696712	0.000189635	3.72208	YES
O75648	TRMU	184.3	160.7	210.4	352	353.8	367.9	1.9332	0.696469	0.000464492	3.33302	YES
P05091	ALDH2	327.1	294.4	377.1	645.2	651.5	634.8	1.93421	0.694736	4.77245e-05	4.32126	YES
Q6IN84	MRM1	64.7	50.1	65.9	108.8	121.8	117.6	1.92695	0.690953	0.000666872	3.17596	YES
P09417	QDPR	444.1	424.7	474.1	839.1	888.3	873.4	1.9367	0.690645	0.000154758	3.81035	YES
Q9P2R7	SUCLA2	1258.3	1170.4	1463.7	2426	2517.6	2550.5	1.92532	0.687402	0.000317879	3.49774	YES
Q9BVS5	TRMT61B	49.3	43.8	54.7	81.4	112.1	90.7	1.92287	0.681322	0.0105503	1.97673	YES
Q4G176	ACSF3	698.4	657.5	758.8	1326.2	1349.9	1382.1	1.91904	0.679612	0.000262698	3.58054	YES
Q9Y3B8	REXO2	69.3	67.5	76.6	128.9	137.3	141.3	1.90956	0.671517	0.000935626	3.0289	YES
P28838	LAP3	782.3	748.4	986.1	1519.9	1621.7	1623.3	1.89324	0.664734	0.00109946	2.95882	YES
P30048	PRDX3	777.6	781.8	1067.7	1606.7	1595.6	1758.2	1.8882	0.66352	0.00603722	2.21916	YES
Q9NXS2	QPCTL	169	134.1	194	308.1	325.8	303.3	1.88533	0.662903	0.000433552	3.36296	NO
Q9BSE5	AGMAT	175.4	167.7	219.1	337.4	348.9	375.7	1.88901	0.662178	0.00297999	2.52579	YES
P23434	GCSH	61.7	51.4	77.9	117.2	115	126.5	1.87801	0.661541	0.00523672	2.28094	YES
P13051	UNG	19.3	13.4	16.9	28.1	34.8	30.6	1.88508	0.658492	0.00641245	2.19298	YES
P09622	DLD	2322.9	2257.8	2799.8	4673.8	4472.2	4778	1.88659	0.658129	0.00133037	2.87603	YES
Q9BUE6	ISCA1	83.7	93	99.7	168.5	177.9	177.8	1.89653	0.656836	0.00191312	2.71826	YES
Q16134	ETFDH	41.9	40.7	66.8	92.6	88.9	97.7	1.86881	0.656287	0.0180772	1.74287	YES
Q96CU9	FOXRED1	626.6	605.2	694.1	1189.1	1207.4	1236.6	1.88644	0.654321	0.000380068	3.42014	YES
Q10713	PMPCA	1064.9	914.7	1244	1931.1	2030.3	2072.8	1.87188	0.650902	0.000909161	3.04136	YES
Q96BP2	CHCHD1	54.5	52.2	65.4	98.3	117.8	106.4	1.87391	0.64689	0.00190093	2.72103	YES
Q96CM3	RPUSD4	16.2	25.5	32.1	40.8	50.9	47	1.8794	0.646626	0.0488054	1.31153	YES
Q96DP5	MTFMT	45.7	46.4	43.4	85.7	88.1	82.4	1.89077	0.646174	0.00149196	2.82624	YES
Q96I51	WBSCR16; RCC1L	317.6	317.9	372.9	602.1	625	662.6	1.87396	0.64578	0.00197372	2.70471	YES
Q5JVF3	PCID2	258.4	238.5	288.5	472.9	467.2	513.8	1.85116	0.630865	0.00213251	2.67111	NO
O00330	PDHX	677.8	634.8	797.5	1244.5	1291.7	1364.4	1.84854	0.629503	0.00162989	2.78784	YES
Q86SX6	GLRX5	104.7	124.5	126.9	220.1	231.8	212.2	1.86493	0.628815	0.00350636	2.45514	YES
Q96L93	KIF16B	63	67.8	70.1	119.7	132.3	121.6	1.85963	0.625893	0.00139135	2.85656	NO
Q9NPJ3	ACOT13	549.5	502.7	646	1022.5	1049.4	1055.7	1.84171	0.624537	0.000355896	3.44868	YES
Q9HA77	CARS2	1332.4	1234.4	1593.5	2445.9	2563.5	2626.2	1.83535	0.6198	0.00103938	2.98323	YES
P38646	HSPA9	7870.1	7484.4	9589.6	15222.5	16036.9	14528	1.8356	0.617465	0.000264467	3.57763	YES
O14561	NDUFAB1	143.1	122.8	145.8	219.8	245.1	289.4	1.83216	0.617336	0.0220976	1.65565	YES
Q16698	DECR1	820.6	735.4	914.1	1478.3	1531.6	1506.3	1.82835	0.612512	6.77081e-05	4.16936	YES
P59998	ARPC4	773.3	678.4	839.6	1353.7	1413	1413.1	1.8242	0.609511	0.000165044	3.7824	NO
Q15120	PDK3	336.4	275.4	315.2	569.5	560.5	559.7	1.82276	0.606374	0.000327944	3.4842	YES
P48047	ATP5O	1932.6	1706.4	2465.7	3275.4	3960.6	3826.3	1.8121	0.605342	0.00840118	2.07566	YES
Q9BUB7	TMEM70	390.9	344.5	449.1	673.9	697.5	772.5	1.80996	0.601758	0.00500472	2.30062	YES
P30049	ATP5D	810	774	911.5	1460.3	1495	1576.2	1.81587	0.601046	0.00130586	2.8841	YES
O75390	CS	2508.7	2275.2	3239.2	4621.9	4725.6	5136	1.80522	0.601011	0.00639364	2.19425	YES
O75822	EIF3J	64.4	53.7	76.9	110.3	117.4	123.7	1.80205	0.598717	0.00427669	2.36889	NO
Q99807	COQ7	175.2	156.3	191.4	284.7	331.3	330.8	1.81067	0.598132	0.0031395	2.50314	YES
Q9UJQ4	SALL4	76.2	65.8	97.3	133	141.4	154.9	1.79398	0.594075	0.0107708	1.96775	NO
Q8N4Q0	ZADH2	122.2	126.7	156.9	253	229.4	248.5	1.80113	0.590885	0.0050257	2.2988	YES
Q92506	HSD17B8	110.1	82.8	108.6	164.2	186.8	189.6	1.79303	0.589096	0.00474104	2.32413	YES
P49411	TUFM	3788.7	3598.4	4642.3	7020	7023.8	7560.9	1.79599	0.589074	0.00294324	2.53117	YES
Q9NTX5	ECHDC1	493.8	444	528.9	840.5	875.3	914.5	1.79335	0.583982	0.00104312	2.98166	YES
P36957	DLST	1776	1748.2	2283.9	3324.8	3266.2	3770.3	1.78394	0.580669	0.0116063	1.93531	YES
P39687	ANP32A	50.8	40.8	52.1	86.7	79.8	89.7	1.78288	0.580349	0.00402035	2.39574	NO
Q96QE5	TEFM	188.6	175.3	219.3	324.2	353.2	364.6	1.78669	0.579687	0.00240171	2.61948	YES
Q9BY49	PECR	30.7	27.4	42.4	60.3	56	62.2	1.77612	0.579119	0.0134632	1.87085	NO
P46199	MTIF2	446.4	445.8	514.1	760.3	894.8	861.1	1.78923	0.576862	0.00357056	2.44726	YES
Q13686	ALKBH1	94.5	79.3	103.6	148.7	170.8	173.6	1.77758	0.574959	0.00434042	2.36247	YES
Q8NE86	MCU	509.9	457	597.3	909.8	894.4	970.2	1.77369	0.572238	0.00264108	2.57822	YES
P31937	HIBADH	39.8	32.9	45.8	70.5	73	66.7	1.77384	0.571081	0.000398921	3.39911	YES
Q96E11	MRRF	1103.7	1016.6	1266.6	1887.9	1996.5	2119.8	1.77277	0.569035	0.00289617	2.53818	YES
P10809	HSPD1	7813.3	7072.3	11190.7	14496	14997.8	16387.5	1.7595	0.568356	0.0198667	1.70188	YES
Q99798	ACO2	2155.9	1992.7	2560.4	3991.1	3855.6	4026.7	1.76977	0.56743	0.00119322	2.92328	YES
Q92688	ANP32B	658.7	583.6	724.5	1148.9	1177.6	1153.9	1.76957	0.565357	4.25822e-05	4.37077	NO
Q9NX74	DUS2; DUS2L	68	82.9	98.2	138.2	170.3	134.7	1.77921	0.564285	0.0228384	1.64133	YES
Q92598	HSPH1	214.6	208	255.3	396.9	412.7	390.7	1.77062	0.564245	0.000212115	3.67343	NO
Q02338	BDH1	75	71.3	75.4	134.3	131.2	128.3	1.77627	0.564039	0.000438774	3.35776	YES
P12694	BCKDHA	668.6	597.6	767	1148.2	1234.1	1207	1.76535	0.563112	0.000413432	3.3836	YES
Q9BQ48	MRPL34	119.5	87.3	136.1	177.9	195.7	226.5	1.75007	0.562177	0.0318549	1.49682	YES
Q96IL0	APOPT1	166.2	151.6	175.8	279	292.6	301.3	1.76844	0.56175	0.000867882	3.06154	YES
O95299	NDUFA10	1972	1885.9	2025.6	3372.2	3598	3455.7	1.77206	0.560651	0.000345784	3.46119	YES
A8MXV4	NUDT19	278.3	273	297.4	498.2	510.2	493.6	1.76977	0.558958	0.000246942	3.6074	YES
Q8IYB8	SUPV3L1	1555	1446.5	1789.1	2717.1	2835.3	2886.2	1.76149	0.558732	0.000769783	3.11363	YES
Q96D53	ADCK4; COQ8B	284.3	265.7	298.4	463.3	510.9	517	1.75766	0.551637	0.0019495	2.71008	YES
Q9HBH1	PDF	318.2	288	325.6	541.7	535.8	555.1	1.75209	0.548079	0.000585878	3.23219	YES
Q9BWS9	CHID1	69.8	68.9	91.2	130.9	129.6	140.3	1.74337	0.54722	0.00651537	2.18606	NO
P19447	ERCC3	30.3	38.8	38.1	61.8	65.9	61	1.76026	0.543396	0.0138873	1.85738	NO
P00367	GLUD1	3342.7	3157.6	3960.9	5726.4	6311.6	6188.5	1.7423	0.542725	0.00136536	2.86475	YES
O14548	COX7A2L	391.7	340.2	422.6	648.8	639.8	712.3	1.73313	0.537711	0.00430355	2.36617	YES
Q96I59	NARS2	559.6	549.4	618.5	957.8	1048.8	995.8	1.738	0.533958	0.000581366	3.23555	YES
O75044	SRGAP2	85.5	93.8	97.2	167.4	161.8	152.7	1.74286	0.533059	0.00359505	2.4443	NO
Q9UBQ7	GRHPR	151.2	142.4	172.8	261.3	268.9	276	1.72856	0.530995	0.000929727	3.03164	YES
O00622	CYR61	440.1	441.7	463.6	796.1	940.5	610.5	1.74454	0.530455	0.0469249	1.3286	NO
Q9UFN0	NIPSNAP3A	922.1	932.9	1054.4	1681.4	1645.6	1704.6	1.72943	0.528122	0.0016761	2.7757	YES
Q7Z7F7	MRPL55	110.6	116.5	127.2	217.2	195.8	200.4	1.7313	0.527488	0.00476797	2.32167	YES
O75879	PET112; GATB	131.8	118.4	154.8	222.3	246.5	227.3	1.71877	0.52449	0.000620272	3.20742	YES
Q9BVL4	SELO; SELENOO	131.9	121.2	154.7	223.8	217	258.6	1.71506	0.523985	0.0168951	1.77224	YES
Q96AQ8	CCDC90A; MCUR1	589.2	507.3	626.2	938.6	960.8	1050.9	1.7126	0.520095	0.00435884	2.36063	YES
P07919	UQCRH	10.5	8.7	12.5	16.1	17.6	20.3	1.70347	0.518258	0.0320366	1.49435	YES
Q8N0Z8	PUSL1	34.4	26.7	28.4	50.9	51.1	51	1.7095	0.51119	0.0049895	2.30194	YES
Q9Y520	PRRC2C	26.6	19.6	24.7	36.1	46.8	37.7	1.70099	0.509281	0.0182637	1.73841	NO
P62854	RPS26; LOC101929876; RPS26P25	95	84.3	117	156.9	169.4	176.2	1.69592	0.509035	0.00675705	2.17024	NO
Q6P1N9	TATDN1	95.2	76	91.1	141.3	147.1	157.5	1.69996	0.508869	0.00481468	2.31743	NO
Q15119	PDK2	24.4	26.1	33.5	47.2	50.2	45.7	1.70357	0.508039	0.00576814	2.23896	YES
Q7Z4G4	TRMT11	15.4	13.9	17.5	27.6	29.2	23.1	1.70726	0.506591	0.00504716	2.29695	YES
Q8TDB6	DTX3L	13.2	12.5	12.9	28.6	19.7	17.6	1.70725	0.50462	0.130909	0.883031	NO
Q5JRX3	PITRM1	1368	1262.8	1576.4	2259.1	2374.2	2494.2	1.69412	0.503416	0.00308875	2.51022	YES
Q8N2F6	ARMC10	49.1	44.7	60.5	82.3	94.2	83.9	1.68762	0.499109	0.00278094	2.55581	YES
Q08J23	NSUN2	642.8	629.6	711.8	1086.3	1147.8	1129	1.69494	0.498593	0.00070452	3.15211	NO
P21953	BCKDHB	240.6	286.1	268.3	437.6	469	450.4	1.70692	0.498214	0.0143992	1.84166	YES
Q16774	GUK1	53.4	49.3	51.8	84.1	90	87.6	1.69385	0.495589	0.00113052	2.94672	YES
P43897	TSFM	1789.4	1723.2	2106.8	3083.5	3137.8	3247.9	1.68509	0.494222	0.00188787	2.72403	YES
Q8IVB5	LIX1L; LOC101060547	101	103.8	118.2	173.7	187	184.9	1.68916	0.49286	0.00246216	2.60868	NO
Q9UJZ1	STOML2	1670.6	1593.4	1895	2731.6	2931.7	3020.2	1.68318	0.491554	0.00286642	2.54266	YES
P36542-2	ATP5C1	14	24.4	18.4	32.1	31.3	34.1	1.71655	0.49087	0.135583	0.867795	YES
P10515	DLAT	822.2	734.9	977.2	1385.4	1396.2	1464	1.67526	0.490024	0.00288414	2.53998	YES
Q6YN16	HSDL2	1382.4	1493.3	1808.3	2548.4	2677.3	2653.2	1.68209	0.489401	0.00571106	2.24328	YES
Q8WW59	SPRYD4	70.8	55.5	73	112.7	111.9	108.2	1.66984	0.48593	0.000476161	3.32225	YES
Q11206	ST3GAL4	52.7	48.3	62.9	92.8	95.8	85.7	1.67358	0.484918	0.00067599	3.17006	NO
P22061	PCMT1	226.7	217.4	261.3	387.7	404.4	388.7	1.67394	0.482735	0.000266847	3.57374	NO
Q9H1K1	ISCU	215	190.7	216.9	326.8	327.5	382.5	1.66527	0.477367	0.0176926	1.75221	YES
Q8NDD1	C1orf131	209	193.5	194.3	333.5	328.3	336.6	1.67292	0.476711	0.00354851	2.44995	NO
P07954	FH	715.3	669.3	959.6	1224.3	1258.3	1383.9	1.64939	0.470944	0.0215702	1.66615	YES
P51649	ALDH5A1	726.4	703.5	869.5	1227	1288.3	1296.8	1.65787	0.470614	0.00200793	2.69725	YES
P38117	ETFB	1093.7	1103.5	1385.6	1849.3	2056.9	2023.6	1.65507	0.468073	0.00632521	2.19892	YES
O95070	YIF1A	54.6	37.4	57.7	73.6	87.6	84.2	1.63928	0.465555	0.0227218	1.64356	NO
Q4G0N4	NADK2; NADKD1	285.3	264.4	346.8	480	473.5	521.1	1.64484	0.463618	0.0088745	2.05186	YES
Q9HD34	LYRM4	89.5	85.9	128.7	144.5	167.8	186.1	1.63893	0.46335	0.0646147	1.18967	YES
Q8WUM4	PDCD6IP	187.5	174.4	196	310.2	309.3	302.1	1.65191	0.461647	0.000173279	3.76125	NO
P82909	MRPS36	274.9	266.9	325.9	428.6	469.8	527.5	1.64331	0.459102	0.0258866	1.58692	YES
P62834	RAP1A	12.2	10.2	12.5	19.8	17.2	20.3	1.64183	0.456096	0.0168963	1.77221	NO
Q9Y6R4	MAP3K4	139.7	138.4	144.1	238.4	233.9	223.3	1.64756	0.453526	0.00174915	2.75717	NO
Q8N2W9	PIAS4	34.5	35.6	46	63.5	65.1	61.5	1.63738	0.452474	0.00548391	2.26091	NO
P60602	ROMO1	28.2	27.2	33.2	47.3	52.7	44.7	1.63318	0.445617	0.00240386	2.61909	YES
Q9HD23	MRS2	366.9	328.3	400.2	574.5	591.5	617	1.62772	0.445059	0.00198639	2.70194	YES
Q9Y4W2	LAS1L	33.2	31.1	46.6	61.7	61.7	56.4	1.62128	0.44485	0.0174319	1.75865	NO
P36404	ARL2	32.6	30.5	32.8	49.1	51	56.4	1.63191	0.4435	0.0132652	1.87729	YES
Q86T03	TMEM55B; PIP4P1	32.9	42.6	45.7	68.8	62.8	66.7	1.63614	0.443438	0.0426916	1.36966	NO
Q9NUJ1	ABHD10	755.6	665.3	933	1247	1233.3	1329.2	1.61838	0.442798	0.010263	1.98873	YES
Q99943	AGPAT1	91	92.8	99.1	156.4	153.4	150.7	1.62778	0.437525	0.00230432	2.63746	NO
Q9BR77	CCDC77	11.7	7.3	10	14.7	16.8	15.1	1.6069	0.437156	0.0308619	1.51058	NO
Q9Y3C8	UFC1	381.6	351.5	467.6	620.3	643.4	672.9	1.61289	0.434872	0.00686197	2.16355	NO
O75916	RGS9	171.6	147.1	171.1	233.8	299.2	259.4	1.6178	0.432061	0.0143694	1.84256	NO
Q7RTV0	PHF5A	95.7	82.6	99.9	153.1	139.3	154.7	1.60712	0.427658	0.00722798	2.14098	NO
Q16822	PCK2	796.1	763.2	953.9	1306.3	1382.4	1355.1	1.60902	0.427626	0.00176085	2.75428	YES
O60701	UGDH	61.4	60	56.5	92.4	100.9	94.8	1.61945	0.425569	0.00989865	2.00442	NO
Q9UI30	TRMT112	150.5	129.4	152.7	232.5	226	235.7	1.60472	0.423631	0.00143072	2.84445	NO
O43504	LAMTOR5	36.4	37.1	49	63.2	66.2	66.6	1.6	0.421692	0.0122657	1.91131	NO
Q99717	SMAD5	61.7	50.4	70.9	85.3	102	104.3	1.59344	0.419987	0.0288172	1.54035	NO
O00399	DCTN6	68.6	52.2	69.9	95.9	106.6	101.4	1.5936	0.417641	0.00392321	2.40636	NO
P03973	SLPI	83.3	89.7	75.5	156	134	112.1	1.61811	0.416892	0.0993279	1.00293	NO
P10588	NR2F6	96.8	89.9	105.5	154.2	166.7	146.8	1.60062	0.416232	0.000327801	3.48439	NO
P30085	CMPK1	11.2	9.1	10.2	15.5	18.3	15	1.6	0.415037	0.0100243	1.99894	NO
P42771	CDKN2A	26.7	27.6	30.1	41.8	55.8	37.9	1.60545	0.41125	0.0826997	1.0825	NO
Q15118	PDK1	19.7	15.7	15.2	30.6	24.4	25.8	1.59684	0.408151	0.0694107	1.15857	YES
Q16850	CYP51A1	83.7	59.5	79.3	120.4	116.2	115	1.58022	0.407917	0.00838293	2.0766	NO
Q02252	ALDH6A1	308.7	294.3	385.9	505.2	532	529.8	1.58459	0.407669	0.00527403	2.27786	YES
P08581	MET	14.8	10.2	18.2	22	17.9	27.5	1.56019	0.406817	0.214265	0.669048	NO
Q16762	TST	428.4	364.3	473	697.9	648.3	653.3	1.57976	0.404245	0.00242394	2.61548	YES
Q96J02	ITCH	35.3	40.7	43.6	66.1	62.6	61.7	1.59197	0.402386	0.0192684	1.71515	NO
Q6PML9	SLC30A9	340	309.9	339.1	496.4	526.5	541.4	1.5817	0.39923	0.00462927	2.33449	YES
Q13472	TOP3A	227.3	199.5	242.8	339.1	353.1	363.6	1.57676	0.399192	0.00206945	2.68415	YES
O00746	NME4	92.5	68.4	93.9	130.1	126	143	1.56633	0.397582	0.0253797	1.59551	YES
O95363	FARS2	75.1	89.4	95.5	140.7	131.4	139.6	1.58346	0.397319	0.0339833	1.46873	YES
Q8WZ82	OVCA2	110	104.4	100.5	197.8	145.3	154.8	1.58114	0.393823	0.100156	0.999324	NO
Q96RR1	C10orf2; TWNK	399.5	352.1	390.8	593.3	608.2	598.1	1.57528	0.393393	0.000642371	3.19221	YES
P27708	CAD	210.3	173.3	226	327.8	317.4	308.5	1.56447	0.389997	0.000917094	3.03759	NO
P08243	ASNS	37.9	39	40.5	60.8	57.7	66.1	1.5724	0.388881	0.0298651	1.52484	NO
Q99856	ARID3A	135.4	128.3	84.3	149.4	181.5	220.1	1.58333	0.385548	0.262796	0.580382	NO
Q96FJ2	DYNLL2	150.3	122.4	136	208.7	204.9	224.9	1.56227	0.384458	0.0161372	1.79217	NO
Q8TF42	UBASH3B	71.8	69.6	73.2	119.8	114.8	102.4	1.57036	0.384158	0.00797602	2.09821	NO
Q9UBU9	NXF1	269.8	237.7	342.5	404.3	463.7	451.7	1.55259	0.38229	0.0223555	1.65061	NO
P14209	CD99	72.6	100.3	117.8	175.2	169.9	111.5	1.57069	0.380384	0.220944	0.655719	NO
Q16658	FSCN1	78.9	84.2	61.8	87.9	129.5	136.7	1.57448	0.376584	0.250348	0.601455	NO
Q9H444	CHMP4B	214.1	218.6	246.9	376.4	362.6	319.2	1.55709	0.373755	0.0108291	1.96541	NO
Q9BUV8	C20orf24	110	92.6	138.2	166	179.6	179.5	1.54079	0.373501	0.0211959	1.67375	YES
Q8WXF1	PSPC1	130.7	121.9	139.7	204.3	212.3	191.8	1.55085	0.370229	0.000215313	3.66693	NO
Q99653	CHP1	46.3	39.4	48.6	70.1	72.3	65.1	1.54505	0.367385	0.000122549	3.91169	NO
Q9UGC7	MTRF1L	19.5	17	23.1	32.1	32.2	27.4	1.53859	0.36562	0.0101128	1.99513	YES
P50440	GATM	1058	988.1	1332.7	1704	1656	1795.5	1.52584	0.355968	0.0214573	1.66842	YES
P62851	RPS25	1334.9	1194	1356.6	1948.8	2057.2	1955.2	1.53422	0.355461	0.000184716	3.7335	NO
Q9BQP7	C20orf72; MGME1	1096.1	1105.7	1290.9	1699.3	1790.6	1852.2	1.5295	0.352102	0.0121435	1.91566	YES
Q01968	OCRL	317.2	265.6	355.8	435.1	531.8	463.2	1.52365	0.351159	0.0162911	1.78805	NO
O43286	B4GALT5	58.8	58.3	67.2	87.3	97.9	96.6	1.52903	0.35067	0.0107531	1.96847	NO
P15170	GSPT1	15.9	11.3	15.6	23.6	22.2	19.4	1.52336	0.349481	0.0327	1.48545	NO
Q96LL9	DNAJC30	117.6	104.4	141.7	170.8	188.6	193	1.51883	0.349255	0.0194724	1.71058	YES
Q8TAD4	SLC30A5	126.7	124.6	155	221.8	203	192.2	1.51858	0.343346	0.0158095	1.80108	NO
Q9Y6N5	SQRDL; SQOR	99	84.7	112.9	148.4	154	144	1.50506	0.33378	0.00122763	2.91093	YES
Q13423	NNT	6331	5860.8	6761.1	9485.8	9620.2	9475.8	1.50804	0.331436	0.000479958	3.3188	YES
Q9NUQ8	ABCF3	26.2	17.5	18.1	34.3	28.6	30.1	1.50485	0.328309	0.159536	0.797142	NO
Q99714	HSD17B10	229.4	244.5	303	382.9	374.5	408.8	1.50109	0.327884	0.0453494	1.34343	YES
Q96SY0	VWA9; INTS14	11.2	11.8	11.4	19.6	17.4	14.9	1.50872	0.327311	0.0852758	1.06917	NO
O75608	LYPLA1	181.5	158.3	219.5	263	283.2	289.8	1.49473	0.326898	0.020551	1.68717	YES
Q15654	TRIP6	299.5	256.5	297.6	420.5	452.4	409.3	1.50211	0.325499	0.000388994	3.41006	NO
Q8NBJ4	GOLM1	854.3	884.8	956.7	1439.9	1440.3	1186	1.50835	0.325145	0.0307169	1.51262	NO
O75323	GBAS; NIPSNAP2	1015.1	1008.4	1311.8	1566.3	1672.5	1743.5	1.49381	0.322635	0.0345619	1.4614	YES
O43615	TIMM44	1842.6	1780	2027.2	2778.2	2843.7	2824	1.4949	0.317937	0.00239064	2.62149	YES
Q9P032	NDUFAF4	1161.2	1081.3	1254.6	1695.2	1771.9	1755.2	1.49332	0.317575	0.00144886	2.83897	YES
Q9H0P0	NT5C3; NT5C3A	71.2	67.2	89	110.3	103.7	123	1.48197	0.315438	0.0707345	1.15037	NO
O00264	PGRMC1	783.5	733.5	964.5	1337.8	1252	1101.3	1.48745	0.314889	0.0304229	1.5168	NO
P29375	KDM5A	29.5	28.6	32.1	46.5	42.5	45.5	1.49113	0.314697	0.0156652	1.80506	NO
O43172	PRPF4	213.8	187.6	250.9	313.8	330.1	322.5	1.48153	0.312039	0.00491348	2.30861	NO
O00141	SGK1	123.6	97.8	153.9	163.4	203.7	186.4	1.47482	0.311248	0.0875196	1.05789	NO
Q16795	NDUFA9	2600.7	2386.1	2889.5	3740.1	3901.8	4035.3	1.48257	0.30963	0.00701245	2.15413	YES
P48735	IDH2	2654.7	2559.4	3206.1	4094.2	4139.5	4224.1	1.47951	0.307227	0.00982412	2.00771	YES
P23786	CPT2	1649.6	1542.9	2064.6	2414	2636.5	2710.8	1.47635	0.307211	0.0330916	1.48028	YES
P49189	ALDH9A1	41.9	39.3	67.3	75.4	69.3	73	1.46599	0.307116	0.178911	0.747362	YES
Q969Y2	GTPBP3	30.3	33.4	39.5	50	51	52.1	1.48353	0.306302	0.0391036	1.40778	YES
Q2T9J0	TYSND1	49.5	38.4	52	68.4	70.1	67.1	1.46962	0.302224	0.0046972	2.32816	YES
P17812	CTPS1	432.5	401.6	468.2	655.7	676.9	593.2	1.47877	0.30162	0.00172953	2.76207	NO
Q9Y276	BCS1L	210	199.7	246.3	316.3	311.4	338.3	1.47256	0.300881	0.0214686	1.6682	YES
P49419	ALDH7A1	685.2	639.4	843.4	1049.9	1071.7	1066.5	1.47053	0.300402	0.0105738	1.97577	YES
Q9BQ95	ECSIT	422.1	374	455.6	596.8	631.9	614.8	1.4728	0.299683	0.000627443	3.20243	YES
Q9Y6A9	SPCS1	126.4	103.7	161.9	151.2	204.6	216	1.45867	0.297163	0.221754	0.654128	NO
Q6P1X6	C8orf82	76.3	67.9	88.9	112.1	111.7	117.5	1.46418	0.294417	0.0133584	1.87425	YES
P48730	CSNK1D	96.2	82.2	102.8	130.4	149.8	132.3	1.46693	0.293688	0.00444626	2.352	NO
Q7Z4W1	DCXR	477.8	439.9	543.2	684.1	712.8	739.6	1.46245	0.290609	0.0109503	1.96057	YES
Q96QD8	SLC38A2	477.9	436.3	495.5	720	649.6	695.6	1.46499	0.290557	0.016894	1.77227	NO
Q5ST30	VARS2	42.8	37.6	45.7	55.4	61.7	67.1	1.46075	0.290515	0.0541155	1.26668	YES
Q9BTZ2	DHRS4	659.4	539.4	710.7	964.3	904.2	915.3	1.45787	0.289301	0.00823742	2.08421	YES
P50336	PPOX	376.9	345.2	466.2	560.8	590.6	581.6	1.45839	0.289238	0.0156486	1.80552	YES
Q9UPY5	SLC7A11	871.4	780.9	867.4	1355.9	1262.5	1077.2	1.46668	0.288109	0.039294	1.40567	NO
O96006	ZBED1	17.8	17.2	21.6	25.9	29.2	27.5	1.45936	0.286881	0.015999	1.79591	NO
Q9H2K0	MTIF3	41.2	32	44	54.5	53	62.2	1.44795	0.283686	0.0824988	1.08355	YES
Q96BY9	TMEM66; SARAF	53.1	52.6	67.7	80.1	87.7	83.6	1.44983	0.277534	0.0253665	1.59574	NO
P09601	HMOX1	255.5	219.2	301.2	371.1	366.5	380.8	1.44142	0.274749	0.0202046	1.69455	NO
O43181	NDUFS4	1236.4	1233.7	1381.4	1723.4	1964.1	1904.8	1.45198	0.274561	0.0251867	1.59883	YES
P56385	ATP5I	410.1	385.5	536.3	578.1	701.2	640.9	1.4417	0.272473	0.0758573	1.12	YES
O43493	TGOLN2	32.2	41.5	48.7	69.6	56.3	51.8	1.4518	0.272331	0.256468	0.590967	NO
P07900	HSP90AA1	1191.8	1299	1262	2033.9	1971.7	1474.5	1.46027	0.272176	0.172951	0.762077	NO
Q9H4F8	SMOC1	53.1	48.7	50.8	88.3	67.9	65.2	1.45085	0.271628	0.176226	0.753931	NO
Q68CQ7	GLT8D1	247	243.8	275.1	378.3	394	338.2	1.44993	0.271133	0.0115928	1.93581	NO
P30044	PRDX5	525.5	512.1	674.5	814.4	776.9	873.2	1.43946	0.271082	0.0735671	1.13332	YES
P12277	CKB	662.6	658.8	630.2	1161.6	936.8	744.9	1.45691	0.270724	0.2678	0.572189	NO
O60318	MCM3AP	27.6	24	21.8	36.6	35.8	33.9	1.44823	0.264348	0.0957488	1.01887	NO
Q9H078-2	CLPB	2256.4	2239.4	2555.3	3336.7	3378.9	3432.7	1.43925	0.263334	0.0123788	1.90732	YES
Q8IYI6	EXOC8	39.1	37.9	40.1	55.5	56.8	56.6	1.44236	0.262869	0.0122818	1.91074	NO
Q03701	CEBPZ	11.7	10.8	9.3	14.2	13.6	17.9	1.43711	0.262427	0.290309	0.53714	NO
Q96I45	TMEM141	341.3	277.7	281.8	446	426.9	423.9	1.43961	0.261766	0.0585672	1.23235	NO
P24534	EEF1B2	2210.5	1721.3	2443.5	3471.9	3001.1	2629.6	1.42779	0.260383	0.125034	0.902971	NO
P52758	HRSP12; RIDA	34.5	38.4	34.2	58.2	47.4	49.3	1.44631	0.258541	0.194517	0.711042	YES
Q15054	POLD3	116	98.6	114.2	146.7	164.2	159.8	1.43157	0.256941	0.01304	1.88472	NO
Q15070	OXA1L	1469.9	1335.6	1491.4	1999.3	2045.5	2086.4	1.42689	0.25118	0.00812586	2.09013	YES
Q8IWB1	ITPRIP	264.1	224.3	277.5	371.8	362.2	355.1	1.42199	0.250283	0.00138198	2.8595	NO
Q9Y3C6	PPIL1	285.3	263.2	319.4	407.8	445.4	383.1	1.42447	0.24927	0.00545384	2.2633	NO
Q8TEP8-1	CEP192	24.4	20.7	24.4	37.1	30.2	31.5	1.42158	0.248721	0.0896655	1.04737	NO
P34896	SHMT1	227.7	180.5	187	301.1	274.1	273	1.42507	0.248051	0.0889268	1.05097	YES
Q9H845	ACAD9	3376.7	3217.1	3590.2	4827.5	4827.3	4850	1.42427	0.247712	0.00639889	2.1939	YES
P42765	ACAA2	2688.9	2666.5	3378.8	3989.3	4095.1	4297.6	1.41765	0.246238	0.0519833	1.28414	YES
Q53S33	BOLA3	362.9	310.5	387.8	465.4	482.7	553.4	1.41491	0.245906	0.0925532	1.03361	YES
P16220	CREB1	258	249.9	290.2	367.6	401.9	364.8	1.42125	0.244178	0.00579453	2.23698	NO
P04179	SOD2	604	555.2	774.1	861.4	890.6	968.2	1.40702	0.240449	0.101121	0.995158	YES
P12268	IMPDH2	1930.4	1988	1919.5	2964.1	3016.2	2352.2	1.42731	0.240323	0.138927	0.857213	NO
Q92797	SYMPK	59.2	46.4	60.4	77	84	73.3	1.41145	0.240087	0.0118477	1.92637	NO
P53350	PLK1	363.2	296.5	369	502.2	467.1	481.2	1.41003	0.2392	0.0156201	1.80632	NO
Q9BX68	HINT2	38	27.6	42.9	48.5	49.9	53.5	1.4	0.239007	0.123167	0.909507	YES
P18859	ATP5J	195.2	194.4	204.3	265.3	291.9	284.6	1.41741	0.237412	0.0337285	1.472	YES
Q8N8Q8	COX18	111.7	103.6	129.3	163.7	161.5	160.4	1.40917	0.23668	0.0065554	2.1834	YES
Q9H479	FN3K	148.4	127.4	158.1	202.5	208.1	199.3	1.40562	0.233376	0.000165202	3.78199	NO
Q8NBZ7	UXS1	26.5	27.3	34.3	40.1	46.6	37.5	1.40976	0.232745	0.0973517	1.01166	NO
O75521	ECI2	1995	1870.5	2430	2898.4	3055.2	2878.5	1.40292	0.230926	0.0154564	1.81089	YES
P30405	PPIF	2737.9	2790.2	3379.7	4031	4131.3	4350.1	1.40466	0.230921	0.0616655	1.20996	YES
Q5T1J5	CHCHD2P9	459.5	451.9	583.1	643.8	672.4	772.5	1.39759	0.228014	0.163032	0.787728	NO
P22736	NR4A1	11	10.1	12.5	13.9	15.5	17.5	1.39583	0.227845	0.147922	0.829969	NO
Q9BRQ8	AIFM2	311.1	311.7	293.8	460.5	430.4	403.4	1.41207	0.227019	0.101856	0.992011	YES
P78371	CCT2	1147.6	1177.1	1147.6	1704.2	1729.9	1467.2	1.41154	0.225984	0.0895666	1.04785	NO
Q12846	STX4	347.4	349.1	330.9	525	467.3	455	1.4087	0.224515	0.12512	0.902673	NO
Q9ULE0	WWC3	424.7	514.3	469.9	655.8	660.4	670.6	1.41018	0.222743	0.196255	0.707178	NO
P29317	EPHA2	73.2	68.2	87.1	106.7	107	104.7	1.39344	0.220641	0.0124637	1.90435	NO
P20674	COX5A	564	522.5	746	897.9	802.3	841.7	1.38712	0.220201	0.129601	0.887391	YES
Q07820	MCL1	16.9	16.5	19.6	26.3	19.8	27.5	1.38868	0.219877	0.295707	0.529139	NO
Q86Y82	STX12	78.4	63.8	83.6	97	109.9	106.7	1.38884	0.219134	0.0341369	1.46678	NO
P60842	EIF4A1	947.2	906.7	918.7	1486.3	1299.4	1095.4	1.39981	0.216304	0.199122	0.700881	NO
O75110	ATP9A	70.5	56.9	70	98.2	97.5	78.8	1.39058	0.214858	0.0813343	1.08973	NO
Q8N0Y7	PGAM4	24.6	20.5	32.9	42.2	31.7	33.6	1.37821	0.214851	0.325898	0.486919	NO
Q9BPW8	NIPSNAP1	742.1	643.1	836.6	998.8	1012.9	1062	1.38343	0.213329	0.0304037	1.51707	YES
P11234	RALB	198.7	194.5	256.3	292.5	301.6	304.9	1.38414	0.212705	0.0714413	1.14605	NO
Q15291	RBBP5	54.9	49.5	58.1	80.3	68.1	76.5	1.384	0.210363	0.0937787	1.0279	NO
Q8NE09	RGS22	153.5	135.5	170.8	198.7	217.2	219.1	1.38104	0.208987	0.030258	1.51916	NO
P13861	PRKAR2A	127.9	106.5	140.5	178.1	166.8	172	1.37877	0.20888	0.0280828	1.55156	NO
Q9BV20	MRI1	35.1	27.8	40.7	45.2	47.1	49.9	1.37259	0.208412	0.112438	0.949087	NO
Q16401	PSMD5	64	71.6	79.3	100.3	95.5	102.4	1.38762	0.208285	0.135252	0.868856	NO
O75531	BANF1	2240.3	1528.7	2450.3	3126	2946.5	2457.1	1.37147	0.207075	0.235704	0.627633	NO
Q15437	SEC23B	29	22.5	30.5	39.6	35.9	37.1	1.37317	0.205975	0.0631031	1.19995	NO
Q96BZ8	LENG1	16.2	10.3	10.9	15.1	19.8	16.8	1.38235	0.205828	0.388107	0.411048	NO
Q0P6H9	TMEM62	6.3	11.4	14.3	13.7	16	14.8	1.39063	0.205726	0.522659	0.281782	NO
Q08257	CRYZ	882	836.6	1103	1246.5	1307.8	1329	1.37628	0.204993	0.0662611	1.17874	YES
Q7L592	NDUFAF7	368.7	293.3	318.1	442.9	467.5	444.2	1.3821	0.204629	0.0610501	1.21431	YES
P00390	GSR	54.2	36.3	53.5	70.3	62.6	64.2	1.36875	0.204005	0.177207	0.751519	YES
P22570	FDXR	598	547.7	688.2	829.6	844.1	849.2	1.3757	0.202629	0.0138638	1.85812	YES
Q86Y79	PTRH1	59.7	52.6	55.7	79.7	81.9	70.6	1.38214	0.200401	0.0436681	1.35984	YES
P35914	HMGCL	30.7	42.2	36.3	48.8	46.3	56.8	1.39103	0.200123	0.426122	0.370466	YES
Q5JTJ3	COA6	562.3	516.1	656.6	784.2	775.1	820.8	1.37182	0.19984	0.0445394	1.35126	YES
P46821	MAP1B	77.7	85	102.5	117.6	119.2	127.8	1.37481	0.199705	0.162641	0.788771	NO
Q8N8J7	C4orf32; FAM241A	23.7	20.2	28.4	30.8	36.3	31.9	1.36929	0.199518	0.0895859	1.04776	NO
Q96KB5	PBK	70.9	67.9	68.8	98	107.7	82	1.38584	0.199399	0.153058	0.815143	NO
Q7Z478	DHX29	10.5	14.4	11.1	17.1	16.8	16.4	1.39722	0.199001	0.407504	0.389868	NO
Q9UQN3	CHMP2B	744.3	665	772.6	1006.9	1023.2	969.6	1.37481	0.198151	0.000191569	3.71767	NO
P38432	COIL	36.3	30.9	39.7	48	51.7	46.9	1.37138	0.197548	0.00358492	2.44552	NO
Q15165	PON2	182.3	156.4	210.5	242.8	258.8	248.9	1.36653	0.195623	0.0227054	1.64387	NO
Q6UXN9	WDR82	176.9	150.8	181.3	225.4	229.1	242	1.36837	0.194905	0.0329392	1.48229	NO
Q13043	STK4	28	24.2	33.6	35.2	42.4	39.4	1.36364	0.193667	0.117927	0.928388	NO
P84085	ARF5	41.5	32.5	40.8	56.6	46.9	53.1	1.36411	0.192899	0.1625	0.789147	YES
Q9BV79	MECR	98.5	88.6	115.8	128.2	155.6	130.2	1.36679	0.192115	0.0905594	1.04307	YES
O75448	MED24	22.7	35.7	23.3	36.8	33.6	43.5	1.39412	0.191773	0.586076	0.232046	NO
Q58F21	BRDT	397.4	280.8	243.6	301.2	701.5	276.2	1.38739	0.189451	0.729986	0.136685	NO
Q9H0H5	RACGAP1	141.8	111.3	138.3	189.6	154.8	187.5	1.35897	0.189285	0.219417	0.658729	NO
O75794	CDC123	100.9	101.6	111.6	148.4	134.9	146	1.36676	0.188709	0.0999132	1.00038	NO
O75348	ATP6V1G1	47.2	60.2	46.3	72.2	82.5	58.9	1.38972	0.187973	0.456733	0.340338	NO
P33121	ACSL1	125.3	114.3	145.3	178.6	176.8	168.5	1.36113	0.186533	0.0115318	1.9381	YES
P15151	PVR	448.9	390.3	565	627.5	657.9	618	1.3555	0.186322	0.0931039	1.03103	NO
Q6NVY1	HIBCH	2077.7	2087.3	2569.8	2968.1	2975.9	3217.7	1.36035	0.185928	0.122031	0.913531	YES
P84090	ERH	359.9	318.1	394.6	498.9	500.7	460.3	1.36109	0.185777	0.00232258	2.63403	NO
Q9NQH7	XPNPEP3	173.7	165.7	198	243.6	231.2	256.1	1.36007	0.185204	0.0899987	1.04576	YES
Q5T440	IBA57	267	297.4	298.2	385.5	391.9	402	1.36726	0.183017	0.16703	0.777206	YES
Q6ZU80-1	CEP128	687.8	641.7	710	902.6	949.1	926.2	1.36205	0.182743	0.0131562	1.88087	NO
Q9NWY4	C4orf27; HPF1	376	287.4	374.8	488.8	440.7	474.4	1.35224	0.182373	0.107403	0.968984	NO
P58557	YBEY	110	121.6	121.6	149.1	186.7	147.9	1.36948	0.181498	0.252099	0.598429	YES
P27144	AK4; LOC100507855	566	550.4	646.8	759.8	804	829.3	1.35725	0.180273	0.0640495	1.19348	YES
Q9NWU1	OXSM	70.6	81.5	83.7	104.4	104.8	112.1	1.3626	0.179879	0.223083	0.651533	YES
Q15046	KARS	1285	1235.7	1680.4	1853.1	1907.7	1912	1.35031	0.178453	0.124336	0.905404	YES
Q9HDC9	APMAP	17.9	15.7	18.1	22	22.4	25.6	1.35397	0.177918	0.158439	0.800139	NO
Q9HBH0	RHOF	118.6	87.1	151.1	152.1	166	159.5	1.33857	0.176624	0.299638	0.523402	NO
P49643	PRIM2	23.1	25.9	23.1	33.1	34.9	30.5	1.36616	0.176323	0.251207	0.599968	NO
Q8N680	ZBTB2	14.9	12.5	22.3	22.7	23.2	20.7	1.34004	0.176239	0.385742	0.413703	NO
Q9H4B0	OSGEPL1	74.9	61.5	72	89.4	100.9	91.7	1.35317	0.175071	0.033193	1.47895	YES
Q8N1B4	VPS52	112.9	91.2	131.7	140.6	151.6	158.6	1.34247	0.174688	0.161208	0.792612	NO
Q9H2G4	TSPYL2	118.1	81.7	97.3	146.3	140.5	114.6	1.35106	0.174065	0.301993	0.520003	NO
Q13795	ARFRP1	52	53.9	49	70.2	75.8	65.2	1.36346	0.173402	0.209768	0.67826	NO
Q86WA8	LONP2	392.9	379.5	508.6	551.1	614	558.3	1.34536	0.170867	0.121916	0.91394	YES
Q5JUR7	TEX30	90.5	71	100.1	110.1	111.1	128.8	1.33792	0.170373	0.242819	0.614718	NO
Q8N183	NDUFAF2	1211.1	1245.9	1353.9	1719.9	1639.4	1783.5	1.3495	0.169234	0.139006	0.856966	YES
Q8WWC4	C2orf47; MAIP1	984.7	906.4	1075.6	1305.6	1329.5	1355.1	1.345	0.168105	0.0202892	1.69273	YES
Q8TEQ6	GEMIN5	30.8	28.1	36.2	47.6	37.9	41.9	1.33964	0.16665	0.247588	0.60627	NO
Q9BUF5	TUBB6	76.3	64.2	71.9	100.4	98.5	86.6	1.34416	0.162423	0.0721093	1.14201	NO
Q9Y5S2	CDC42BPB	206	200.2	203.7	279.1	268	272.7	1.34415	0.160495	0.106374	0.973163	NO
O00743	PPP6C	93	99.6	87.2	135.5	137.7	105.9	1.3549	0.160226	0.379484	0.420807	NO
Q05655	PRKCD	126.3	114.2	144	172.9	167.6	172.6	1.33446	0.15957	0.0400806	1.39707	NO
Q15185	PTGES3	416.7	397.9	344.8	668.9	509.6	387.9	1.35104	0.158455	0.579594	0.236876	NO
Q8WUR7	C15orf40	187.2	141.4	157.7	228.6	205.3	215.4	1.33518	0.157979	0.231658	0.635152	YES
P07437	TUBB	514.6	454.4	592.1	748.9	713.2	620	1.33374	0.157552	0.116418	0.933981	NO
P11172	UMPS	359.6	341.5	384.6	479.7	467.3	503.6	1.3361	0.157039	0.0915087	1.03854	NO
Q9NTK5	OLA1	14.6	9.3	12.2	13.8	16.5	17.8	1.33241	0.156202	0.4468	0.349887	NO
Q5VV41	ARHGEF16	87.5	88.9	97	123.3	128	114.6	1.33833	0.154888	0.0686774	1.16319	NO
Q9H2D1	SLC25A32	358	291.9	420.7	450.5	472.3	494.4	1.32374	0.154103	0.183094	0.737327	YES
Q9UQ13	SHOC2	402.2	357.5	441.7	509.6	554.3	534.6	1.33053	0.153458	0.0175796	1.75499	NO
P05387	RPLP2	242.1	199.8	269.7	344.7	295.5	302.9	1.32532	0.152693	0.181672	0.740711	NO
Q6Y288	B3GALTL; B3GLCT	38.5	36	50	52.5	58.3	54.3	1.3261	0.151439	0.177422	0.750994	NO
Q10567	AP1B1	173.8	171.3	204	257.9	236.2	236.1	1.32981	0.150646	0.107903	0.966967	NO
P0CG08	GPR89A; GPR89B	14.3	11.3	13.1	18.9	15.1	17.2	1.323	0.148982	0.31083	0.507477	NO
Q86UT6	NLRX1	15.1	12.9	13.1	19.5	18	17.2	1.3309	0.147479	0.210261	0.677241	YES
P04792	HSPB1	876.2	900.4	950.6	1321.1	1316.7	1003.6	1.33522	0.147269	0.31683	0.499173	NO
Q9Y6M7-7	SLC4A7	608.5	547.5	606.6	771.7	767.6	800.4	1.32741	0.14702	0.06545	1.18409	NO
Q9H1A4	ANAPC1	15.2	12.2	15.8	21.2	15.8	19.9	1.31713	0.146579	0.397626	0.400526	NO
P78310	CXADR	193.6	169.5	190.6	250	253.9	231.2	1.32761	0.14617	0.0153894	1.81278	NO
P37268	FDFT1	1014.5	861.4	1119.1	1393.3	1391.2	1178.8	1.32331	0.145964	0.0971546	1.01254	NO
P22102	GART	119.3	139.4	132.2	187	190.4	144.8	1.33589	0.142333	0.431985	0.364532	NO
Q9H300	PARL	108	91.3	148.8	136.4	169.3	150.2	1.30968	0.140847	0.42616	0.370428	YES
Q9BRK5	SDF4	291	249.2	349.2	413.4	402.7	353.5	1.31504	0.140348	0.178317	0.748806	NO
O14656	TOR1A	45.6	47.2	52.1	62.7	58.3	70.2	1.31953	0.13896	0.343475	0.464105	NO
Q15043	SLC39A14	247.5	180.7	239.3	285.6	299.6	291	1.31266	0.138603	0.146038	0.835535	NO
O75083	WDR1	733.6	654.4	830.4	1013.3	940	962.1	1.31419	0.13759	0.0774386	1.11104	NO
O75165	DNAJC13	29.3	25.3	28.8	37.9	34.8	36.9	1.31415	0.13458	0.114906	0.939656	NO
Q12893	TMEM115	37.8	21.6	34.9	40.9	44.8	37.2	1.30329	0.134551	0.487371	0.312141	NO
P22234	PAICS	3023.3	2956.4	3049.1	3916	4382.2	3630.8	1.32122	0.132915	0.184089	0.734972	YES
Q9NRX4	PHPT1	7.7	7.5	5.6	11.1	9.6	6.9	1.32692	0.13245	0.642943	0.191828	NO
Q9GZR7	DDX24	321.6	265.6	316.4	385.7	428.3	372.2	1.31275	0.13185	0.0509854	1.29255	NO
Q16576	RBBP7	333.6	238.6	319.3	388.1	391.4	384.4	1.30555	0.131667	0.1933	0.713767	NO
A3KMH1	VWA8	132.7	117.4	146.3	171.7	179.9	168	1.3108	0.131232	0.00293077	2.53302	YES
P19784	CSNK2A2	56.3	51.6	62.6	73.5	81.1	69	1.31144	0.129342	0.0545618	1.26311	NO
Q96T60	PNKP	40.1	33.3	39.5	48	47.6	51.9	1.30647	0.128368	0.166622	0.778266	NO
P46939	UTRN	34.8	36.2	39.4	55	45.5	44.5	1.31341	0.127631	0.367498	0.434745	NO
Q5H9F3	BCORL1	64.9	57.1	68.1	88.7	83.9	75.8	1.30668	0.125582	0.091884	1.03676	NO
P19838	NFKB1	342.4	315.7	366.2	471.2	453.2	413	1.30567	0.122602	0.0668144	1.17513	NO
Q99615	DNAJC7	542.3	644.2	605.8	808.4	844.5	703	1.31446	0.119472	0.45165	0.345198	NO
P27348	YWHAQ	148.3	157.1	155.1	209.1	203.2	190.3	1.30858	0.118684	0.284864	0.545362	NO
Q9Y5T4	DNAJC15	796.1	676.2	877.7	974.8	1016.9	1050.8	1.29468	0.117613	0.129314	0.888355	YES
Q15758	SLC1A5	750.8	711.9	821.3	1053.4	960.9	955.7	1.30035	0.117506	0.132835	0.876687	NO
Q9H0L4	CSTF2T	40.7	31.1	55.9	54.5	55.2	54.2	1.28348	0.116967	0.527448	0.27782	NO
Q9H936	SLC25A22	220	207.4	259.6	290	290.2	310	1.29578	0.116848	0.19785	0.703665	YES
P11766	ADH5	199.2	381.4	219.7	359.7	365.7	343	1.335	0.116534	0.774025	0.111245	NO
Q05193	DNM1	78.5	70.5	81.9	101	99.8	98.9	1.29796	0.116253	0.0165491	1.78123	NO
O75934	BCAS2	238.8	228.4	248.3	305.8	323.3	302.3	1.30175	0.115864	0.0611451	1.21364	NO
P53396	ACLY	2624.5	2311.2	2682.3	3289.5	3331	3267.8	1.29802	0.115801	0.0105763	1.97567	YES
Q86UK7	ZNF598	44.3	39.3	48.2	57.6	55.3	57.9	1.2959	0.115545	0.0851755	1.06969	NO
Q9BQ67	GRWD1	357.2	317.3	395	486.6	460.1	438.9	1.29556	0.11515	0.0664443	1.17754	NO
O94906	PRPF6	642.6	614.3	658.2	840.9	851.3	800.5	1.3016	0.115104	0.0774216	1.11114	NO
O15173	PGRMC2	475.6	420.9	540.6	635	619.1	605.5	1.29399	0.11504	0.0542981	1.26521	NO
Q8WXA3-1	RUFY2	175.2	186.9	191	230.2	259.8	232	1.30537	0.114704	0.286197	0.543334	NO
O95140	MFN2	112	136.1	125.6	165.4	147.3	175.2	1.30559	0.11455	0.552136	0.257954	YES
P35080-2	PFN2	117.8	102.1	140.2	163.2	161.3	140.5	1.29131	0.113676	0.222666	0.652346	NO
Q6ZRS2	SRCAP	14.2	12	12.2	14.1	16.9	18.9	1.29948	0.113382	0.534802	0.271807	NO
P30825	SLC7A1	61.2	58.9	66.1	81	82.4	78.2	1.29753	0.112834	0.0432702	1.36381	NO
Q9P2J5	LARS	140.7	153.4	165.2	222.7	196.6	178.3	1.30111	0.112443	0.418163	0.378654	NO
O60493	SNX3	114.5	115	117.9	141.5	153.8	156.5	1.30052	0.112291	0.286759	0.542483	NO
Q8NI60	ADCK3; COQ8A	47.2	49.9	52.1	64.7	63.2	66	1.2996	0.112067	0.292869	0.533327	YES
Q9BT22	ALG1	161.1	159.2	197.4	208.1	232.2	229.3	1.29341	0.111923	0.252846	0.597144	NO
O00461	GOLIM4	2357.8	2276.4	2565.3	3122.8	3509.8	2723.3	1.29952	0.111532	0.280119	0.552657	NO
Q12959	DLG1	185.4	164.2	195.1	246.3	222.7	234	1.29062	0.109739	0.15163	0.819214	NO
P52789	HK2	1010.1	994.9	1208	1408.7	1430.8	1313.8	1.29265	0.109342	0.12738	0.894899	YES
O00231	PSMD11	172.5	150.2	184.3	229.1	217.3	207.4	1.28955	0.108098	0.0555798	1.25508	NO
Q96GA3	LTV1	24.9	28.7	24.7	35.5	34	32.5	1.30268	0.106389	0.519394	0.284503	NO
Q9Y320	TMX2	521.4	440.3	558.9	642.7	676.3	637.3	1.28653	0.106103	0.0141295	1.84987	NO
Q14118	DAG1	98.9	57.9	97.6	110.7	104.7	108.1	1.27162	0.104067	0.573948	0.241127	NO
O00629	KPNA4	69	69.8	86.3	100.2	89.3	99.7	1.28476	0.103843	0.387968	0.411204	NO
Q9UNK0	STX8	26.9	20.1	22.6	35.5	28.3	25.7	1.28592	0.10344	0.581687	0.235311	NO
O00571	DDX3X	3813.4	3050	4495.6	5176.8	5064	4298.4	1.27997	0.103369	0.384449	0.415161	NO
Q14692	BMS1	17.2	16.2	22.4	24.6	24.3	22.5	1.27957	0.103311	0.323825	0.48969	NO
P57678	GEMIN4	7.3	7.5	12.9	15	12.1	8.2	1.27437	0.102653	0.771912	0.112432	NO
Q9ULC3	RAB23	212.3	162	213.5	236.4	278.2	239.1	1.28224	0.102332	0.273535	0.562987	NO
Q3ZAQ7	VMA21	63	62.4	72.3	97.4	76.1	80.7	1.28579	0.101652	0.481008	0.317848	NO
Q9NW64	RBM22	124	96.3	139.3	143.7	166.7	149	1.27753	0.100709	0.326946	0.485524	NO
Q13177	PAK2	101	83.9	88	125.1	123.6	103	1.28875	0.100359	0.389657	0.409317	NO
Q7LBC6	KDM3B	48.3	34.7	40.7	51.1	54	53.5	1.28213	0.100164	0.404876	0.392678	NO
Q8TDX6	CSGALNACT1	7.3	10.8	12.1	10.5	13.4	14.9	1.28477	0.0964628	0.733886	0.134371	NO
P62195	PSMC5	272.2	266.7	288.9	394.2	334.1	334.1	1.2834	0.0960795	0.397792	0.400344	NO
O75352	MPDU1	145.5	129.1	175.4	193.1	178.6	201.1	1.27289	0.0959974	0.393364	0.405205	NO
Q9Y287	ITM2B	134.6	115.9	134.7	160.8	163.6	168.3	1.27908	0.0956203	0.124585	0.904533	NO
Q12788	TBL3	155.2	137.1	185.6	210.7	208.7	190.5	1.27621	0.0955839	0.21938	0.658803	NO
P62333	PSMC6	234.8	209.4	214.9	310.1	288.3	249	1.28569	0.0953858	0.416591	0.38029	NO
Q52LJ0	FAM98B	300.8	310.3	342.6	404.4	436.5	384	1.28437	0.0948359	0.248698	0.604328	NO
Q01105	SET	895	743.3	946.8	1121.6	1089.2	1085.2	1.275	0.0942891	0.0822668	1.08478	NO
Q7L211	ABHD13	30.2	18.7	20.5	26	30.5	32.1	1.27666	0.0942636	0.693426	0.159	NO
Q96B77	TMEM186	68.5	64.3	83	95.9	90.9	88.3	1.27479	0.093177	0.241069	0.617858	YES
P42696	RBM34	78.8	68.1	79.3	91.8	104	93.6	1.2794	0.0931737	0.0996208	1.00165	NO
Q9HCL2	GPAM	52	37.2	62.9	58.4	66.6	66.7	1.26036	0.0907844	0.588112	0.23054	YES
Q4VC31	CCDC58	334.6	319.8	377.6	451.2	430.9	434	1.27529	0.090632	0.15598	0.806931	YES
P05455	SSB	402.3	405.4	454.1	573.7	552.1	488.3	1.2792	0.0901476	0.313592	0.503635	NO
Q9NZZ3	CHMP5	186.5	189.7	244.1	249.6	273.9	264.8	1.27084	0.0877394	0.412132	0.384964	NO
Q15056	EIF4H	566.8	490.3	668	685.5	791.4	709.9	1.26764	0.0864455	0.307624	0.51198	NO
Q8NBW4	SLC38A9	28.1	29.7	33.8	36.7	43	37.2	1.2762	0.0862671	0.412882	0.384174	NO
Q9NX62	IMPAD1	899.7	855.5	978.3	1175.2	1189.2	1116.3	1.27335	0.0859475	0.0643722	1.1913	NO
Q12981	BNIP1	367.9	308.2	377.1	445.3	457.1	434.6	1.26946	0.085781	0.0140233	1.85315	NO
Q12887	COX10	57.5	47.4	59.1	66.1	66.9	74.6	1.26585	0.0856614	0.38682	0.412491	YES
Q9UNQ2	DIMT1	27.5	20.2	22.8	38	22.4	28.8	1.26525	0.0851252	0.7574	0.120675	NO
P18085	ARF4	332.5	328.8	379.2	477.7	448.2	398.1	1.27247	0.0840263	0.36028	0.44336	NO
P22314	UBA1	258.9	233.2	293.1	332.2	334.3	328.6	1.26732	0.0839802	0.0812814	1.09001	NO
O00165	HAX1	412.7	387.5	468.3	525.3	548.8	535.3	1.26874	0.0835079	0.106918	0.970949	NO
Q13451	FKBP5	41.9	38.8	52.9	60.7	53	55	1.26272	0.0833373	0.472709	0.325406	NO
Q00403	GTF2B	18.7	14.2	18.3	23.3	19.1	22	1.25781	0.0822081	0.536124	0.270735	NO
Q9NRF9	POLE3	64.9	51.5	58.6	70.7	79.5	71.7	1.268	0.0815006	0.330887	0.480321	NO
O15446	CD3EAP	64.8	59.8	67.3	81.4	79.3	82.7	1.26837	0.0813167	0.207499	0.682985	NO
Q99747	NAPG	140.2	107.2	171.3	149.7	201.1	175.7	1.25746	0.0810425	0.642222	0.192315	NO
P51798	CLCN7	75.7	75.7	73.3	102.9	91.3	91.9	1.27325	0.0806857	0.503524	0.29798	NO
O00148	DDX39A	567.6	542	579.4	749.4	745.3	652.8	1.27146	0.0801648	0.294164	0.531411	NO
Q92520	FAM3C; WNT16	275.7	266	323.9	366.4	392.8	337.8	1.26733	0.0799921	0.247076	0.60717	NO
P52569	SLC7A2	24.5	29.7	30.8	38.4	37	32.7	1.27176	0.0795806	0.602932	0.219732	NO
P25705	ATP5A1	8426.3	8432.4	10698.6	10982.4	12404.1	11446.8	1.26403	0.0786336	0.411384	0.385753	YES
P25786	PSMA1	99.1	87.2	121	111.6	154.6	121.6	1.26196	0.0785435	0.616397	0.210139	NO
O43819	SCO2	590.5	537.7	650.1	755.5	744.6	746.7	1.26345	0.078375	0.0925592	1.03358	YES
Q9UN37	VPS4A	737.4	678.2	743.3	950	906.2	879.3	1.26708	0.0781697	0.197328	0.704811	NO
Q15392	DHCR24	729.7	713.1	796.2	938.8	976	922.4	1.26717	0.0778577	0.158702	0.799419	YES
Q16539	MAPK14	9	9.8	10.2	14.3	11.3	11.2	1.26897	0.0777922	0.639336	0.194271	NO
Q9UHV9	PFDN2	139.6	131.2	170.1	180.9	199.2	176.4	1.26219	0.0773195	0.306229	0.513954	NO
P16435	POR	1956.8	1759.7	2265.4	2525.1	2665.2	2356.6	1.26162	0.0768629	0.174676	0.757767	NO
Q86SF2	GALNT7	2401.1	2187.9	2762.3	3199.4	3284.1	2798.9	1.26269	0.076621	0.264136	0.578172	NO
O43175	PHGDH	395.9	387.5	423.1	535.6	513	479.8	1.2668	0.076598	0.28412	0.546498	NO
Q99538	LGMN	97.5	90	107.4	127.7	126.5	118	1.26212	0.0746521	0.0754074	1.12259	NO
Q8IYU8	EFHA1; MICU2	54	55	67.6	78.7	72.8	71.1	1.26048	0.0745944	0.44542	0.35123	YES
Q9NZI8	IGF2BP1	1087	1153.3	1107.1	1475.8	1486.9	1291.5	1.2709	0.0738606	0.537266	0.269811	NO
O75063	FAM20B	78.3	81.4	85.5	103.3	110	97.4	1.26713	0.0737876	0.394143	0.404346	NO
Q14738	PPP2R5D	33.8	30.3	34.6	44.6	43.9	36.2	1.26342	0.0735876	0.400458	0.397443	NO
Q13057	COASY	102.3	76.9	112.5	124.1	127.1	113.9	1.25163	0.0721498	0.448804	0.347943	YES
P55010	EIF5	130.1	104.7	143.7	165.8	146.3	161.5	1.25125	0.0720819	0.490585	0.309285	NO
Q9HCU5	PREB	422	406.2	431.6	581.5	500.4	508.6	1.2625	0.0718059	0.489988	0.309814	NO
Q9BV86	NTMT1	56.5	58.5	82.5	87.9	86.1	73.7	1.25418	0.0705021	0.6516	0.186019	NO
Q8ND56	LSM14A	116.3	98.5	126.2	146	150.1	131.8	1.25484	0.0691985	0.175907	0.754717	NO
P15529	CD46	93.4	69.7	79.8	98.6	107.9	98.6	1.25607	0.0688578	0.50971	0.292677	NO
Q9H2M9	RAB3GAP2	114.4	103.5	127.9	138.7	152.8	142.5	1.25506	0.0684775	0.147463	0.831318	NO
P24752	ACAT1	3400.4	3210.2	4158.1	4442.4	4243.2	4785.3	1.25093	0.0682445	0.534897	0.27173	YES
Q9H269	VPS16	24.1	29.1	34	43.8	27.1	38.4	1.25344	0.0677201	0.803243	0.0951533	NO
Q8WVI0	SMIM4	87.3	79	109.2	112.4	110.3	121.1	1.24791	0.0671721	0.551123	0.258752	NO
Q8N1G4	LRRC47	329.5	327.3	330	413.4	436	395.7	1.26176	0.0667832	0.424438	0.372186	NO
P68371	TUBB4B	365.3	331.5	402.4	499.4	482.7	396.8	1.25446	0.0653102	0.489186	0.310526	NO
Q96EY5	FAM125A; MVB12A	49.2	41.2	49.8	63.8	59.3	52.6	1.25321	0.0650339	0.425959	0.370632	NO
P45974	USP5	80.5	88.6	75.3	110.1	110.5	89.2	1.26759	0.0641303	0.718565	0.143534	NO
Q9NQS3	PVRL3; NECTIN3	144.6	115.2	119.4	141.6	179.3	155.6	1.25659	0.0638372	0.650897	0.186488	NO
Q6P1Q0	LETMD1	59.9	52.1	57.3	71.5	72.8	68.1	1.25458	0.0638316	0.213776	0.670041	YES
P30519	HMOX2	276.6	254.4	339.3	357.1	371.8	357.2	1.24796	0.0636924	0.388113	0.411042	NO
Q9NP58	ABCB6	465.2	439.8	506.2	602.5	594.5	571.1	1.25291	0.0632339	0.15463	0.810706	YES
Q9BQE3	TUBA1C	133.9	114.8	141.1	171.9	159.4	155.6	1.2491	0.0626593	0.265159	0.576494	NO
Q13610	PWP1	18.3	21.3	21	30.4	20.6	25	1.25413	0.061719	0.7874	0.103805	NO
Q16186	ADRM1	50.5	46.4	56.1	69.8	67.1	54.6	1.25163	0.061115	0.547092	0.26194	NO
P07099	EPHX1	236.4	206.8	244.4	296.5	264.8	295.5	1.24607	0.0599169	0.489465	0.310278	NO
Q9UNE7	STUB1	243.6	220.6	264	312.4	309	287.8	1.24856	0.0598728	0.0891917	1.04968	NO
Q9H582	ZNF644	29.1	23.5	34.5	37	36.2	34.7	1.23881	0.0593785	0.534119	0.272362	NO
Q330K2	NDUFAF6	15.2	15.7	10.9	18.9	15.1	18.7	1.26077	0.0592234	0.824271	0.0839298	YES
Q13200	PSMD2	68.4	65.2	81.1	95.4	90	82.5	1.24779	0.0590457	0.449445	0.347324	NO
P07741	APRT	278.7	242.7	306.3	341.7	356.5	332.5	1.24526	0.0583126	0.0591043	1.22838	NO
Q01085	TIAL1	19.6	21.7	25.6	25.3	33.4	25	1.25112	0.05792	0.728661	0.137474	NO
P41214	EIF2D	79.3	74.7	97.1	106.7	102.9	102.5	1.24293	0.0574419	0.453534	0.34339	NO
Q567V2	MPV17L2	194.8	187.1	233.7	253.8	244.7	267.2	1.24383	0.0573627	0.536431	0.270487	YES
Q92896	GLG1	4119.7	3913.7	4408	5365.2	5744.2	4456.9	1.25117	0.0570583	0.55673	0.254356	NO
Q92900	UPF1	395.5	379.8	448.8	540.6	521.7	464.9	1.24761	0.0568798	0.420098	0.376649	NO
Q9H3R2	MUC13	182.5	170.1	212.8	234.1	234.5	234.6	1.24372	0.0568295	0.319556	0.495454	NO
P16152	CBR1; SETD4	108.4	90.6	112.6	130.3	134.7	122.7	1.24422	0.0561802	0.0864637	1.06317	NO
Q7Z2E3	APTX	75.8	58	71.5	82.4	90.9	81.9	1.24306	0.0557956	0.450855	0.345964	NO
P60174-1	TPI1	17.4	21.3	27.4	27.4	27	27.9	1.24508	0.0552957	0.760358	0.118982	YES
Q16706	MAN2A1	1810.3	1660.6	1997.1	2296.1	2491.3	2028.4	1.24649	0.0552691	0.427501	0.369062	NO
Q8TDM6	DLG5	16.5	15.5	17.6	22.6	19.9	19.3	1.24597	0.0552295	0.515926	0.287413	NO
P08195	SLC3A2	5463.7	4413.9	5568.9	7045.1	6352.7	5777.1	1.24138	0.054326	0.552716	0.257498	NO
Q14643	ITPR1	1555	1302.4	1761.2	1916.2	1948.2	1856.5	1.23867	0.054126	0.34073	0.46759	NO
O43676	NDUFB3	1573.5	1404.6	1827.4	1922.9	2068.7	1967.9	1.24014	0.0537419	0.337471	0.471763	YES
Q9H6F5	CCDC86	470.6	337.9	386.2	472.5	544.5	468.4	1.24332	0.0534606	0.68374	0.165109	NO
Q9P0P8	C6orf203	97.2	97.2	104.4	133.1	123.1	116.5	1.24732	0.0530084	0.536766	0.270215	YES
Q9HAV4	XPO5	244	263.3	239.2	357.5	311.3	267.4	1.25412	0.0524177	0.767818	0.114742	NO
Q6Q0C0	TRAF7	124.7	98.7	127.8	138.8	164.3	132.5	1.24032	0.0522773	0.563899	0.248798	NO
Q14240	EIF4A2	166.8	157.2	171.7	239.6	212	166.8	1.24753	0.0522498	0.735269	0.133554	NO
Q9NRK6	ABCB10	1205.5	1105.9	1335.6	1500.6	1529.9	1495.9	1.24113	0.0521205	0.148877	0.827174	YES
Q99496	RNF2	30.6	30.8	46.9	39.9	52.2	42	1.23823	0.0520425	0.795169	0.0995405	NO
Q6ZXV5	TMTC3	470.2	434.3	557.5	620.3	614.9	577	1.23953	0.0519855	0.377862	0.422667	NO
O00220	TNFRSF10A	165.5	148.3	219.6	213.7	234.7	210.3	1.23491	0.0515804	0.666392	0.17627	NO
Q9NP97	DYNLRB1	363.5	278.6	358.3	429.3	431.3	378.3	1.2384	0.0515242	0.495239	0.305185	NO
O95881	TXNDC12	51.5	38.7	58.1	59.8	63.6	59	1.22994	0.0490416	0.623553	0.205127	YES
P05204	HMGN2	1698.2	1509.8	2107.1	1488.3	2632.3	2438.8	1.23411	0.0489382	0.852036	0.0695421	NO
P54852	EMP3	132.2	111.7	148.3	166.8	150	166.9	1.2333	0.0489195	0.60351	0.219316	NO
O75665	OFD1	48.7	51	51.7	65.7	64.1	58.9	1.24637	0.0489096	0.618441	0.208701	NO
Q9HBR0	SLC38A10	39.1	34.4	36.4	47	45.8	43.8	1.24295	0.0488391	0.482003	0.31695	NO
Q9H930-1	SP140L	255	183.4	280.9	228.3	362.9	294.5	1.23134	0.0484796	0.825062	0.0835136	NO
Q6VY07	PACS1	139.6	121.2	154.3	182.6	160.1	169.6	1.23416	0.0478499	0.563059	0.249446	NO
O14672	ADAM10	56.2	49.3	68.1	78.1	77	59.3	1.23502	0.0477406	0.721466	0.141784	NO
Q96EE3	SEH1L	371.1	323.3	391.4	451.9	454.6	436.6	1.23697	0.0476278	0.0259826	1.58532	NO
Q9H2V7	SPNS1	37.4	27.2	48.1	47.3	45.9	44.6	1.22272	0.0473395	0.782664	0.106425	NO
P20645	M6PR	207.8	186.5	229.2	254.9	262.5	253.3	1.23609	0.0469196	0.114252	0.942137	NO
O00592	PODXL	470.1	381.8	491.7	594.7	556.1	507.5	1.23422	0.0467137	0.523626	0.280978	NO
Q7Z2W4	ZC3HAV1	1583.9	1393.1	1656.7	1922	2008	1803.4	1.23733	0.0462256	0.0643981	1.19113	NO
P61923	COPZ1	128.1	123.7	134.4	177.2	164.7	137.6	1.24158	0.0458789	0.680349	0.167269	NO
Q9NZL4	HSPBP1	15.1	9.4	10.9	17.1	13.3	13.2	1.23164	0.0454942	0.84966	0.0707551	NO
Q13188	STK3	100	86.9	118.6	125.9	135.1	115.5	1.23241	0.0452293	0.556722	0.254361	NO
A1L0T0	ILVBL	754.5	672.4	844.7	940.3	968.1	893.6	1.23349	0.0441606	0.177038	0.751934	NO
P43007	SLC1A4	327.8	296.5	361.5	431.1	393.7	390.5	1.23281	0.0432183	0.481961	0.316989	NO
P40227	CCT6A	1124.7	979.5	1257.7	1441.6	1403.9	1290.8	1.23035	0.0415284	0.418328	0.378483	NO
P30041	PRDX6	104.4	106.5	117.3	131.8	130.8	142.6	1.23461	0.0411629	0.676728	0.169586	YES
Q01201	RELB	121.3	110.4	134.8	155	155.9	140.7	1.2322	0.0407657	0.305219	0.515389	NO
P33316	DUT	173.3	182.2	183.5	218.5	227.1	221.8	1.23822	0.0400568	0.677493	0.169095	YES
P08648	ITGA5	709.5	565.3	755.6	825.1	872.3	794.1	1.2271	0.0399393	0.465129	0.332427	NO
O43427	FIBP	132.7	124.2	150	164	175.9	161.1	1.23126	0.0392575	0.323971	0.489493	NO
Q13618	CUL3	340.6	335.4	339	419.7	423.8	411.5	1.23645	0.0390962	0.627593	0.202322	NO
Q7Z4H8	KDELC2	30.8	35.3	32.7	41.7	39.6	41.3	1.24089	0.0380437	0.794953	0.0996585	NO
P11169	SLC2A3	311.9	270.3	339.1	386.5	406.1	338.4	1.22761	0.0356517	0.553096	0.257199	NO
Q9HD42	CHMP1A	633.7	602.5	676.7	789.5	835	730.1	1.23091	0.0353081	0.481536	0.317372	NO
O95613	PCNT	82.2	88.2	84.4	115.1	111	89.5	1.23862	0.0349707	0.814438	0.089142	NO
Q8IXB1	DNAJC10	724.9	696.7	839.7	895.7	931.1	946	1.2262	0.034812	0.594398	0.225922	NO
P26572	MGAT1	670.7	586	705.6	825.1	872.8	712	1.2281	0.0345136	0.599809	0.221987	NO
P31948	STIP1	677	748.2	752.3	965.3	982.7	746.2	1.23729	0.0344653	0.822016	0.0851198	NO
P62136	PPP1CA	446.2	363	507.8	529.5	557.7	520.7	1.22088	0.0344352	0.616791	0.209862	NO
Q96J01	THOC3	446.9	371.2	450	530.2	528	495.5	1.22522	0.0341783	0.324258	0.489109	NO
P08238	HSP90AB1	2150.1	2167.3	2087.6	3036.7	2739	2144.4	1.23655	0.0337569	0.84374	0.0737913	NO
Q9Y314	NOSIP	281.9	243.6	312.3	331.9	364	329.3	1.22368	0.0333411	0.426448	0.370134	NO
Q53GS9	USP39	29.9	28.7	39.3	43.4	41	35.3	1.22268	0.0330583	0.79306	0.100694	NO
Q9Y6M5	SLC30A1	624.9	521.8	683.9	757.1	769.1	709.8	1.22146	0.0323208	0.449099	0.347658	NO
P02786	TFRC	5066.1	3587.7	5486.3	5549.6	5481.7	6102.7	1.21173	0.0309624	0.824143	0.0839972	NO
Q99470	SDF2	892.7	742.3	871.6	1049.2	1073.8	945.1	1.22401	0.0304996	0.542485	0.265612	NO
Q8IVT2	C19orf21; MISP	2546.5	2369.1	2761.1	3073.2	3416.1	2915.1	1.22506	0.0295976	0.566302	0.246952	NO
Q9Y289	SLC5A6	59.3	51.1	70.3	72.9	77.7	69.6	1.21859	0.029483	0.674041	0.171313	NO
P27816-5	MAP4	27.6	18.5	21.9	22.1	35	26.1	1.22353	0.0289059	0.904852	0.0434224	NO
Q8NBL1	POGLUT1	243.6	214.1	262.1	295.9	286.4	295.6	1.21964	0.0287121	0.540037	0.267577	NO
Q9Y263	PLAA	146	182.6	169.2	181.4	250.6	184	1.23744	0.0286873	0.896064	0.0476611	NO
Q16637	SMN1; SMN2	33.5	31.1	38.2	37	45.2	43.3	1.22082	0.026967	0.781943	0.106825	NO
O75179	ANKRD17	29	29.1	33.2	35.3	39.5	36.8	1.22234	0.0264954	0.706119	0.151122	NO
Q8TEX9	IPO4	42	45.6	60.9	61.6	54.8	64.1	1.21549	0.0264722	0.876496	0.05725	NO
P55039	DRG2	20.7	17.7	28.5	28.5	26.8	25.6	1.20927	0.0261207	0.866861	0.0620507	NO
P68400	CSNK2A1	22.6	20.9	23.6	33.6	25.7	22.8	1.22355	0.0257478	0.886241	0.0524482	NO
Q96PU8	QKI	103.7	102.5	122.1	133.6	133.8	133.1	1.21992	0.025647	0.689083	0.161728	NO
Q96AE4-2	FUBP1	32.9	26.5	34	36.7	34.7	41.8	1.21199	0.0248105	0.841728	0.0748282	NO
Q8N2K0	ABHD12	81.1	69.8	95.8	91.7	105.4	102.3	1.21362	0.0244451	0.790953	0.101849	NO
Q9ULH0	KIDINS220	126.3	108.2	122.4	141.7	159.3	134.8	1.22107	0.024253	0.69697	0.156786	NO
P09211	GSTP1	202.8	186.7	217.4	264.8	246.9	228.2	1.21915	0.024158	0.697452	0.156485	NO
Q8IWT6	LRRC8A	163.6	147.9	155.2	207	186.2	177.1	1.22198	0.0236836	0.7988	0.0975618	NO
Q7Z6I8	C5orf24	504.2	457.1	540.3	595.9	638.9	593.9	1.21783	0.0233138	0.323698	0.48986	NO
P26639	TARS	2941.3	2783.7	3213.3	3697.5	3725.9	3467.6	1.21846	0.0226686	0.539821	0.267751	YES
Q7Z4S6	KIF21A	154.6	157.1	168.2	206.8	200	179.4	1.2215	0.0220813	0.794761	0.0997634	NO
Q96RT1	ERBB2IP; ERBIN	752	659.6	855	914.3	951.4	884.5	1.21336	0.0218866	0.585403	0.232545	NO
P09110	ACAA1	1507.4	1373.9	1695.2	1801.8	1916.5	1836	1.21366	0.0204164	0.585836	0.232224	YES
P34741	SDC2	154.5	150.2	200.6	211.6	222.2	179.2	1.21314	0.0197475	0.865027	0.0629702	NO
Q2KHR3	QSER1	342.8	328	409.2	417.8	480.5	413.6	1.21472	0.0197295	0.793119	0.100661	NO
P07947	YES1	37.9	33.8	41.5	50.1	41.6	45.3	1.21025	0.0194478	0.845444	0.0729153	NO
Q9UKM7	MAN1B1	642.4	593.5	718.4	781.9	859.5	733.3	1.21512	0.0194281	0.702696	0.153233	NO
Q8NFH3	NUP43	306.3	235.6	315.1	342.6	359.5	333.6	1.20852	0.0187189	0.762015	0.118037	NO
Q13438	OS9	27.7	29.2	35.1	36	37.6	38	1.21304	0.0175941	0.860983	0.0650056	NO
Q9BPX5	ARPC5L	58.6	63.7	45.1	74.4	76.7	55.6	1.23477	0.0170332	0.947564	0.0233916	NO
P49916	LIG3	859.8	665.1	920	955.3	1036.5	956.7	1.20598	0.0165703	0.815346	0.0886582	NO
P43304	GPD2	3553.2	3501	4170.2	4441.6	4468.8	4680.9	1.21087	0.0163477	0.832266	0.0797378	YES
P19387	POLR2C	117.9	115.8	130.4	147.1	160.6	134.5	1.2145	0.0149306	0.83096	0.0804201	NO
O60884	DNAJA2	778.5	661.9	885.3	919.9	971.3	913.8	1.20609	0.0149032	0.771081	0.1129	NO
P36406	TRIM23	217.3	218.2	237.7	327.2	267.4	223.5	1.21524	0.0144185	0.933743	0.0297728	NO
Q9UKF6	CPSF3	44.6	37.2	48.1	50.6	51	54.8	1.204	0.0143197	0.84856	0.0713173	NO
P47813	EIF1AX; LOC101060318; LOC107984923	606.9	540.7	597.4	734.3	742.2	640.4	1.21312	0.0142576	0.81703	0.0877618	NO
Q8IYD1	GSPT2	58.9	50.6	55.9	64.6	72.4	63.4	1.21161	0.0140001	0.818805	0.0868194	NO
P78344	EIF4G2	1132.1	1061.6	1231.8	1470.5	1420.3	1259	1.21144	0.0138974	0.822516	0.0848558	NO
Q5T8D3	ACBD5	534.2	512.8	565.5	680.4	679.5	596.2	1.21309	0.0134145	0.831727	0.0800191	NO
Q14978-3	NOLC1	12.8	20.5	12.6	20.6	17.8	18.4	1.23747	0.0123203	0.972574	0.0120774	NO
Q13442	PDAP1	728.4	841.3	694.6	1008.9	964.8	797.6	1.22391	0.0118483	0.952269	0.0212401	NO
P62841	RPS15	572.6	513.6	600.4	726.8	721.8	591.7	1.20971	0.0115537	0.884469	0.0533174	NO
Q9UMX0	UBQLN1	76.8	62.7	86.9	92.7	92.6	86.7	1.20141	0.0113315	0.863107	0.0639353	NO
Q9NP79	VTA1	157.4	161.8	186.8	224.8	194.2	192.4	1.2083	0.010992	0.919881	0.0362682	NO
P07814	EPRS	1532.6	1418.6	1775.3	1945	1933.6	1818.7	1.2054	0.0106705	0.815956	0.0883332	NO
P26006	ITGA3	218.9	203.3	259	286	268.9	265.1	1.20376	0.0104129	0.875166	0.0579095	NO
Q9HB19	PLEKHA2	69.1	64.8	76.4	83.4	87.2	83	1.2059	0.00993824	0.756459	0.121214	NO
Q9UKD2	MRTO4	211.5	177	220.4	248.5	243.6	240.6	1.20332	0.00974088	0.78382	0.105784	NO
Q9BY44	EIF2A	145.4	130.7	159.9	179.4	182.6	163.7	1.20573	0.0095949	0.76838	0.114424	NO
Q12965	MYO1E	383.6	348.2	402.6	455.5	471	442.4	1.20672	0.00941003	0.613537	0.21216	NO
Q92616	GCN1L1; GCN1	2518.9	2113.6	2426.2	2895.6	2913.5	2703.8	1.20602	0.00899678	0.835558	0.0780236	NO
O43768	ENSA	433.8	359.1	460.4	513.3	533.1	461.8	1.20338	0.00891932	0.857011	0.0670134	NO
P14174	MIF	74.9	74.5	93.1	93.7	95.7	102	1.20165	0.0081522	0.934435	0.0294507	NO
P46937	YAP1	22.4	22.1	28.5	28.9	30.7	28.2	1.20274	0.00796631	0.925245	0.0337432	NO
Q9UNP9	PPIE	37.9	30.9	55	44.9	55.9	46.7	1.19144	0.00759315	0.971115	0.0127295	NO
Q8N6H7	ARFGAP2	518.9	478.1	517.6	627.1	631.5	570.9	1.20791	0.00757483	0.886265	0.0524365	NO
Q7L5N1	COPS6	146.6	140.4	142.9	177.1	190.7	153.1	1.21168	0.00753367	0.940267	0.0267488	NO
Q99733	NAP1L4	18.4	22	25.1	22.3	29.3	27.6	1.20916	0.00707205	0.969585	0.0134143	NO
Q5UCC4	EMC10	349.5	331.1	369.5	410.8	420.2	434.2	1.20484	0.0068479	0.912785	0.0396315	NO
Q9NV06	DCAF13	26	18	27.3	32.2	25.9	26.9	1.19215	0.00657265	0.967901	0.0141693	NO
Q13769	THOC5	659.6	519.8	706.1	714.8	826.3	719.6	1.19899	0.00644034	0.933637	0.0298219	NO
P55011	SLC12A2	125.2	112.8	149.6	158	163.2	144.1	1.20046	0.00601625	0.927886	0.0325053	NO
Q9UKG9	CROT	28.5	25.3	28.2	29.2	37.2	32.4	1.20488	0.00424947	0.965579	0.0152124	YES
Q8IXI2	RHOT1	40	34	46.7	45.2	51.6	47.4	1.1947	0.00387821	0.960052	0.0177052	YES
P35998	PSMC2	214.2	222.3	241.5	291.3	279	247	1.20546	0.0029078	0.975654	0.0107043	NO
O15126	SCAMP1	43.9	41.3	45	55.6	53.6	47.5	1.20353	0.00267579	0.970039	0.0132107	NO
Q99829	CPNE1	112.7	105.3	104.7	142.2	127.3	119.5	1.20545	0.00215381	0.98464	0.00672271	NO
Q9Y446	PKP3	622.9	549.5	672.8	723.1	742.7	743.9	1.19754	0.00189463	0.957708	0.018767	NO
Q86W42	THOC6	458.3	373.2	486.2	514.1	560.8	500.9	1.19587	0.0012411	0.979161	0.00914575	NO
Q9NYM9	BET1L	131.2	123.5	126.7	165.3	149.6	144.2	1.20372	0.00121618	0.989653	0.00451706	NO
Q9ULX3	NOB1	38.4	30.7	35.1	46.3	40.7	37.7	1.19674	0.0011188	0.991813	0.00357015	NO
P08758	ANXA5	34.1	34.5	36.4	40.6	47.6	38.4	1.20571	0.00110424	0.991322	0.00378524	NO
Q14155-1	ARHGEF7	130.1	106.2	145.5	160	141.8	153.1	1.19146	0.000919402	0.992259	0.00337484	NO
O94874	UFL1	2007.9	1782.2	2424.4	2420.9	2558.1	2440.9	1.19397	0.000827686	0.990653	0.00407865	NO
P54577	YARS	410.6	407.3	454.8	526.8	526.7	476.3	1.20201	0.000821606	0.989427	0.00461637	NO
P52732	KIF11	343.3	307.5	348.6	408.1	426.6	365.4	1.20082	0.00034925	0.994329	0.00246975	NO
P41567	EIF1	373.7	303.8	413.5	451.2	424.4	425.1	1.19221	0.000214447	0.99757	0.00105641	NO
P15291	B4GALT1	478.3	507.7	468.1	617.3	594	545.3	1.20803	0.00015894	0.999028	0.000422137	NO
O43660	PLRG1	32.6	33	41.1	46.3	40.2	41.2	1.19681	0	1	0	NO
Q15365	PCBP1	1414.5	1325.6	1439.2	1706.5	1636.8	1668.9	1.19929	-0.000945537	0.987672	0.0053872	NO
P30533	LRPAP1	2556.8	2619.3	3183.6	3370.2	3550.4	3095.9	1.19819	-0.0013659	0.987327	0.00553877	NO
Q8N9N7	LRRC57	281.7	262.1	276.6	333.3	341.2	311	1.20124	-0.00155745	0.979026	0.00920584	NO
Q15366	PCBP2	1538.3	1534	1741.6	2046.1	2084.2	1644.9	1.19969	-0.00353045	0.973044	0.0118675	NO
Q12888	TP53BP1	12.3	10.7	9.3	13.6	13.2	12.2	1.20743	-0.00357545	0.982451	0.00768926	NO
Q14573	ITPR3	737.8	678	803.8	907.5	896	848.1	1.19463	-0.00409902	0.89054	0.0503467	NO
Q92974	ARHGEF2	524.2	439.5	521.7	625.7	597.2	550.7	1.19402	-0.00416521	0.937656	0.0279567	NO
P62753	RPS6	1485.4	1233.9	1523.5	1739.4	1726	1595	1.1927	-0.00426911	0.903507	0.0440683	NO
P13473	LAMP2	251.4	309.1	380.4	365.2	400.2	360.1	1.1962	-0.00458254	0.978456	0.00945862	NO
Q9UG56	PISD	184.2	176.3	214.1	224.8	242.2	219.2	1.19422	-0.00487466	0.922933	0.03483	YES
Q92542	NCSTN	226.7	204	290	279	309.3	268.8	1.18926	-0.00488112	0.962219	0.0167259	NO
Q9NYL4	FKBP11	462.8	384.9	519	563.7	546.9	514.5	1.18907	-0.00505773	0.933583	0.029847	NO
O95456	PSMG1	140.2	143.5	128.4	154.9	188.3	153.4	1.20505	-0.00561907	0.970609	0.0129558	NO
O15321	TM9SF1	227.8	223	267.1	277.6	302.1	277.3	1.19376	-0.00585207	0.920543	0.0359558	NO
Q14137	BOP1	79.9	67.6	55.5	77.4	102	65.9	1.20837	-0.00627384	0.980396	0.00859841	NO
Q6DKI1	RPL7L1	96.8	96.9	112.6	129.5	119.4	116.7	1.1936	-0.00647035	0.934488	0.0294262	NO
Q9UJX5	ANAPC4	33.1	22.3	29.5	33.7	34.1	33.1	1.18846	-0.00690616	0.955087	0.019957	NO
P0CG39	POTEJ	70.7	65.1	79.3	86.8	79.2	89.9	1.18968	-0.00706007	0.937447	0.0280535	NO
Q96MU7	YTHDC1	103.3	90.9	103.3	113.9	133.3	108.3	1.19496	-0.00706051	0.924555	0.0340672	NO
P62847	RPS24	128.1	111.5	132.9	157.3	143.8	142.4	1.1906	-0.00721584	0.896161	0.047614	NO
Q06265	EXOSC9	66.9	60	72.1	74.1	83.5	79.5	1.19146	-0.00762867	0.876637	0.0571803	NO
Q6P587	FAHD1	340.4	345.4	408.3	446.5	413	443.2	1.19066	-0.00810685	0.930965	0.0310664	YES
Q6P1K2	PMF1; PMF1-BGLAP	16.2	14.5	19.5	19.7	21.3	18.6	1.18725	-0.00933786	0.896285	0.0475541	NO
O14641	DVL2	14.6	14.5	19.9	21.6	18.8	17.6	1.18367	-0.009602	0.947527	0.0234084	NO
Q10469	MGAT2	160.9	151.5	197.3	198.9	224.6	182.6	1.18913	-0.00988387	0.914738	0.0387031	NO
P56537	EIF6	169.9	151.9	196.6	217.2	223.9	175.5	1.18943	-0.00994498	0.919875	0.036271	NO
P00568	AK1	72.8	70.3	65.6	95	90	65.7	1.20125	-0.010011	0.956888	0.019139	NO
Q9H9B1	EHMT1	59.8	51	71.7	69.5	73.7	72.8	1.18356	-0.0102958	0.902573	0.0445175	NO
Q8NF37	LPCAT1	176.6	178.9	202.8	229	231.2	205.5	1.19237	-0.0106596	0.881837	0.0546117	NO
Q9BXS6	NUSAP1	333.2	288.9	314.7	361.8	376.1	377.4	1.19054	-0.0107144	0.868611	0.0611747	NO
Q9UL15	BAG5	9.2	10.8	12.5	12.4	12.3	13.9	1.18769	-0.0107798	0.94647	0.023893	NO
P53618	COPB1	187.3	174.8	189.4	237	214.4	205.9	1.19184	-0.0109952	0.888607	0.0512903	NO
Q99459	CDC5L	721.2	624.3	746.1	814.5	853.4	817	1.18804	-0.0110196	0.562821	0.249629	NO
Q9Y6M1	IGF2BP2	17.1	16.7	18.7	25.3	19.1	18.2	1.19238	-0.0111063	0.947258	0.0235315	NO
O15294	OGT	281	249.9	292.5	320.5	346.1	312.8	1.18946	-0.0113599	0.629754	0.200829	NO
O00303	EIF3F	55	49.7	46.9	59.9	68.5	53.2	1.19789	-0.0115017	0.933908	0.029696	NO
O43747	AP1G1	179.6	158.6	212.3	222.8	220.2	208.9	1.1842	-0.0115126	0.853579	0.0687563	NO
O75844	ZMPSTE24	566.4	490.9	647	686.9	677.8	653.8	1.18436	-0.0117035	0.81612	0.0882461	NO
Q86YV9	HPS6	34.2	42.6	41.5	45	44.5	51.8	1.19442	-0.0117772	0.9502	0.0221849	NO
P23919	DTYMK	389	368.4	418.6	464	476.9	457.4	1.18903	-0.0126165	0.733794	0.134426	YES
Q99569	PKP4	105.4	103.1	105.7	130.6	126.4	117.6	1.19223	-0.012979	0.872665	0.0591527	NO
O15160	POLR1C	14.1	11.8	15	14.8	18.6	15	1.18337	-0.0143553	0.880843	0.0551015	NO
Q9Y333	LSM2	42.3	38.7	40.7	51.6	51.3	42	1.19063	-0.0143839	0.882951	0.0540633	NO
O14832	PHYH	763.7	698.8	855	927.2	953	867	1.18542	-0.014713	0.644695	0.190646	YES
Q13363	CTBP1	149.3	125.5	140	167.2	174.9	150.7	1.18804	-0.015228	0.815884	0.0883717	NO
Q9ULX6	AKAP8L	143.4	129.6	136.8	164.4	171.4	151.7	1.1896	-0.0156708	0.80948	0.0917941	NO
Q96PU4	UHRF2	211.2	187	223.8	250.8	247.7	237.7	1.1836	-0.0165829	0.440891	0.355668	NO
Q99497	PARK7	185.5	166.7	198.2	220.1	225.1	206.8	1.18459	-0.0166025	0.338813	0.47004	YES
Q8IYS2	KIAA2013	271.4	327.2	278.7	357.1	351.5	341.9	1.19742	-0.016636	0.926208	0.0332916	NO
Q9GZM5	YIPF3	113.3	97	135.9	132.3	145.4	130.5	1.17909	-0.016663	0.836066	0.0777593	NO
P55209	NAP1L1	141.3	114.4	153.3	169.8	165.5	147.3	1.17995	-0.0166854	0.81163	0.0906417	NO
Q8N5M9	JAGN1	114	93.2	131	143.6	124.6	129.8	1.17682	-0.016715	0.873086	0.0589429	NO
Q8TB61	SLC35B2	801.2	772.5	884.9	1001.5	1035.9	880.6	1.18685	-0.0172295	0.786481	0.104312	NO
P13987	CD59	264.5	183.4	238.7	278.4	251.3	278.1	1.17652	-0.0174833	0.895693	0.0478409	NO
Q6ZRP7	QSOX2	400.4	340.3	445	470.4	492.6	437.2	1.18091	-0.0175463	0.703175	0.152937	NO
Q13885	TUBB2A	45.4	41	50.2	50.4	57.3	53.7	1.18155	-0.01805	0.733432	0.13464	NO
P51648	ALDH3A2	618.6	543.8	677.1	718	680.9	769.1	1.17858	-0.0184476	0.829868	0.0809908	YES
O75477	ERLIN1	779.9	684.6	848.7	907.3	939.1	885.5	1.181	-0.0185253	0.313095	0.504324	NO
O95470	SGPL1	1178.4	983.2	1349.4	1350.5	1427.2	1355.4	1.17719	-0.0188178	0.766116	0.115705	NO
P58107	EPPK1	1018	1045.8	994.4	1291.7	1315.9	1039.8	1.19266	-0.0191542	0.890136	0.0505436	NO
O15042	U2SURP	404.3	359.6	465.2	484.2	504.2	460.3	1.17867	-0.0204763	0.647171	0.188981	NO
Q14258	TRIM25	133.2	114.2	140.1	167.5	153	136.7	1.17987	-0.02092	0.794392	0.0999649	NO
Q9Y2H6	FNDC3A	825.3	731.5	848.9	946.7	984.5	908.3	1.18032	-0.0224389	0.224661	0.648472	NO
P48643	CCT5	354.7	289.6	375.6	394.4	430.7	374.9	1.17659	-0.0226346	0.659712	0.180646	NO
P13667	PDIA4	386.6	368	483.2	480.6	504.3	470.5	1.1758	-0.0235889	0.759057	0.119726	NO
Q9UIF9	BAZ2A	729.5	637.5	702.3	801.6	875.9	767	1.18132	-0.0237999	0.668052	0.175189	NO
P53990	IST1	149.5	138	166.2	188	182.9	163.7	1.17831	-0.0243477	0.653204	0.184951	NO
Q7LBR1	CHMP1B	1082.3	916.6	1176.7	1265	1265.8	1199.6	1.17471	-0.0245169	0.478902	0.319753	NO
P08865	RPSA	401.1	335.2	467.7	465.7	470.3	473.9	1.17101	-0.0248096	0.749359	0.12531	NO
Q8WVX9	FAR1	36.7	32.2	38.7	44.2	38.3	43.9	1.17472	-0.025129	0.789717	0.102528	NO
P31946	YWHAB	23.8	24.8	30.7	33.1	31.8	28.6	1.17907	-0.0251682	0.815194	0.0887391	NO
Q96BW9-3	TAMM41	1211.6	1146.4	1391.6	1456	1509.2	1446.7	1.17663	-0.0252987	0.565781	0.247351	YES
Q9NUQ7	UFSP2	251.6	237.8	299.3	326.6	311.5	288.7	1.1751	-0.0261162	0.71094	0.148167	NO
O95067	CCNB2	96.2	96.6	117.1	115.2	131.4	118.3	1.17748	-0.026166	0.752522	0.123481	NO
Q14789	GOLGB1	312.2	352.3	374.6	424.1	439.8	365.9	1.18352	-0.0264598	0.833499	0.0790948	NO
Q92626	PXDN	567.4	526.3	603.2	707.4	651.6	637.9	1.17679	-0.0266475	0.650153	0.186984	NO
P48507	GCLM	51.9	45.1	61.1	58.4	73.2	54.3	1.17584	-0.0268555	0.834298	0.078679	NO
O94955	RHOBTB3	62.6	47.8	55.7	70.7	66.6	57.8	1.17459	-0.0269405	0.809893	0.0915725	NO
O94913	PCF11	14.3	15.2	13.2	18.2	16.4	16.1	1.18735	-0.0272729	0.864168	0.0634017	NO
Q9BSD7	NTPCR	411.2	397.5	454.2	500.5	507.5	478.3	1.17689	-0.0278049	0.535954	0.270872	NO
Q9BRR6	ADPGK	190.4	179	215.1	228.9	231.4	226.1	1.17434	-0.0279753	0.496931	0.303704	NO
O00487	PSMD14	53.7	50.4	62.4	67.5	71.3	57.2	1.17718	-0.0282613	0.739562	0.131026	NO
P46087	NOP2	35.1	26.4	29.7	41.9	34.7	30.7	1.17654	-0.0283649	0.866369	0.0622969	NO
Q01780	EXOSC10	68	61.7	73.1	82.6	80.8	74.9	1.17505	-0.0284198	0.424375	0.372251	NO
P31947	SFN	101.6	96	135.2	136.9	127.4	124.6	1.16857	-0.0287661	0.80882	0.092148	NO
Q00839-2	HNRNPU	237.7	277.2	90.7	228.1	222.9	280.1	1.20723	-0.0288191	0.954994	0.0199994	NO
P05186	ALPL	3967.4	3099.2	4308.8	4681	4457.4	4146.9	1.1679	-0.0294188	0.719124	0.143196	NO
P52739	ZNF131	22.4	15.7	26.4	26.5	23.2	25.1	1.15969	-0.0294814	0.862485	0.0642485	NO
Q9BTV4	TMEM43	754.7	696	843.4	927.3	875.4	886.4	1.17218	-0.0297675	0.568709	0.24511	NO
Q96F07-2	CYFIP2	203.3	149.4	214.3	170.5	194.7	292.2	1.15944	-0.0298766	0.920182	0.0361263	NO
O76024	WFS1	250.9	219	268.3	299.2	297.5	268.8	1.17245	-0.030014	0.397692	0.400453	NO
P33897	ABCD1	1087.3	1030.5	1306.9	1322.2	1410.5	1280.1	1.17172	-0.0305012	0.620592	0.207194	YES
O95747	OXSR1	51.5	51.6	58.3	67.6	62.5	59.5	1.17472	-0.0305729	0.703476	0.152751	NO
P78381	SLC35A2	134.2	119.4	147.1	158.8	160.4	150.2	1.17145	-0.0305966	0.199483	0.700095	NO
Q8N3R9	MPP5	10	10.8	17.5	18.4	13.8	12.3	1.16188	-0.0309603	0.916916	0.0376704	NO
Q9HC07	TMEM165	568.1	513	615.7	674.3	738	580.2	1.17427	-0.0311015	0.692194	0.159772	NO
Q06124	PTPN11	138.3	132.5	155.4	183.1	172.6	144.6	1.17386	-0.0323098	0.74112	0.130112	NO
Q96H20	SNF8	137.1	130.8	138	168.8	159.9	148.6	1.17591	-0.0323825	0.671007	0.173273	NO
Q15836	VAMP3	159.7	152.3	198.1	201.3	207.5	187.7	1.16938	-0.0324007	0.669849	0.174023	NO
Q8NE71	ABCF1	2040.4	2241.6	2053.8	2629.9	2609.3	2253.3	1.18257	-0.0324082	0.82252	0.0848534	NO
Q15800	MSMO1	103.5	93.3	108	127.8	111	118	1.1706	-0.0328294	0.682438	0.165937	NO
Q8NCH0	CHST14	195.3	174.1	211.3	222.5	236.7	220.5	1.17048	-0.0328915	0.120623	0.918568	NO
Q99816	TSG101	364.5	333.6	389.7	434.7	438	402	1.17181	-0.03302	0.268211	0.571523	NO
O00116	AGPS	4591	4138.5	5225.2	5518.4	5640	5156	1.1691	-0.0332763	0.407427	0.38995	NO
O95816	BAG2	1638.5	1957.6	1980.1	2292.8	2425.8	1866.9	1.181	-0.0333585	0.840962	0.0752238	NO
Q9H2H8	PPIL3	76.7	69.9	96.6	93.3	98.7	91.5	1.16571	-0.0335695	0.701337	0.154073	NO
P46459	NSF	1860.2	1745.8	2129.1	2289.5	2353	2071.1	1.17062	-0.0337596	0.513582	0.28939	NO
Q9NUI1	DECR2	687.6	651.2	774.8	808	865.6	801.2	1.17089	-0.033782	0.416698	0.380179	NO
Q15006	EMC2	1098.6	975	1146.1	1285.2	1309.6	1175.4	1.17098	-0.0337837	0.252883	0.59708	YES
P23588	EIF4B	622.3	557.9	696.9	709.3	804.3	682.3	1.16984	-0.0338941	0.554786	0.255874	NO
P08069	IGF1R	156	147.8	216.8	183.1	217.4	205.2	1.16347	-0.0339259	0.820488	0.085928	NO
P62072	TIMM10	95.6	89.2	112.3	134.7	106.8	105.3	1.16728	-0.0341812	0.802382	0.0956189	YES
Q13155	AIMP2	166.4	164.4	223.7	213.9	228.5	204.7	1.167	-0.0343287	0.758141	0.12025	NO
Q5SNT2	TMEM201	373.4	330.2	387.8	426.7	421.1	427.9	1.16887	-0.0343464	0.386365	0.413002	NO
P38606	ATP6V1A	355.1	260.9	382.4	309	460.1	392.4	1.16336	-0.0343586	0.852964	0.0690693	NO
Q53FV1	ORMDL2	165.3	132	185	186.9	194.8	179.7	1.16401	-0.0343983	0.628517	0.201683	NO
Q9UFG5	C19orf25	91.4	81.2	104.4	106.4	121.9	95.4	1.16859	-0.0354132	0.691119	0.160447	NO
Q9BXB5	OSBPL10	165.9	170.8	197.3	215.6	211.8	197.6	1.17041	-0.0357274	0.650133	0.186998	NO
Q14697	GANAB	1645.8	1491.5	2090.8	1966	2126.5	1987.5	1.16295	-0.0364932	0.702041	0.153638	NO
Q9UIJ7	AK3	673.8	603.5	792.6	804.2	777.8	825.7	1.1632	-0.0366359	0.638134	0.195088	YES
P52272	HNRNPM	8588.7	7734.7	9061	9798	10410.7	9457	1.16866	-0.0367999	0.110695	0.955873	NO
Q56VL3	OCIAD2	105.2	112.2	110.4	135.3	126.5	123.3	1.1748	-0.037196	0.746131	0.127185	YES
P21964	COMT	499.6	419.2	561.3	573.4	586.6	561.2	1.16289	-0.0372107	0.476629	0.321819	YES
P35606	COPB2	171.1	158	187.7	220.1	192	191	1.16699	-0.0372138	0.645477	0.190119	NO
P31942	HNRNPH3	1473.4	1255.2	1427	1627.4	1652.1	1573.2	1.16775	-0.037634	0.367547	0.434688	NO
Q13616	CUL1	56.7	55	56.5	62.9	73.1	61.5	1.1742	-0.0377105	0.685035	0.164287	NO
Q9NXW2	DNAJB12	457.4	437.7	518	556.6	541.1	550.5	1.16637	-0.0381535	0.505352	0.296406	NO
Q96IY1	NSL1	12.1	7.8	14.2	15.5	14.5	9.5	1.15836	-0.0384741	0.885267	0.0529258	NO
Q9BTE7	DCUN1D5	271.5	247.5	277	318.6	301.1	309	1.16671	-0.0389521	0.495094	0.305312	NO
Q9Y5J7	TIMM9	71.5	54.6	84.4	90.3	77.4	75.7	1.15629	-0.0390171	0.786139	0.104501	YES
Q9UKN8	GTF3C4	63.8	48.1	77	67.8	81.1	69.6	1.1567	-0.0391135	0.785804	0.104686	NO
A0FGR8-2	ESYT2	424.3	364.8	432	490.3	481.6	451.3	1.16551	-0.0392739	0.240186	0.619453	NO
Q9NSD9	FARSB	291.3	246.9	311.8	327.2	333.1	328.1	1.16282	-0.0393987	0.2736	0.562884	NO
Q96H22	CENPN	26	21.9	29.4	27.1	29.2	33.4	1.16041	-0.0398221	0.756804	0.121017	NO
O95249	GOSR1	105	102.4	78.2	111.3	112.2	112.9	1.17787	-0.0400547	0.84386	0.0737293	NO
Q5RI15	COX20	292	274.7	361	355.8	343.1	377.3	1.16007	-0.0403399	0.693914	0.158694	YES
O15525	MAFG	46	38	45.4	53.7	46.7	50.1	1.16306	-0.0410792	0.632775	0.198751	NO
Q9UNF1	MAGED2	137.1	120.7	137.1	162.3	166.2	132.4	1.16713	-0.0418635	0.631625	0.199541	NO
O00299	CLIC1	124.7	121	129.6	161.8	148.8	128	1.16867	-0.0420476	0.692799	0.159393	NO
Q16836	HADH	3840.5	3786.2	4511.7	4590.4	4619.6	4897	1.16218	-0.0426456	0.607729	0.21629	YES
Q92544	TM9SF4	353.5	322.4	410.5	422	467.9	373.7	1.16311	-0.0427335	0.607032	0.216789	NO
Q15262	PTPRK	48.6	47.6	52.5	59.3	65.5	48.8	1.16745	-0.0428555	0.705319	0.151615	NO
Q92973	TNPO1	435.4	387.6	441.6	516.3	508.7	447.8	1.16464	-0.0431552	0.437814	0.358711	NO
Q15459	SF3A1	1014	914.8	1143.4	1124.2	1247.1	1194.7	1.16073	-0.043361	0.426072	0.370517	NO
Q96RQ1	ERGIC2	225.6	198.1	228.6	256.4	261.7	240.6	1.16312	-0.0434907	0.131028	0.882635	NO
Q04721	NOTCH2	203.2	184.3	217.5	224.7	239	239.2	1.16182	-0.0437806	0.366059	0.436448	NO
Q8IU81	IRF2BP1	102.1	97.4	106.6	122.6	126.7	107.7	1.16629	-0.0439433	0.519579	0.284348	NO
Q6IAA8	LAMTOR1	129.6	124.6	170.4	163.4	160.9	166.8	1.15662	-0.0450049	0.686181	0.163561	NO
Q9BQ39	DDX50	415.4	368.8	423.2	441.8	520.1	442.6	1.16324	-0.045244	0.48643	0.31298	NO
Q03405	PLAUR	126	78.6	164.3	140.9	148.5	132.1	1.14259	-0.0453274	0.852183	0.0694669	NO
Q9UG63	ABCF2	982.9	886.9	1006.3	1120.6	1173.8	1050.2	1.16289	-0.0454109	0.206823	0.684402	YES
Q9UNM6	PSMD13	98.7	78.5	96.9	117.2	102.7	97.7	1.1587	-0.0454191	0.634586	0.197509	NO
Q7Z417	NUFIP2	54.8	62.6	62	64.8	71.4	73.3	1.16778	-0.0458661	0.749822	0.125042	NO
P21266	GSTM3	101.3	106.5	110.4	137.7	126.9	106.7	1.16688	-0.0459213	0.727439	0.138204	NO
Q15645	TRIP13	184.8	161.7	188.7	221	210.2	190.2	1.16106	-0.0459933	0.428486	0.368063	NO
O43824	GTPBP6	72.8	59.8	70.1	80.5	75.6	78.6	1.15787	-0.0461749	0.49944	0.301517	YES
Q13310-3	PABPC4	989.5	916.7	966.2	1182.1	1164.9	999.6	1.16509	-0.0463736	0.583643	0.233853	NO
Q6NXE6	ARMC6	34.6	35.9	38.3	44.2	42.6	40.1	1.16636	-0.0465601	0.593905	0.226283	NO
O96013	PAK4	100.9	84.8	127.9	132.6	124.9	104.2	1.15338	-0.0467449	0.747062	0.126644	NO
O43402	EMC8	188	180	239.7	230.2	237.9	234.3	1.15583	-0.0468829	0.608376	0.215828	NO
Q7LGA3	HS2ST1	310.2	308.8	352.4	391.3	414.9	324.6	1.16409	-0.0469586	0.641732	0.192646	NO
Q66GS9	CEP135	82.2	61.6	75.6	84.8	81.1	87.6	1.15542	-0.0470398	0.646185	0.189643	NO
Q6P0N0	MIS18BP1	136.9	109.6	129.4	145.7	158.3	132.2	1.16042	-0.0472747	0.529006	0.276539	NO
Q9C0E8	KIAA1715; LNPK	33.2	22.3	29.3	39.1	26	32.2	1.14741	-0.0477664	0.833155	0.0792744	NO
Q9Y3E0	GOLT1B	78.5	65.1	87.4	98.1	89.5	79.2	1.15498	-0.0478627	0.624714	0.204319	NO
O94876	TMCC1	26	18.6	25.9	24	28.9	28.3	1.15177	-0.0490242	0.706168	0.151092	NO
Q9NVH0	EXD2	47.7	66.9	62.2	77.9	65.1	63.9	1.17025	-0.0490444	0.834205	0.0787271	NO
P47712	PLA2G4A	188.9	170.2	201.9	226.5	231.2	192.6	1.15918	-0.0494252	0.43982	0.356726	NO
Q16563	SYPL1	327.1	308.8	345.8	386.5	366.7	383.9	1.1583	-0.0497634	0.446793	0.349894	NO
P55081	MFAP1	321	288	343.1	358.3	392.3	351.5	1.15755	-0.0500536	0.127253	0.895333	NO
P55036	PSMD4	59.7	39.8	52.4	61.9	62.3	51	1.15339	-0.0501585	0.737102	0.132473	NO
Q15067	ACOX1	1214.6	1084.6	1447.5	1438.1	1520.6	1364.3	1.15382	-0.0503075	0.447586	0.349124	YES
P05026	ATP1B1	1958.7	1608.1	2431.9	2243.3	2529.8	2122.7	1.14955	-0.0511417	0.674987	0.170705	NO
P49257	LMAN1	788.5	682.6	850.9	907.1	948.7	826.8	1.1553	-0.0511987	0.21499	0.667581	NO
P56378	C14orf2	571.2	429.5	573.2	488.8	576.4	739.9	1.1469	-0.0513776	0.815176	0.0887488	YES
P50579	METAP2	172.6	147.1	202.9	202.6	203.5	195.1	1.1504	-0.0515222	0.46764	0.330089	NO
Q9H488	POFUT1	652.5	674.8	754.2	821.2	877.9	717	1.16075	-0.0515953	0.594827	0.22561	NO
O94973	AP2A2	168	148	175.8	194.3	193.6	180.5	1.15575	-0.0516251	0.0537087	1.26996	NO
Q12907	LMAN2	1033.2	814.8	1101.6	1220.1	1121.5	1051.9	1.15049	-0.0521002	0.542032	0.265975	NO
Q7L7X3	TAOK1	335.7	297.5	371	371.4	385.2	400.7	1.15246	-0.0522781	0.40387	0.393759	NO
Q14192	FHL2	509.7	468.5	505.2	603.1	564.9	549.8	1.15802	-0.0523137	0.440487	0.356067	NO
Q9UL25	RAB21	683.4	629.9	764.9	789.9	824.8	784.4	1.15441	-0.0526544	0.141387	0.84959	NO
Q658P3	STEAP3	222.6	197.1	251	254.9	272.4	245.7	1.15253	-0.0535378	0.205534	0.687116	NO
Q92481	TFAP2B	106.3	119.4	134.3	152.8	128.3	135.2	1.15639	-0.0538897	0.709609	0.148981	NO
Q9UJS0	SLC25A13	1783.3	1663.7	2115.1	2100.1	2097.9	2199.7	1.15023	-0.0545769	0.476203	0.322208	YES
Q99805	TM9SF2	1558.5	1533.2	1589.2	1968.1	1865.5	1593.9	1.1595	-0.0547252	0.607122	0.216724	NO
Q9H4I3	TRABD	191.3	155.1	194.7	220.1	195.4	206.2	1.14896	-0.054979	0.493078	0.307084	NO
P61962	DCAF7	103	116.8	111.3	130.4	135	119.6	1.16279	-0.0551597	0.684181	0.164829	NO
Q92804	TAF15	345	325.2	414.1	405.9	435.5	407.1	1.15143	-0.0551639	0.391789	0.406948	NO
P56192	MARS	317.2	323.3	380.9	424.8	394	360.5	1.15459	-0.0553857	0.566804	0.246567	NO
Q96CT7	CCDC124	2025.6	2825.5	2131.1	2913	2912.4	2368.6	1.17356	-0.0554842	0.836819	0.0773687	NO
Q15181	PPA1	8.9	9.6	9	12.4	10.2	9.4	1.16364	-0.0555773	0.752015	0.123774	NO
Q96DZ1	ERLEC1	215.8	219.6	241	246.1	278.2	257.9	1.15642	-0.0556567	0.498531	0.302308	NO
P13498	CYBA	67.7	53.8	61.6	75	72	64	1.15238	-0.0557946	0.536448	0.270472	NO
Q14157-1	UBAP2L	906.9	833.2	933	1094.3	1038.8	953.2	1.15458	-0.0559345	0.367466	0.434783	NO
Q9HCD5	NCOA5	1221.7	1066.1	1178.7	1289.6	1383.9	1325.2	1.15353	-0.0565231	0.306494	0.513578	NO
Q9Y5Q8	GTF3C5	80	46.3	68.4	61	94.6	67.5	1.14587	-0.0566318	0.830268	0.0807818	NO
Q06830	PRDX1	1777.4	1254	1862.8	1850.7	1928.3	1813.8	1.14274	-0.0573847	0.604319	0.218733	NO
P22612	PRKACG	131.7	103.9	140.7	149.9	143.8	137.5	1.14589	-0.0574046	0.417305	0.379546	NO
Q96AT1	KIAA1143	92.8	90.9	101.9	115.1	116.6	98	1.15441	-0.0577404	0.469498	0.328366	NO
O14966	RAB7L1; RAB29	45	41.4	58.2	50.3	61.9	53.7	1.1473	-0.0577816	0.647593	0.188698	NO
P56589	PEX3	656.5	632.3	751.8	801.5	801.9	746.3	1.15148	-0.0578075	0.27455	0.561379	NO
O15504	NUPL2	202.3	168.7	236.4	211.8	245.6	237.9	1.14472	-0.0580105	0.562932	0.249544	NO
Q9UBT2	UBA2	31.2	47.9	35.2	47.5	43	43.3	1.1706	-0.0582264	0.846269	0.0724914	NO
Q9Y6N1	COX11	178.4	171.6	187.1	185.5	223.8	210.3	1.1536	-0.058263	0.532869	0.273379	YES
Q02413	DSG1	55	49.2	56.1	63.3	60.1	61	1.15034	-0.0585307	0.264494	0.577584	NO
Q07817	BCL2L1	95.9	93.9	118.1	116.1	113.3	123.8	1.14713	-0.0587517	0.561098	0.250961	YES
Q00059	TFAM	4110.9	3698.7	4588.4	4541.2	4791.6	4896.1	1.14768	-0.0588318	0.334305	0.475857	YES
P62979	RPS27A	183.2	177.1	264.9	201.7	282.2	232	1.14507	-0.0589249	0.767904	0.114693	NO
O15431	SLC31A1	52.2	42.7	46	60	51.1	51	1.15046	-0.0589625	0.626142	0.203327	NO
Q16763	UBE2S	118.3	94.5	119.7	129.5	135.3	116.7	1.14737	-0.0591719	0.333727	0.476609	NO
Q9BTE3	MCMBP	31	30.4	41.2	46.3	43.3	28.4	1.1501	-0.0592733	0.788529	0.103182	NO
Q8IXH7	NELFCD; TH1L	73.6	66.2	81.4	87.1	94.2	73.3	1.15099	-0.0597285	0.490986	0.308931	NO
P00533	EGFR	1955.4	1832.3	2179	2341.3	2388	2133.9	1.15025	-0.0598203	0.197274	0.704931	NO
Q13217	DNAJC3	294.2	255.4	337.7	334.7	348.8	332.7	1.14527	-0.060376	0.267744	0.57228	NO
Q8NDV3	SMC1B	132.8	97.5	117.4	134.4	143.6	121.1	1.14783	-0.060671	0.574172	0.240958	NO
O14828	SCAMP3	663.9	593.1	721.5	788.8	802.5	682.1	1.14905	-0.0607116	0.293318	0.532662	NO
Q9UNH7	SNX6	174.5	147.6	201.8	206.1	192.6	199.8	1.14239	-0.061119	0.45826	0.338888	NO
Q96JN0-3	LCOR	94.6	83	105.1	101.2	110.8	111.8	1.14538	-0.0611314	0.37187	0.429609	NO
Q7Z2K6	ERMP1	28.2	37.2	36.5	42.6	38.6	36.7	1.15702	-0.0613513	0.754038	0.122607	NO
O95777	NAA38; LSM8	38.8	38.6	44.6	51.5	41.8	46.4	1.14508	-0.0614421	0.615004	0.211122	NO
Q8ND82	ZNF280C	458.6	392.4	442.8	489.2	520.9	476.9	1.14933	-0.0614788	0.199318	0.700452	NO
Q14696	MESDC2; MESD	1998.5	1855.5	2175.3	2422.3	2343.2	2161.2	1.14884	-0.061524	0.222818	0.65205	NO
Q9UNX3	RPL26L1	239.7	167.1	245.7	245.5	255.7	242.4	1.13962	-0.0617211	0.583893	0.233666	NO
Q9H015	SLC22A4	73.4	60.8	78.4	78.6	85.5	79.3	1.14487	-0.0623085	0.19134	0.718195	YES
Q8IYL3	C1orf174	217.7	200.2	230.6	239.5	275.6	230.6	1.14988	-0.062345	0.331721	0.479227	NO
P84103	SRSF3	1427.6	1270.1	1407.5	1582.6	1722.1	1419.7	1.15083	-0.0624393	0.376475	0.424264	NO
O95373	IPO7	212.8	200.8	212.7	243.9	249.8	227.3	1.15121	-0.0625215	0.324562	0.488703	NO
Q9BRJ7	NUDT16L1	35.1	32.7	38.6	43.6	42.4	36.3	1.14944	-0.0625899	0.399222	0.398785	NO
P38919	EIF4A3	1484.7	1326.7	1600.7	1711.9	1741.7	1605.8	1.14671	-0.0626817	0.0170828	1.76744	NO
P60059	SEC61G	55	53.4	68	64.6	71.4	66	1.14512	-0.0628681	0.442188	0.354393	NO
Q7Z7K6	CENPV	546.9	412.1	545.4	538.9	605.5	573.5	1.14192	-0.0630209	0.461915	0.335438	NO
Q9H6K4	OPA3	356.9	348.2	420.8	404.4	465.6	421.6	1.14717	-0.0632324	0.408637	0.388662	YES
O60841	EIF5B	778.1	818.8	738.9	963	921.2	818.4	1.15703	-0.0634315	0.664589	0.177447	NO
P35610	SOAT1	1088.9	910	1309.2	1234.5	1311	1225.4	1.1399	-0.0636765	0.480717	0.318111	NO
Q8WUM0	NUP133	716.4	626.7	746.8	812.7	802.2	778.9	1.14541	-0.0637274	0.0364029	1.43886	NO
Q96AE7	TTC17	25.7	24.3	30.2	33.7	29.6	28.5	1.14464	-0.063932	0.494397	0.305924	NO
Q9H0U9	TSPYL1	11.3	11.6	14.3	12.8	12.8	16.8	1.13978	-0.0639881	0.737838	0.132039	NO
O43776	NARS	152.9	136	182.9	191.2	183.7	164	1.14222	-0.0646034	0.453912	0.343029	NO
Q9Y4A5	TRRAP	242	220.5	285.8	291.3	278.5	284.7	1.14192	-0.0646198	0.364644	0.438131	NO
Q5VT66	MARC1	996.9	885.2	1131.3	1143.4	1137.3	1160.7	1.14203	-0.0646886	0.261023	0.583322	YES
Q9UJ83	HACL1	883.2	924.3	973.3	1131	1085.1	984.2	1.15086	-0.0648301	0.514629	0.288506	NO
Q06210	GFPT1	280.9	257.6	302.2	372.2	308	283.1	1.14583	-0.0650183	0.600446	0.221526	NO
Q96HC4	PDLIM5	763.3	682	829.9	892.3	883.4	827.8	1.1443	-0.0651392	0.0540005	1.2676	NO
O95466	FMNL1	25.5	27.4	26.9	37.7	29.3	25.1	1.15414	-0.0651842	0.753244	0.123064	NO
Q9UM54-2	MYO6	1458.1	1220.4	1646.7	1634.9	1691.9	1603.7	1.13995	-0.0658349	0.264488	0.577594	NO
Q14CX7	NAA25	137.2	115.1	168	149.3	169.8	159.1	1.13776	-0.0658931	0.543823	0.264543	NO
P35226	BMI1; COMMD3-BMI1	245.8	197.3	252.2	250.2	285.8	257.8	1.14167	-0.0660026	0.306303	0.513849	NO
P13073	COX4I1	2213.8	2085	2440.3	2531.3	2584.3	2596.3	1.14435	-0.066042	0.201909	0.694844	YES
P51805	PLXNA3	77.3	56.2	65.3	72.8	80.5	73.9	1.14286	-0.0660525	0.575948	0.239617	NO
Q6IAN0	DHRS7B	100.1	105.1	117.5	134.1	128.1	108.4	1.14844	-0.0663086	0.562635	0.249773	YES
Q9Y2R4	DDX52	22	18.3	26.5	28.7	24.4	22.8	1.13623	-0.0664457	0.627809	0.202173	NO
P40926	MDH2	5461.3	5066.8	6825.8	6445.3	6270.5	7034.5	1.13809	-0.0664835	0.568021	0.245636	YES
Q96RE7	NACC1	24.9	21.6	34.1	33.2	26.8	31.2	1.13151	-0.0671142	0.717491	0.144183	NO
Q99832	CCT7	2490.8	2184.4	2542.2	2816.1	2880.9	2562.7	1.14441	-0.0673002	0.0920862	1.03581	YES
P54709	ATP1B3	2174.6	1811.2	2352	2572.4	2450.6	2204.1	1.14032	-0.0675927	0.331077	0.480071	NO
P06307	CCK	187.6	166.1	152.3	272.8	118.6	188	1.14506	-0.0676808	0.857759	0.0666348	NO
Q14980	NUMA1	4528.4	3103.7	3886.8	4324.5	4582.9	4215.8	1.13928	-0.0678707	0.593353	0.226687	NO
Q8WTT2	NOC3L	63.4	58.8	72.8	75.7	72.5	74.2	1.14051	-0.0679689	0.273789	0.562585	NO
Q13151	HNRNPA0	1847.2	1632	1917.9	2080.9	2148.5	1942	1.14347	-0.067986	0.0224758	1.64828	NO
Q96B26	EXOSC8	65.2	60.7	69.8	82.7	75.5	66	1.14563	-0.0681619	0.464587	0.332933	NO
P51812	RPS6KA3	52.6	34.1	49.9	56.1	55.5	43.6	1.13616	-0.0686289	0.684574	0.16458	NO
Q969N2	PIGT	396.3	367.3	490.6	460.5	490.7	476.2	1.1381	-0.0689878	0.41339	0.383641	NO
Q17RY6	LY6K	99.8	82.8	101.2	109	102.8	111.2	1.13813	-0.0694851	0.340372	0.468046	NO
P33993	MCM7	909.1	840.8	959.2	1067.4	1096.6	935.7	1.14418	-0.0695521	0.242925	0.614527	NO
P11717	IGF2R	1345	1217.9	1504.4	1583	1641.6	1417.5	1.14132	-0.0697831	0.189888	0.721502	NO
P62314	SNRPD1	13.5	11.2	16.6	17.6	13.5	15.7	1.13317	-0.0698214	0.671773	0.172778	NO
Q96EY8	MMAB	380.9	369.2	489	435.6	475.5	497.8	1.13703	-0.0699087	0.557163	0.254018	YES
P22087	FBL	910.9	866.9	993.1	1029.9	1142.9	995.9	1.14356	-0.0702886	0.217607	0.662327	NO
P53701	HCCS	1318.2	1173.1	1488.5	1416.2	1529.2	1580.7	1.13727	-0.0707706	0.357307	0.446959	YES
Q00796	SORD	212.1	179	229	235	233	236.7	1.13643	-0.0712182	0.175538	0.755628	NO
P33981	TTK	22.2	25.7	34.1	34	29.9	29.3	1.13659	-0.0716016	0.700732	0.154448	NO
Q14554	PDIA5	365.6	331.6	426.3	408	451.8	418.5	1.13778	-0.0716783	0.250758	0.600746	NO
Q9NX24	NHP2	297.2	287.5	344.7	359.1	372.1	328.9	1.14063	-0.0719441	0.247454	0.606506	NO
Q7KYR7-1	BTN2A1	95.7	88.9	111.8	111	111.4	114.7	1.13731	-0.0722002	0.288632	0.539655	NO
P42356	PI4KA	13.6	9.5	13.4	14.4	11.8	15	1.12877	-0.0724794	0.677869	0.168854	YES
Q92614	MYO18A	146.5	132.6	168.2	177.8	166.7	163.9	1.1366	-0.072491	0.253116	0.59668	NO
Q9NV96	TMEM30A	130.4	108.4	144.1	149.4	145.3	139.7	1.1345	-0.0726353	0.223443	0.650834	NO
Q15785	TOMM34	397.4	368.9	488.6	459.1	514.9	452.3	1.13658	-0.0730308	0.389146	0.409887	YES
Q8N1G0	ZNF687	67.5	57.1	69.6	68	72.9	79.6	1.13543	-0.0733053	0.441689	0.354883	NO
O95847	SLC25A27	307.6	275.7	220.4	331.2	330.1	264.3	1.15167	-0.0734643	0.730098	0.136619	YES
Q9Y3L5	RAP2C	96.7	82.1	99	111.7	100.3	103.5	1.13571	-0.073647	0.288013	0.540588	NO
Q9BUQ8	DDX23	538.7	468.5	606.9	616.8	619.6	595.3	1.13481	-0.0740844	0.12365	0.907805	NO
Q5BJF6	ODF2	663.2	606.6	725.7	721.1	779	769.3	1.13726	-0.0741512	0.169033	0.772027	NO
Q01974	ROR2	67.4	69.4	70.3	83.7	78.5	74.6	1.14341	-0.0746487	0.471634	0.326395	NO
P06493	CDK1	1352.8	1108.1	1346.1	1472.7	1505.5	1347.8	1.13633	-0.0750912	0.132988	0.876187	NO
Q96G23	CERS2	106.9	104.6	128.9	134.3	126.8	125.6	1.13602	-0.0751903	0.34635	0.460485	NO
P84095	RHOG	566.6	462.4	595.4	640.1	601.2	599.4	1.13316	-0.0752162	0.227769	0.642505	NO
O95819	MAP4K4	86.8	89.4	84.1	101	95.6	101.1	1.14368	-0.0752405	0.560431	0.251478	NO
Q66K74	MAP1S	386.4	308	410.4	434.1	438.6	379.6	1.13351	-0.0755169	0.308967	0.510088	NO
P18583	SON	849.2	695	908.1	971.4	922.6	884	1.13281	-0.0757273	0.223146	0.65141	NO
Q86XL3	ANKLE2	1096.7	1012.3	1283.8	1269.6	1349.2	1232.8	1.13523	-0.075828	0.177394	0.751062	NO
Q96T58	SPEN	61	54.4	61	63.8	71.9	65.1	1.13832	-0.0758419	0.17533	0.756143	NO
Q13425	SNTB2	59.1	56.5	64.2	64.5	69.7	70.2	1.13682	-0.076386	0.280385	0.552245	NO
Q765P7	MTSS1L	7.7	13.6	14.5	13.6	14.6	12.8	1.14525	-0.076386	0.801962	0.0958462	NO
P36543	ATP6V1E1	438.3	390.8	442.3	463.8	518.1	465.2	1.13819	-0.0763917	0.134049	0.872736	NO
A6NGU5	GGT3P	195.2	168.7	208.8	223.9	225.3	201	1.13532	-0.0765435	0.0820459	1.08594	NO
P41240	CSK	102.9	85.1	108.6	112.9	116.4	106.7	1.13284	-0.0772371	0.0710318	1.14855	NO
O43633	CHMP2A	2760.9	2373.6	2853.8	2984.1	3290.5	2799.8	1.13596	-0.0773371	0.130696	0.883739	NO
Q9NZW5	MPP6	152.7	141.5	156.9	183.5	163.5	165.8	1.13678	-0.0775587	0.326195	0.486523	NO
P23381	WARS	32.7	25.9	30.9	35.9	30.4	35	1.13184	-0.0776405	0.506709	0.295241	NO
Q13444	ADAM15	160.7	137	168.6	173	182.1	173.3	1.13318	-0.0781276	0.0169727	1.77025	NO
Q96L92	SNX27	99.8	72.4	103	110.8	108.5	91.4	1.129	-0.0783338	0.508906	0.293362	NO
P0DPI3	CENPVL2	109.1	89.7	130.9	112.4	155.1	105.6	1.13163	-0.0785558	0.671207	0.173143	NO
Q02388	COL7A1	991	765.6	1067	1050.6	1082.6	1051.6	1.12792	-0.0788438	0.321582	0.492708	NO
P10644	PRKAR1A	128.7	127.3	141.5	148.9	163.6	139.9	1.13811	-0.0793021	0.28222	0.549413	NO
P55061	TMBIM6	413.9	319.5	458.4	448.2	457	437.8	1.12687	-0.0793361	0.366635	0.435766	NO
Q7L4E1	FAM73B; MIGA2	50.7	47.7	45.4	57.6	56.4	50.1	1.14117	-0.0794801	0.503123	0.298326	NO
Q16513	PKN2	294.8	249.4	303.2	321.8	324.7	312.9	1.13217	-0.0794942	0.0193886	1.71245	NO
Q9BRX2	PELO	521.4	452.4	543.9	609.5	587.4	523.3	1.13343	-0.0798171	0.179948	0.744852	NO
P51809	VAMP7	232.5	199.8	258.6	264	271.3	246.1	1.13099	-0.0799385	0.0973072	1.01185	NO
P04264	KRT1	11115.3	6652.7	7453.6	8741.1	12455.4	7475.8	1.13682	-0.0799687	0.797831	0.098089	NO
Q9BS26	ERP44	583.1	500.3	682.3	696.7	667.1	629	1.12862	-0.0800208	0.308141	0.511251	NO
O15027	SEC16A	53.1	45.9	58.4	59.6	52.1	65.8	1.1277	-0.0800644	0.550489	0.259251	NO
O60507	TPST1	10	12.4	11.7	13.8	16	9.5	1.15249	-0.0800736	0.755648	0.121681	NO
Q9Y3D6	FIS1	95.9	98.9	131.2	121.6	130	117.2	1.13129	-0.0802522	0.511301	0.291324	YES
Q16629	SRSF7	1095.8	1152.8	1000.4	1226.1	1306.3	1185.7	1.14438	-0.0802576	0.598698	0.222792	NO
Q14331	FRG1	304.9	320.1	295.8	365.2	350.6	335.6	1.14183	-0.0802708	0.542343	0.265726	NO
Q99959	PKP2	76	67.1	84	74.6	93.9	88.4	1.13122	-0.0802878	0.434731	0.36178	NO
Q9P289	MST4; STK26	427.3	390.3	457.4	504.6	475.3	464.7	1.13302	-0.0804705	0.124366	0.905297	NO
Q9UGU0	TCF20	63.9	65.3	82.9	82.1	79.6	78.2	1.13107	-0.0813957	0.435926	0.360587	NO
O14562	UBFD1	120.9	116.5	136.5	138.2	134.9	149.8	1.13105	-0.0816566	0.376369	0.424386	NO
Q8NB90	SPATA5	50.2	50	50.1	57.6	60.2	53.4	1.13906	-0.0816913	0.384864	0.414692	NO
Q96LR5	UBE2E2	114.2	93	107.1	114.1	122.1	119.4	1.1314	-0.0819609	0.246018	0.609033	NO
O43808	SLC25A17	870.9	757.4	961.9	1038.4	954.9	931.2	1.12906	-0.0820089	0.2108	0.67613	YES
Q6P2E9	EDC4	44.2	33.9	49.8	55.3	41.2	47.1	1.12275	-0.0820846	0.628007	0.202036	NO
Q9P016	THYN1	490.6	440.9	508.1	524.8	578.1	528.1	1.13295	-0.0821816	0.0575563	1.23991	NO
Q92600	RQCD1; CNOT9	101.2	100.6	110	119.3	118.5	115.8	1.13406	-0.0827909	0.236176	0.626765	NO
P43686	PSMC4	7.2	9.7	8.8	11.5	10.8	7.2	1.14786	-0.0829894	0.765197	0.116227	NO
Q9BYG3	MKI67IP; NIFK	77	72.4	91.8	97.2	89.1	86	1.12894	-0.0831453	0.319185	0.495957	NO
Q9NX47	MARCH5	152.4	140.6	170.5	180.1	170.5	172.9	1.12945	-0.0835866	0.151341	0.820045	YES
P43490	NAMPT	81.8	84.1	96.6	100.7	106.8	89.7	1.13219	-0.0848889	0.35939	0.444434	NO
Q14103	HNRNPD	344.2	274.9	415.3	387.3	410.4	363.1	1.1222	-0.084913	0.453856	0.343082	NO
P61247	RPS3A	1841.5	1577	2331.2	2029.5	2332.3	2094.9	1.12296	-0.0850909	0.478673	0.319961	NO
Q53GS7	GLE1	269.3	236.7	259.1	298.4	303.4	264.5	1.13227	-0.0851468	0.216858	0.663824	NO
P62258	YWHAE	375.4	326	426.4	455.8	411.5	402.1	1.12555	-0.0852374	0.288571	0.539748	NO
P30040	ERP29	1629.1	1529.2	1861.1	1936.3	1995.4	1736.6	1.12928	-0.0859284	0.159566	0.797061	NO
Q6P4A7	SFXN4	287	283.1	300.8	329.8	322.2	333.4	1.13147	-0.0859475	0.301863	0.52019	YES
O14950	MYL12B; MYL12A	657.6	616.2	690.2	813.4	747.7	661.2	1.13152	-0.0859909	0.343489	0.464087	NO
Q6NUM9	RETSAT	421.7	327.8	495.4	467.5	467.5	459.1	1.11985	-0.0860319	0.439906	0.35664	NO
Q9H8H0	NOL11	82.9	80.2	87	91.7	97.4	94	1.13195	-0.0860995	0.193203	0.713985	NO
Q13433	SLC39A6	54.1	46.9	75.7	55.9	77.8	64.2	1.11998	-0.0863408	0.675429	0.17042	NO
Q9H2H9	SLC38A1	650.8	592.7	757.4	840.3	727.7	685.4	1.12619	-0.086355	0.409817	0.38741	NO
Q04637-8	EIF4G1	4266	3742.2	4326.2	4858.9	4648.9	4414.5	1.12874	-0.0864136	0.0885348	1.05289	NO
O14965	AURKA	276.9	228.8	295.5	290.8	314.6	295.9	1.12494	-0.0865426	0.0979369	1.00905	NO
Q9Y678	COPG1	20.7	19.6	17.4	25.2	24.7	16.1	1.14385	-0.0865877	0.706272	0.151028	NO
Q9NR30	DDX21	3421.3	2805.7	3108.3	3573.1	3770.3	3209.4	1.13042	-0.0867446	0.311926	0.505949	NO
P68366	TUBA4A	456.1	405.1	512.5	538	537.3	472.3	1.12659	-0.0870222	0.151675	0.819085	NO
Q9NVH1	DNAJC11	2174.6	2163.5	2538.7	2637.4	2591.6	2532	1.12858	-0.0870314	0.221502	0.654623	YES
Q14160	SCRIB	2825.2	2571.7	2947.8	3265.4	3152.4	3000.3	1.12863	-0.0872702	0.0713678	1.1465	NO
Q14344	GNA13	76.6	63.2	83.1	94.6	80.4	75.6	1.12427	-0.0875284	0.435216	0.361295	NO
P20340-2	RAB6A	42.1	38.6	43.8	50.5	48.3	41.8	1.12932	-0.0876966	0.263204	0.579707	NO
Q7Z3B4	NUP54	1979.1	1816.7	2047.1	2211.9	2246.1	2137.7	1.12884	-0.0877005	0.039641	1.40186	NO
Q9C0B5	ZDHHC5	456.3	362.8	471.3	475	502.2	472.6	1.12353	-0.0877572	0.130792	0.88342	NO
P62714	PPP2CB	46.1	39.1	53.6	58.1	48.8	48.7	1.12104	-0.0877791	0.454755	0.342222	NO
Q96HH9	GRAMD3; GRAMD2B	123.7	105.9	157.1	141.9	162.6	129.6	1.12258	-0.0878039	0.511815	0.290887	NO
Q9GZZ1	NAA50	59.3	50.6	77.9	81.9	65.4	62.7	1.11821	-0.0882441	0.630416	0.200373	NO
Q08378	GOLGA3	49.2	43.3	74.1	58.4	73.1	54.7	1.11765	-0.0888766	0.695741	0.157552	NO
P55060	CSE1L	343.8	340.1	376.9	426.3	397.5	374.2	1.12934	-0.0888805	0.277719	0.556394	NO
Q8WXX5	DNAJC9	1560.9	1273.5	1452.8	1634.1	1673.7	1523.3	1.12687	-0.0890853	0.188541	0.724594	NO
O00186	STXBP3	670.2	591.7	696.5	741.3	734.7	728.5	1.12566	-0.089118	0.0258043	1.58831	NO
Q96S66	CLCC1	377.3	322.7	430	408	419.3	439	1.12062	-0.0895139	0.271633	0.566018	NO
P49588	AARS	577.9	541.9	554.2	716.7	627.1	549.9	1.13124	-0.0897731	0.496175	0.304366	NO
P33991	MCM4	916.3	797.2	907.1	971.7	1043.1	938	1.12676	-0.090225	0.0569979	1.24414	NO
P50990	CCT8	374.2	342.6	387	424	411.3	407.7	1.12611	-0.090463	0.0807699	1.09275	NO
Q8N878	FRMD1	299.1	307.9	381.3	354.7	342.3	411.7	1.12183	-0.0904945	0.544935	0.263655	NO
P24941	CDK2	485.1	448.7	518.7	555.3	549.6	530.3	1.12578	-0.0905261	0.0368046	1.4341	NO
Q7Z5L9	IRF2BP2	143.9	139.5	170.4	161.2	178.2	170.9	1.1245	-0.0906121	0.235953	0.627174	NO
O60506	SYNCRIP	2275.1	2060.2	2483.9	2525.4	2638.5	2503.9	1.12444	-0.0907029	0.00893979	2.04867	NO
Q9H3K6	BOLA2B; BOLA2; LOC107984053	41.4	37.2	43.2	50.9	48.2	38.2	1.12726	-0.090753	0.423608	0.373036	NO
Q8N960	CEP120	154.4	144	156.4	175.3	163.8	173.1	1.12621	-0.0914755	0.247185	0.606977	NO
Q2NL82	TSR1	292.4	281.8	279.6	348.2	311.1	305.1	1.12954	-0.0917618	0.418605	0.378196	NO
Q15555	MAPRE2	67.8	62.3	80.5	74.8	76.5	84.3	1.11871	-0.0921853	0.370319	0.431424	NO
Q7Z3K3	POGZ	595.6	540.9	600.7	666.8	661.4	626.8	1.12537	-0.0925427	0.0694603	1.15826	NO
P20020	ATP2B1	1315.5	1060.8	1368.7	1452.8	1372.7	1365.4	1.11907	-0.0930761	0.158601	0.799694	NO
A8CG34	POM121C	397.6	350.5	384.5	397.1	444.7	431.9	1.12458	-0.0934106	0.221343	0.654935	NO
P47755	CAPZA2	214.4	194.6	247	248.2	254.8	232.5	1.12119	-0.0935127	0.0852729	1.06919	NO
O15270	SPTLC2	156.3	164	182.3	194.7	203.1	169	1.12774	-0.0937873	0.365169	0.437506	YES
P31939	ATIC	145.9	118.4	94.5	171	122.1	112.9	1.13155	-0.0938182	0.752719	0.123367	YES
P20248	CCNA2	601.8	462.6	588.5	622.1	623	604.1	1.11876	-0.0938259	0.19252	0.715525	NO
Q6UW02	CYP20A1	119.1	113.9	149.6	145.4	148.7	134.5	1.12023	-0.0939439	0.293239	0.532779	NO
O75746	SLC25A12	129.8	122.9	157.8	153.3	149.2	156.7	1.11864	-0.0940008	0.289947	0.537681	YES
Q7Z4H7	HAUS6	154.5	137.1	178	176.7	179.4	169.5	1.11925	-0.0942871	0.093382	1.02974	NO
Q8WWY3	PRPF31	218.3	222.8	223.5	271.8	261.2	217.7	1.12955	-0.0945512	0.452057	0.344807	NO
Q9H6R4	NOL6	37.5	29.4	44.5	40.3	42.6	41.1	1.11311	-0.0947262	0.410193	0.387012	NO
P40763	STAT3	99.2	95.9	107.5	115.1	118.3	106.7	1.12393	-0.094904	0.10921	0.961739	NO
O75152	ZC3H11A	706.2	610.1	690.1	742.1	785.4	725.1	1.12271	-0.0951915	0.054399	1.26441	NO
O14745	SLC9A3R1	103	96.4	93.4	119.6	107	103.5	1.12739	-0.0952741	0.440133	0.356416	NO
Q9NP80	PNPLA8	203.5	170.6	239.2	225.3	237.2	221.9	1.11593	-0.0954652	0.245421	0.610088	YES
Q9NUU7	DDX19A	1558.4	1376.8	1664	1667.7	1856	1633.8	1.12139	-0.0955259	0.0418243	1.37857	NO
Q9NWH9	SLTM	165.1	142.2	194.9	192.3	195.1	173.6	1.11708	-0.0955809	0.238754	0.62205	NO
Q9BQ61	C19orf43; TRIR	351.6	334.1	357.7	391.5	416.3	366.5	1.12546	-0.0955899	0.164852	0.782905	NO
Q00765	REEP5	266	253.5	328	329.9	334	285.4	1.12012	-0.095655	0.308477	0.510777	NO
Q5J8M3	EMC4	340.8	272	352.6	375.7	362.5	340.6	1.11746	-0.095848	0.147425	0.831428	NO
Q9Y657	SPIN1	169.2	138.6	157.5	172.4	181.3	168.2	1.12164	-0.0962153	0.151538	0.819479	NO
Q96G21	IMP4	110.7	96.1	111.8	121.2	116.5	119	1.11959	-0.0963792	0.0839965	1.07574	NO
Q15029	EFTUD2	1076.8	988.8	1101.8	1219.4	1215.6	1120.8	1.12262	-0.0966357	0.0669873	1.17401	NO
Q8TAF3	WDR48	16.2	12.9	15.9	16.6	17.6	16	1.11556	-0.0969339	0.099511	1.00213	NO
Q6N075	MFSD5	35.5	31.8	38.4	39	38.5	40.6	1.11731	-0.0970149	0.126272	0.898692	NO
P38435	GGCX	254.3	203.5	289.2	270.4	287.9	273.3	1.11325	-0.0976437	0.261385	0.582719	NO
Q92747	ARPC1A	168.2	156.8	193.5	180.4	215.2	185.1	1.11996	-0.0976738	0.232077	0.634369	NO
Q12873	CHD3	335.7	232.5	364	300.2	389.1	345.9	1.11049	-0.0979247	0.554164	0.256362	NO
Q96BI1	SLC22A18	91	77.4	92.7	94.3	98.7	98.7	1.1172	-0.0979414	0.0652905	1.18515	NO
Q6YHK3	CD109	43.8	28.6	27.8	34.2	42	36.3	1.12275	-0.0983764	0.693	0.159267	NO
Q9H3Z4	DNAJC5	192.9	164.9	210.1	224.6	211.7	197.6	1.11622	-0.0986988	0.125873	0.900067	NO
Q6P1M0	SLC27A4	371.5	317	431.9	390.1	426.4	430.8	1.11326	-0.0988275	0.2803	0.552377	NO
O15127	SCAMP2	191.9	167.7	229.9	242	215.9	198.9	1.11416	-0.0989547	0.376181	0.424603	NO
P29992	GNA11	41.1	40.8	53.4	50.8	47.1	52.9	1.11456	-0.099043	0.442142	0.354439	NO
Q9Y224	C14orf166; RTRAF	668.9	606.3	682.5	762.4	735	695.2	1.11999	-0.0991155	0.0740581	1.13043	NO
Q8N0X7	SPG20; SPART	70	60	66.6	77.6	74.4	68.3	1.12055	-0.0991555	0.176582	0.753053	NO
Q6NYC8	PPP1R18	105.4	99.1	101.3	107.1	125.2	111.4	1.12394	-0.0992919	0.308165	0.511216	NO
P62308	SNRPG	215.2	180.5	246.7	231.9	258.4	225.6	1.11441	-0.0993275	0.209478	0.678862	NO
Q9HD45	TM9SF3	1049.4	974.1	1259.7	1223.1	1356.7	1090.3	1.11784	-0.0993833	0.296952	0.527313	NO
Q9BVP2	GNL3	852.3	819.6	874.2	978.8	993.3	884.7	1.12203	-0.100119	0.174493	0.758223	NO
O43324	EEF1E1	104.7	86.3	106.6	119.2	107	105.6	1.11492	-0.100236	0.193052	0.714325	NO
P28288	ABCD3	3188.5	2936.5	3587.2	3715.9	3737.7	3397.5	1.11726	-0.100262	0.0518542	1.28522	YES
Q9H7Z6	KAT8	117	100.2	114.1	124.8	126	119.4	1.11742	-0.100791	0.0475972	1.32242	NO
Q8NDI1	EHBP1	162.6	152.9	184.8	191.1	196.2	171.9	1.11773	-0.100801	0.101538	0.99337	NO
P78406	RAE1	1518.5	1354.8	1646.4	1606.5	1762.6	1674.9	1.116	-0.101114	0.0399696	1.39827	NO
P52597	HNRNPF	1554	1393.6	1647.3	1747.9	1820	1569.1	1.11798	-0.101145	0.0523641	1.28097	NO
Q99878	HIST1H2AJ; HIST1H2AK	1261.2	1027	673	1007.7	1315.1	1032.9	1.13322	-0.101221	0.753178	0.123102	NO
Q8IXI1	RHOT2	911.5	921.5	978.2	1095.4	1075.7	981.5	1.12144	-0.101347	0.244609	0.611527	YES
Q9Y4L1	HYOU1	424.6	414.7	480.3	507.1	513.8	455.4	1.11875	-0.101445	0.140499	0.852326	NO
Q00587	CDC42EP1	266.6	212	267.5	280.2	279.9	270.6	1.11339	-0.101483	0.090687	1.04245	NO
Q9P2I0	CPSF2	37.6	52.1	37.6	48.5	48.4	47.7	1.1359	-0.101529	0.712245	0.147371	NO
Q96HY6	DDRGK1	742.4	670.4	821.5	873.6	804.7	812.2	1.11467	-0.10171	0.118273	0.927115	NO
Q9BQD7	FAM173A	25.2	27.9	30.3	30.9	30.4	32.1	1.1199	-0.102321	0.405951	0.391527	NO
Q9H0R8	GABARAPL1	74.9	74.6	79.4	86.8	84.3	85.1	1.11927	-0.102399	0.219787	0.657998	NO
P04183	TK1	238.9	218.3	207	263.3	253.2	229.4	1.12301	-0.102416	0.418835	0.377957	NO
Q99643	SDHC	299.1	228.4	254.4	276	298.8	297.4	1.11549	-0.102465	0.383813	0.415881	YES
Q10471	GALNT2	6819.1	6310.3	7322.3	7800.5	8387.6	6691.2	1.1187	-0.102529	0.212804	0.67202	NO
P62191	PSMC1	256.3	218.1	295.4	301.1	283.7	270.5	1.11107	-0.102632	0.204613	0.689067	NO
Q5VT06	CEP350	51.6	57.6	52.7	62.7	59.1	60.2	1.12415	-0.102697	0.502122	0.299191	NO
Q8TAQ9-3	SUN3	69.2	57	79.1	76.7	80.5	70.8	1.11057	-0.102798	0.206324	0.68545	NO
Q9H7B2	RPF2	131.1	104.9	123.8	133.3	146.8	121.5	1.11618	-0.103057	0.22386	0.650023	NO
Q9Y5N6	ORC6	197.7	157.8	212.7	216.1	226.6	189.1	1.11193	-0.103482	0.225319	0.647201	NO
Q6AZY7	SCARA3	316.9	233.9	378.5	333.1	348.8	344	1.10395	-0.1036	0.472272	0.325807	NO
Q9Y508	RNF114	87	63.5	82.2	86.7	86.7	85	1.11044	-0.103633	0.28143	0.55063	NO
Q96L58	B3GALT6	368.6	335.2	405.9	453.7	429.4	355.3	1.11598	-0.103728	0.297753	0.526143	NO
Q96SK2	TMEM209	532.8	432.8	531.7	538.5	583.5	544.7	1.11314	-0.103789	0.0634713	1.19742	NO
Q14320	FAM50A	255.6	241.3	286.1	300.4	303.2	270.2	1.11596	-0.103887	0.0784772	1.10526	NO
P17980	PSMC3	345.5	342.7	364.6	437.4	372.2	367.7	1.11826	-0.103976	0.368818	0.433187	NO
P53680	AP2S1	243.5	208.3	254.4	261.6	259.9	264	1.11229	-0.104072	0.04147	1.38227	NO
Q709F0	ACAD11	399	341.6	432.4	428.2	458.1	418.9	1.1127	-0.104078	0.0179105	1.74689	YES
P09661	SNRPA1	317.5	293.5	379.5	358	381.7	361.6	1.11186	-0.104587	0.143787	0.842281	NO
P23193	TCEA1	694.7	628.1	718.3	745.3	818.4	713.6	1.11572	-0.105359	0.0473822	1.32439	NO
P60660	MYL6	1327.1	1011.1	1183.5	1102.9	1525.6	1294	1.11381	-0.105484	0.49484	0.305536	NO
P00505	GOT2	5308.9	5360.8	6923.5	6393.7	6136.1	6988.4	1.10942	-0.105536	0.436133	0.360381	YES
P53621	COPA	746.8	649	809.1	912.6	808.8	730.8	1.11216	-0.105638	0.278823	0.554671	NO
Q9UJA2	CRLS1	118.2	98.4	120	127.1	126.7	120.3	1.11141	-0.105689	0.0202934	1.69264	YES
Q8N684	CPSF7	713.5	646.7	763.6	784.8	815.9	764.3	1.11357	-0.105793	0.00157813	2.80186	NO
Q96BQ5	CCDC127	309.8	290	337.1	354.7	349.3	339.1	1.11335	-0.106323	0.0356373	1.4481	YES
P12004	PCNA	913	727.7	1025.7	959.4	984.2	1005.1	1.10587	-0.106348	0.253365	0.596254	NO
Q14974	KPNB1	2727.2	2442.2	2623.3	2924.3	3033.5	2740.1	1.11616	-0.106357	0.114026	0.942996	NO
Q14126	DSG2	1834.9	1538.1	1957.6	2030.8	1976.2	1906.7	1.10939	-0.106981	0.0415257	1.38168	NO
Q92945	KHSRP	2342.2	1966.9	2344.1	2467.2	2517.4	2409.7	1.11139	-0.107001	0.0152608	1.81642	NO
Q5BKZ1	ZNF326	965.5	885.8	1048.5	1020.1	1155.4	1051.1	1.1127	-0.107363	0.0615719	1.21062	NO
Q92499	DDX1	694.2	610.5	784.4	811.8	788.4	718.4	1.10986	-0.10741	0.10163	0.992978	NO
Q07157	TJP1	187.1	172.1	195.7	214.8	216.7	187	1.11462	-0.10748	0.10048	0.997921	NO
O00567	NOP56	1501.5	1350.7	1473.7	1642	1681.8	1499.4	1.11496	-0.107556	0.0932518	1.03034	NO
Q9H0D6	XRN2	239.8	206.7	228.9	250.1	255.1	246.7	1.11327	-0.107591	0.0841325	1.07504	NO
P30566	ADSL	220.6	193.7	260.3	242.7	261.1	243.3	1.10747	-0.108116	0.145323	0.837666	NO
P17987	TCP1	2440.3	2197.9	2605.5	2808.2	2744	2500	1.11161	-0.108444	0.0392082	1.40662	NO
P08237	PFKM	319.3	276.1	342	363.5	355.9	320.7	1.10956	-0.109196	0.0511027	1.29156	NO
Q15370	TCEB2; ELOB	100.7	105.2	112.1	115.8	123.5	115.3	1.11509	-0.109471	0.236681	0.625836	NO
Q9NX14	NDUFB11	258.5	230.4	332.4	314	305	288.1	1.10447	-0.109572	0.343823	0.463665	YES
Q86W28	NLRP8	113.7	108.2	136	141.3	146.1	110.5	1.11176	-0.109624	0.373655	0.427529	NO
Q9H089	LSG1	592.8	548.8	717.3	681.8	690.6	685.1	1.10684	-0.109803	0.167016	0.777242	NO
P05023	ATP1A1	8562.8	7043	9274.1	9641.8	9409.7	8488.4	1.10691	-0.109807	0.121292	0.916168	NO
Q15084	PDIA6	1241.6	1126.7	1532.3	1492.3	1451.4	1370	1.10591	-0.110082	0.230935	0.636511	NO
O60675	MAFK	204.6	208.8	191.8	241.8	230.8	204.8	1.1193	-0.110107	0.439175	0.357362	NO
Q8WVQ1	CANT1	196.3	204.3	219.5	213.3	253.2	224.7	1.11466	-0.11023	0.303578	0.517729	NO
Q15008	PSMD6	120.2	110.5	117.4	131.8	138.5	117.6	1.11433	-0.110231	0.175456	0.755832	NO
Q9HB71	CACYBP	2614.2	2406	2691.3	2861.9	2973	2740.5	1.11203	-0.110243	0.0254967	1.59352	NO
E9PAV3-2	NACA	142.3	122.1	176.8	170.5	165.7	150.8	1.10381	-0.11033	0.323524	0.490094	NO
Q86U42	PABPN1	781.7	783.8	690.4	855	896.4	776.2	1.12044	-0.110345	0.463957	0.333522	NO
O60828	PQBP1	187.7	175.2	190.5	210.7	199.1	205.2	1.11131	-0.110376	0.143954	0.841777	NO
Q9H583	HEATR1	390	344.4	363.2	410.4	420.3	390.9	1.11297	-0.110379	0.151244	0.820322	NO
O14681	EI24	69	65.1	81	83.3	80.3	74.8	1.10832	-0.110381	0.132412	0.878072	NO
P62316	SNRPD2	1258.3	1213	1261.4	1369.2	1448.4	1342.2	1.11442	-0.110391	0.160644	0.794135	NO
Q99942	RNF5	308.1	306.5	342	354	389	322.6	1.11395	-0.110424	0.202697	0.693152	NO
Q9NX61	TMEM161A	68.3	57.2	93.4	71.4	86.7	82.6	1.09959	-0.110473	0.546139	0.262697	NO
P61006	RAB8A	1597.5	1376	1732.1	1744.7	1859.2	1612.1	1.10847	-0.11064	0.0398393	1.39969	NO
Q9UBH6	XPR1	454.3	391.5	484.2	504.9	517.5	452.1	1.10865	-0.111003	0.0367189	1.43511	NO
P42285	SKIV2L2	394.6	324.2	398.1	409.5	428.3	399.5	1.1078	-0.111019	0.0207447	1.68309	NO
Q9UER7	DAXX	26.6	29.2	29.8	31.5	34.4	29.8	1.11799	-0.111085	0.356058	0.448479	NO
O14981	BTAF1	323.4	294.5	356.3	365.7	374.9	340	1.10922	-0.111117	0.0129808	1.8867	NO
P05783	KRT18	2960.9	3123.6	3618.5	3570	3707.6	3503.6	1.11112	-0.111192	0.247188	0.606972	NO
Q13443	ADAM9	758.2	682.9	812.5	850.7	864.1	785.3	1.10938	-0.1113	0.00695287	2.15784	NO
Q9HAV0	GNB4	329.4	349.6	414.8	401.7	410.3	401.9	1.1098	-0.111308	0.287745	0.540993	NO
P57740	NUP107	1136.3	996.9	1207.5	1219.1	1293.4	1190.5	1.10845	-0.111359	0.000578233	3.2379	NO
O75027	ABCB7	1879.7	1747.2	2056.1	2116	2085.6	2098.4	1.10857	-0.11146	0.0444281	1.35234	YES
Q13283	G3BP1	1318.2	1031.7	1367.3	1427.3	1363.4	1313.9	1.10422	-0.111518	0.147468	0.831303	NO
P27824	CANX	4297.4	3981.5	4904.6	5050.2	5088.7	4475.5	1.10854	-0.11185	0.088053	1.05526	NO
P17844	DDX5	4027.5	3661.7	4161.6	4454.3	4516.9	4181.6	1.10987	-0.112194	0.0139784	1.85454	NO
Q9BXS5	AP1M1	193	153.1	211	200	208	205.9	1.10196	-0.112276	0.169401	0.771083	NO
Q9Y2Q3	GSTK1	1497.6	1564.6	1709.4	1782.6	1760.6	1759.3	1.11126	-0.112342	0.232914	0.632805	YES
P20340	RAB6A	21.1	23.1	30.2	28.3	30.4	23.8	1.10887	-0.112348	0.495007	0.305388	NO
Q9Y6K1	DNMT3A	113.8	97.9	134.1	118.5	144.8	118.7	1.10468	-0.112914	0.301584	0.520592	NO
Q9Y3F4	STRAP	555.9	496.7	592.1	648.5	608.5	564.7	1.10762	-0.112988	0.079097	1.10184	NO
O75381	PEX14	95.9	89.4	126.6	113.6	117.2	112.8	1.10164	-0.113165	0.338272	0.470734	NO
P42892	ECE1	1293.1	1136.7	1459.2	1430.1	1455.3	1410.4	1.1046	-0.11329	0.0376804	1.42388	NO
Q9Y282	ERGIC3	638.2	616	713.7	740.8	797.6	647.1	1.11057	-0.113311	0.184817	0.733258	NO
O95297	MPZL1	69.9	53.9	76.2	75.3	79.2	66	1.1025	-0.11333	0.26977	0.569007	NO
Q7Z5G4	GOLGA7	191.9	172.4	197	215.5	207	199.5	1.10814	-0.113422	0.0358161	1.44592	NO
O15228	GNPAT	224.1	223.2	274.8	269.3	254.9	274	1.10539	-0.113771	0.267213	0.573143	NO
Q9NVA2	SEPT11	677.4	528.2	681.9	704.6	679.5	696.7	1.10241	-0.113853	0.150571	0.822259	NO
Q99590	SCAF11	140.8	126.3	159.1	163.9	164.6	142.9	1.10605	-0.113881	0.0962681	1.01652	NO
Q9BPX3	NCAPG	2118.7	1716.9	2231.2	2298.4	2285.7	2112.1	1.10374	-0.113931	0.0646117	1.18969	NO
P62244	RPS15A	1244.8	1136.1	1229.8	1346.4	1355	1303.9	1.10929	-0.114212	0.0707877	1.15004	YES
Q9BRQ6	CHCHD6	535.8	490.1	587.9	569.9	622.5	593	1.10633	-0.114377	0.0339166	1.46959	YES
O95487	SEC24B	55.6	54.8	57.3	59.6	61.2	65.3	1.10972	-0.11444	0.268213	0.571519	NO
P26885	FKBP2	765.1	667.6	800.2	835.6	857.5	777.4	1.10641	-0.114568	0.00242804	2.61474	NO
O75821	EIF3G	21.4	27.6	31.9	31.6	26.6	31.4	1.10754	-0.11488	0.593069	0.226895	NO
Q9Y5M8	SRPRB	2362.6	2118.4	2512.4	2656.9	2558.8	2516.8	1.10569	-0.114953	0.0194796	1.71042	NO
Q9BV81	EMC6	116	104.8	127.4	127.3	133.1	124.4	1.10511	-0.114975	0.00360223	2.44343	NO
Q6PIU2	NCEH1	145.4	145.4	179.2	166.8	176	176.6	1.10511	-0.115043	0.22538	0.647084	YES
Q0VDF9	HSPA14	488.6	449.8	519	559.1	558.5	496.7	1.10766	-0.115164	0.0467014	1.33067	NO
Q8IX01	SUGP2	112.1	101.8	120.2	129.8	122	117.6	1.10566	-0.115361	0.0508765	1.29348	NO
Q9Y613	FHOD1	329.7	319.3	376.8	390.4	378.2	366	1.10606	-0.11561	0.0887148	1.052	NO
O95870	ABHD16A	304.4	292.4	315.6	368.9	318.8	323.1	1.10785	-0.115933	0.257642	0.588983	NO
Q99958	FOXC2	111	100.1	130.4	121.4	141	114.8	1.10454	-0.116019	0.211099	0.675513	NO
Q01813	PFKP	1108.9	1018.5	1206.7	1312.9	1265.9	1110.1	1.10642	-0.116054	0.113139	0.946389	NO
Q9UKY7	CDV3	233.9	261.2	190.6	288.5	245.7	234.8	1.12148	-0.116063	0.641191	0.193012	NO
Q8WW12	PCNP	304.1	251.4	305.5	320.8	320.1	309.2	1.10348	-0.1162	0.0221532	1.65456	NO
Q9Y3I0	C22orf28; RTCB	1427.2	1201.7	1520.9	1562.1	1564.3	1449.8	1.10275	-0.1165	0.0173964	1.75954	NO
Q10589	BST2	817.9	518.3	737.4	782.3	760.8	731.3	1.09684	-0.116788	0.459358	0.337849	NO
P07942	LAMB1	1266.9	982.9	1329.4	1311	1321.2	1302.1	1.09921	-0.116949	0.138606	0.858219	NO
O14818	PSMA7	391	343.8	419.3	418.8	449.9	405.5	1.10406	-0.117078	0.00370958	2.43068	NO
Q9H425	C1orf198	67.7	69.6	75.3	79.5	85.3	71.2	1.11007	-0.117116	0.236302	0.626533	NO
P18077	RPL35A	2687.1	2187.6	2653.3	2809.6	2807.6	2683.9	1.1027	-0.117364	0.0386966	1.41233	YES
Q9UJY1	HSPB8	217.4	209.4	264.5	263.3	259.3	240	1.10314	-0.117517	0.155541	0.808155	NO
Q8IVL6	LEPREL2; P3H3	257.5	234.9	294.6	291.7	286.5	288.8	1.10165	-0.117628	0.0656963	1.18246	NO
Q9P0I2	EMC3	218.2	186.9	276.3	242.9	258.8	245.8	1.09701	-0.11806	0.315679	0.500754	NO
P51114	FXR1	1069.6	911.6	1227.7	1217.7	1200.2	1111.7	1.09994	-0.118064	0.111705	0.951927	NO
P67870	CSNK2B	57.5	64.6	57.8	65	76.1	59.6	1.11562	-0.11826	0.500254	0.300809	NO
P61221	ABCE1	313.7	276.2	312	343.8	326	325.9	1.104	-0.118405	0.0632484	1.19895	NO
Q96DI7	SNRNP40	368.7	363.6	351.3	395.7	422.5	385.1	1.11047	-0.118651	0.281388	0.550695	NO
Q5SWX8	C1orf27; ODR4	424.1	368.4	457.7	473.6	485.5	419.5	1.1027	-0.118794	0.0447998	1.34872	NO
Q02809	PLOD1	1740	1584.2	2044.9	1955.5	1971.5	1978.2	1.09985	-0.11914	0.101372	0.99408	NO
O75592	MYCBP2	387.2	387.9	486.6	415.6	505.1	470.1	1.10232	-0.119178	0.321369	0.492996	NO
P49792	RANBP2	4218	3603.4	4324.3	4417.1	4589.6	4377.9	1.102	-0.119243	0.00241912	2.61634	NO
Q9H788	SH2D4A	226.6	197.6	245	236.6	248.5	251.4	1.10057	-0.119317	0.0512224	1.29054	NO
Q9NUQ2	AGPAT5	507.2	497.5	544.2	577	552.4	581.5	1.10459	-0.119326	0.166249	0.779241	YES
Q12874	SF3A3	431.1	403.2	439.9	461.8	488.7	458.2	1.10556	-0.11945	0.0525723	1.27924	NO
Q5JPE7	NOMO2	3264.4	2845.5	3844	3539.8	3775.4	3618.8	1.09846	-0.119498	0.128468	0.891204	NO
Q9H2P0	ADNP	1535.6	1209.9	1447.4	1560.5	1594.5	1462.8	1.10134	-0.119935	0.106323	0.973373	NO
P41223	BUD31	161.1	134.3	118.8	161	165	134.3	1.1113	-0.119978	0.521582	0.282678	NO
Q7Z7H5	TMED4	841.7	754.9	1028.6	962.8	1004.7	916.5	1.09858	-0.120046	0.168353	0.77378	NO
P10586	PTPRF	456.1	355.1	492	465.1	499.9	464.5	1.09692	-0.120126	0.150112	0.823584	NO
P51991	HNRNPA3	1485.8	1232.9	1512.6	1525.6	1637.2	1495.6	1.10094	-0.120182	0.014632	1.8347	NO
Q9Y6D5	ARFGEF2	148	139.5	150.9	171.8	150.6	161.4	1.10356	-0.120409	0.221034	0.65554	NO
O75530	EED	120.6	101.6	126.5	124.6	133.9	125.1	1.10009	-0.120702	0.0106216	1.97381	NO
O00566	MPHOSPH10	155	163.5	169.9	182.7	183.5	174.4	1.10688	-0.120769	0.234376	0.630086	NO
P06241	FYN	524.3	424.6	567.9	584.2	552.4	527.6	1.09718	-0.120814	0.120616	0.918594	NO
Q53EP0	FNDC3B	58.2	43	52.7	56.2	51.4	61.2	1.09682	-0.120987	0.39788	0.400248	NO
Q15397	KIAA0020; PUM3	294.9	248.1	311	312.3	324.5	302.1	1.09941	-0.12099	0.00506837	2.29513	NO
Q9NPI1	BRD7	171.4	138.7	144.2	166.6	171.1	163.8	1.1039	-0.121095	0.284211	0.546359	NO
O43795	MYO1B	3395.5	2913.4	3524.1	3658.6	3678.4	3483.5	1.10043	-0.121153	0.00140246	2.85311	NO
Q9Y5L4	TIMM13	799.6	723.7	977.2	895.2	883.8	961.1	1.09582	-0.121223	0.262661	0.580604	YES
Q16881	TXNRD1	9.6	12.2	13.1	11.7	13	13.9	1.10602	-0.121306	0.534538	0.272021	YES
Q8NI36	WDR36	148.9	126.5	163.4	157.3	172.7	152.2	1.09891	-0.121615	0.0458448	1.33871	NO
Q86XI2	NCAPG2	15.2	11.1	13.8	15.8	11.8	16.2	1.09227	-0.121819	0.532856	0.27339	NO
Q9GZL7	WDR12	96.9	97.2	109.6	118	113.8	103.5	1.10405	-0.122126	0.157433	0.802903	NO
Q8N163	CCAR2; KIAA1967	47.1	46.5	49.1	55	51.1	51.4	1.10371	-0.122134	0.187206	0.727679	NO
P40222	TXLNA	1162.7	916.6	1018.1	1171	1124.4	1114	1.10073	-0.122155	0.23382	0.631117	NO
O75845	SC5D; SC5DL	176.6	150.1	163.4	165.8	192.1	182.4	1.10243	-0.122235	0.201002	0.696799	NO
Q9Y4Z0	LSM4	115.3	94.7	121.8	112.2	127.8	123.9	1.09675	-0.122301	0.126707	0.897198	NO
P61026	RAB10	1658.3	1458	1734.9	1693.1	1916.4	1730.8	1.10082	-0.122357	0.0281815	1.55004	NO
Q14247	CTTN	470.6	446.2	490.6	543.9	513.8	494.4	1.10281	-0.122396	0.0945914	1.02415	NO
P05386	RPLP1	416	269	379.3	317.3	425.1	419.9	1.09208	-0.123009	0.539305	0.268166	NO
Q96A33	CCDC47	1521.5	1324.6	1671.6	1687.6	1662.3	1608.6	1.09757	-0.123121	0.0159624	1.7969	NO
Q8IWA0	WDR75	67	57.3	75.2	70.6	77.9	70.4	1.09724	-0.123989	0.0609918	1.21473	NO
P29966	MARCKS	913.6	867.7	942.4	1033.2	1023	946.7	1.10251	-0.124058	0.0739819	1.13087	NO
Q9Y617	PSAT1	81.8	73.1	86.9	89.2	91	85.6	1.09926	-0.124217	0.000192276	3.71607	NO
P07195	LDHB	66.1	59	75.5	74.9	72.5	72.5	1.09621	-0.124526	0.0608847	1.21549	YES
P98196	ATP11A	39.2	29.8	50.4	45	48.7	36.5	1.09045	-0.124545	0.52065	0.283454	NO
O95197	RTN3	83.7	73.5	87.8	91.4	92.3	85.6	1.09918	-0.12458	0.000784801	3.10524	NO
Q96H55	MYO19	495.8	503.6	687.2	606	668.9	574.7	1.09664	-0.124599	0.369986	0.431815	NO
Q9NPA0	EMC7	566.9	481.4	630.5	602.4	626.1	609.9	1.09507	-0.124671	0.0454738	1.34224	NO
P49915	GMPS	40.9	33.4	39.4	46.8	40.2	37.7	1.09675	-0.125251	0.264273	0.577947	NO
Q8N6T3	ARFGAP1	144.9	155	120.2	192.8	131.2	142.4	1.11021	-0.125531	0.648377	0.188173	NO
O95159	ZFPL1	318.9	273.7	389.4	374.8	377.6	321.6	1.09369	-0.125618	0.259971	0.585075	NO
Q8TCT9	HM13	503.1	470.8	571	604.5	556.6	534.3	1.09742	-0.125709	0.104326	0.981606	NO
Q9H5I1	SUV39H2	57.4	48.5	55.6	59.7	58.1	59.4	1.09721	-0.125793	0.0700007	1.1549	NO
Q8N4F7	RNF175	109.1	107.3	123.3	126.6	134.3	113	1.10068	-0.125842	0.128162	0.892242	NO
Q13445	TMED1	96.1	83.7	109.8	113.2	110.9	93.3	1.09599	-0.125971	0.176617	0.752967	NO
Q96SB3	PPP1R9B	289.9	231.7	280.5	288.7	290.1	299.4	1.09488	-0.126536	0.109227	0.961668	NO
O43752	STX6	20.1	19.2	25.1	26	24.6	20.1	1.09783	-0.126683	0.329967	0.48153	NO
Q9NYL9	TMOD3	233.8	226	257.4	272.7	279.4	237.1	1.10039	-0.126696	0.112159	0.950166	NO
Q9BWE0	REPIN1	51	33.1	47.2	47.4	47.3	48.3	1.08911	-0.126912	0.399881	0.39807	NO
Q9UIG8	SLCO3A1	82.8	66.5	80	84.4	88.9	78.1	1.09638	-0.126965	0.0689593	1.16141	NO
P12270	TPR	6763.7	5961.1	6488.6	7088.1	7203.9	6825.3	1.09909	-0.127128	0.0572044	1.24257	NO
P26640	VARS; VARS2	1016.7	963.4	1171.3	1116	1208.4	1131.5	1.09662	-0.127209	0.0514126	1.28893	NO
P60033	CD81	103.5	96.3	116.3	126.5	110.9	108.8	1.09522	-0.128281	0.161692	0.791312	NO
P63151	PPP2R2A	58.2	64.4	63.7	66.8	70.5	68.2	1.10306	-0.128526	0.317982	0.497597	NO
Q9NRG9	AAAS	1185.5	1012.9	1307.6	1294.8	1303.6	1233.3	1.0929	-0.128626	0.0192077	1.71652	NO
Q8NBI6	XXYLT1	55.9	48.6	64.3	64.3	58.9	61.1	1.09182	-0.128743	0.140116	0.853512	NO
O14908	GIPC1	44.7	43.5	54.7	46.2	58.5	51.8	1.09517	-0.128799	0.284839	0.545401	NO
Q96PK6	RBM14; RBM14-RBM4	2142.9	1769.9	1920.7	2205.6	2188.9	2008.2	1.09757	-0.128872	0.160196	0.795347	NO
Q8IV63	VRK3	58.3	53.9	68.5	66.3	66.7	64.7	1.09408	-0.12888	0.0584266	1.23339	NO
O14653	GOSR2	288.2	235.3	300.8	304.8	305.3	290.5	1.09256	-0.129026	0.0236943	1.62536	NO
O96028	WHSC1; NSD2	363.5	312.7	383.5	387.5	386.5	384.8	1.09352	-0.129087	0.00886174	2.05248	NO
Q86UY6	NAA40	358.6	359.5	350.4	404.9	402.2	370.8	1.10239	-0.129151	0.247963	0.605612	NO
Q9Y5Q9	GTF3C3	268.3	201.1	263.1	273.2	268.5	257.3	1.09078	-0.129512	0.145519	0.837082	NO
Q9P0L0	VAPA	3232.8	2851.2	3649.7	3620.9	3694.1	3323.7	1.09298	-0.1299	0.0315723	1.50069	NO
P18754	RCC1	2307.5	1999.9	2353.3	2398.6	2539.4	2354.8	1.0949	-0.129901	0.00169974	2.76962	NO
P51858	HDGF	1765.7	1727	1651.3	1904.7	2041.3	1728.1	1.10305	-0.129922	0.288971	0.539146	NO
P55957	BID	27.7	26.5	27.7	31.7	23.6	34.4	1.09524	-0.130301	0.515584	0.2877	YES
Q12769	NUP160	1125.7	921.4	1187.4	1197.1	1183.3	1148.2	1.09093	-0.130445	0.0311551	1.50647	NO
Q9P003	CNIH4	24.9	23.4	31.2	36	25.2	25.4	1.08931	-0.130754	0.524463	0.280285	NO
O43290	SART1	469.7	454.3	529.6	526.6	538.9	525.9	1.0948	-0.130802	0.0470501	1.32744	NO
Q9P258	RCC2	4386.1	3726.7	4309.1	4667.9	4721.2	4211.3	1.09487	-0.130979	0.0347544	1.45899	NO
Q9Y6N7	ROBO1	974.8	824.8	1043.2	1080.5	1039.5	983.2	1.0916	-0.130981	0.0285131	1.54496	NO
Q16851	UGP2	198.5	168	235.1	214.9	211.8	227.3	1.0871	-0.131096	0.221384	0.654855	NO
Q14966	ZNF638	1810.2	1488.2	1753.5	1796.7	1945.6	1782.9	1.09369	-0.131104	0.0388876	1.41019	NO
Q13232	NME3	172.4	171.2	218	207	199.6	206.3	1.09135	-0.131225	0.214451	0.668671	YES
Q9H3U1	UNC45A	388.8	423.4	391.4	451.9	435.5	439	1.10203	-0.131258	0.368241	0.433868	NO
Q6IQ19	CCSAP	205.9	154	174.9	188.3	181.5	213.3	1.09031	-0.131805	0.392153	0.406544	NO
O15031	PLXNB2	1385.3	1161.5	1469.1	1465	1510.3	1406.3	1.09106	-0.131843	0.00622388	2.20594	NO
P25205	MCM3	860.8	785.5	835.2	932.3	944.6	845.7	1.09716	-0.131902	0.0904928	1.04339	NO
Q03519	TAP2	524	549	599.3	664.8	606.8	563.3	1.09723	-0.131919	0.248953	0.603883	NO
Q15648	MED1	48.3	33.8	43.1	41.8	45.4	48.9	1.08706	-0.132001	0.377394	0.423205	NO
O43242	PSMD3	29.8	24.1	37.3	42.9	30.3	25.7	1.08443	-0.132104	0.612537	0.212868	NO
P17039	ZNF30	172.9	124.6	177.2	156.5	199.6	160.6	1.08848	-0.132303	0.352724	0.452565	NO
Q9BQ69	MACROD1	1652.8	1626.5	1919.9	1852.7	1948.2	1884.7	1.09355	-0.132312	0.0789243	1.10279	YES
Q99567	NUP88	1835.9	1606.1	1895.7	1939.3	2016.3	1878.4	1.09298	-0.132355	0.000177867	3.7499	NO
Q6I9Y2	THOC7	629.4	508.3	621	641.3	659.9	618	1.09126	-0.132411	0.0275209	1.56034	NO
Q12906	ILF3	2745.9	2352.8	2758	2853.9	2984.5	2749.6	1.09308	-0.132444	0.00386421	2.41294	NO
O95478	NSA2	67.2	65.6	73.5	78.2	82.6	65.4	1.09646	-0.132776	0.19168	0.717422	NO
O15056	SYNJ2	48.2	35.4	57.1	47.8	52.9	51.6	1.08244	-0.132916	0.38328	0.416484	NO
P17706	PTPN2	125	116.7	129.6	138.2	143.2	125.3	1.09534	-0.133095	0.0456859	1.34022	NO
O00232	PSMD12	113.6	106.3	112.2	147.5	125.5	91.9	1.09877	-0.133176	0.502593	0.298783	NO
P47897	QARS	195.4	167.5	233.1	233.9	201.3	212	1.08591	-0.13321	0.259386	0.586053	NO
P63279	UBE2I	542.1	479.5	628.1	590.2	629.6	577.7	1.08959	-0.133219	0.0503537	1.29797	NO
Q96QE3	ATAD5	41.7	41.8	42	44.8	47.8	45.2	1.09801	-0.133356	0.18753	0.72693	NO
Q96EY4	TMA16	118.3	118.4	148.3	156	140	124.4	1.09195	-0.133452	0.299656	0.523376	NO
O95292	VAPB	1929.4	1762.8	2226	2059.2	2355.4	2041.7	1.09092	-0.134156	0.0810509	1.09124	NO
P06733	ENO1	627.2	556.6	659.6	648.9	706	657.4	1.09162	-0.134221	0.00422811	2.37385	NO
P49903	SEPHS1	103.6	96	110.5	112.1	116.9	109.8	1.09255	-0.134429	0.00577379	2.23854	NO
P38159	RBMX	2748.2	2309.4	2654.2	2790.9	2879.5	2747	1.0915	-0.134441	0.0266218	1.57476	NO
O94875-11	SORBS2	324.2	271.1	359.9	349.7	362.4	327.3	1.08815	-0.134447	0.0447635	1.34908	NO
Q96FV9	THOC1	446.7	374.2	422.7	458.3	457.2	442.3	1.09183	-0.134502	0.053844	1.26886	NO
P14923	JUP	1656.1	1324.4	1805	1754.2	1803.9	1642.2	1.08668	-0.134745	0.0820573	1.08588	NO
Q02750	MAP2K1	94	82.6	99.5	112.8	104.2	84.4	1.09163	-0.13493	0.254897	0.593635	NO
O75880	SCO1	505.8	434	506.5	533.2	498.4	543.8	1.08926	-0.134985	0.108066	0.96631	YES
Q5ZPR3	CD276	201.1	164.3	242.1	207.1	234.1	217.3	1.08395	-0.135054	0.246783	0.607686	NO
Q14151	SAFB2	714.6	641.4	720.1	734.4	798.1	735.5	1.09243	-0.135488	0.019313	1.71415	NO
Q8IZ40	RCOR2	222.7	217.7	229.7	245.7	241.6	245.6	1.09372	-0.135548	0.123482	0.908396	NO
P62875	POLR2L	238.4	219.8	231	262.3	268	224.7	1.09547	-0.135736	0.157565	0.802541	NO
Q15738	NSDHL	226.5	226.2	253.9	249.4	281.2	242.4	1.09397	-0.13581	0.117713	0.929176	NO
O14497	ARID1A	449	398.1	416.1	472.1	488	422.8	1.09476	-0.135822	0.142162	0.847217	NO
O15547	P2RX6	339	311.7	368.6	385.7	396.7	330.3	1.09163	-0.13627	0.0756164	1.12138	NO
Q9Y696	CLIC4	80.6	59.8	73.2	78.8	82.3	71.4	1.08848	-0.136356	0.197954	0.703435	YES
Q96JB5	CDK5RAP3	988.9	889.5	1167	1089.5	1120.9	1098.5	1.08652	-0.136388	0.0729464	1.137	NO
Q04323	UBXN1	43.2	38.3	45.4	50.8	44.2	43.3	1.08983	-0.136586	0.13127	0.881834	NO
P99999	CYCS	2351.9	2371.6	3456.7	2678.7	2798.6	3366.7	1.08115	-0.136751	0.514392	0.288706	YES
O14777	NDC80	56.4	60.6	67.2	80.6	60.8	59.9	1.09283	-0.13681	0.45244	0.344439	NO
Q9UHR4	BAIAP2L1	434.1	367.7	482.4	461	468.1	464.6	1.08527	-0.137176	0.0409621	1.38762	NO
P49755	TMED10	1434.3	1227.2	1518.6	1681.8	1545.7	1323.3	1.08868	-0.137314	0.177368	0.751125	NO
Q8NBJ5	COLGALT1; GLT25D1	3698.4	3247.4	4436.7	4237.5	3989.8	4108.3	1.08373	-0.137454	0.157456	0.802842	NO
P61326	MAGOH	955.1	917.5	1040.6	1080	1096.1	1002.9	1.09124	-0.137488	0.0328201	1.48386	NO
O43818	RRP9	36.3	43.2	40.1	47.8	44.9	39	1.10117	-0.137504	0.447316	0.349386	NO
Q9HD20	ATP13A1	313.4	267.8	382.8	357.3	362.5	325.1	1.08392	-0.137552	0.190277	0.720613	NO
P27797	CALR	2517.3	2331.3	3078.8	2950.7	2873.8	2782.5	1.08573	-0.137601	0.122706	0.911134	NO
P61163	ACTR1A	178.9	165.9	202.7	198.5	202.6	194.6	1.08804	-0.137716	0.0157704	1.80216	NO
Q9BT09	CNPY3	521.7	514.4	705.9	644	658.7	588.8	1.08582	-0.137826	0.285309	0.544684	NO
O14579	COPE	127.5	108.3	124.4	127.6	134.4	130.1	1.08856	-0.137989	0.0258919	1.58684	NO
P63244	GNB2L1; RACK1	1771.1	1512.5	1893.8	1872	1910.5	1841.3	1.08622	-0.138288	0.00340032	2.46848	NO
Q14011	CIRBP	180	140.1	196	179.6	192.7	186.1	1.08196	-0.138298	0.13674	0.864104	NO
Q9GZR5	ELOVL4	106.7	102.6	130.9	122.4	128.8	118.6	1.08701	-0.138807	0.106031	0.974567	NO
Q00653	NFKB2	1539.9	1326.6	1584.2	1679.7	1621.1	1538.3	1.08727	-0.138971	0.0113386	1.94544	NO
P07237	P4HB	3481.3	3387.6	4410.9	4123.9	4025.3	4087.5	1.08483	-0.13904	0.183544	0.736259	YES
Q9Y5S9-2	RBM8A	99.1	91.5	89.9	102.1	110.2	94.7	1.09447	-0.139116	0.216861	0.663818	NO
Q9Y679	AUP1	624.6	491.6	650.5	629.6	660.9	624	1.08366	-0.139146	0.0575579	1.2399	NO
Q13162	PRDX4	79.3	69.9	86.2	89.8	77.2	88.1	1.08369	-0.139338	0.182348	0.739098	YES
Q92879	CELF1	1393	1399.3	1598.7	1511.4	1780.7	1497.7	1.09082	-0.139698	0.16007	0.795689	NO
Q8IY81	FTSJ3	347.8	372.6	335	400.2	403.1	355.3	1.09778	-0.139704	0.363908	0.439008	NO
O95218	ZRANB2	101.8	107	98.2	109.8	117.4	109.3	1.09609	-0.139801	0.317588	0.498137	NO
O75643	SNRNP200	2346.6	2165.3	2444.6	2567.2	2619.4	2390.4	1.0892	-0.13996	0.0124343	1.90538	NO
Q8N3F8	MICALL1	80.9	70.6	71.2	88.5	74.4	79.7	1.08936	-0.140007	0.305931	0.514376	NO
Q9NS69	TOMM22	376.2	372.4	489.7	457	428.1	455.9	1.08294	-0.140505	0.25499	0.593477	YES
Q9NXE4	SMPD4	1161.8	1083.2	1179.3	1242.9	1273.2	1214.1	1.08933	-0.140571	0.0327289	1.48507	NO
P54289	CACNA2D1	92.8	80.8	110	100.8	107.3	98.9	1.08251	-0.140683	0.0908997	1.04144	NO
Q9H7Z7	PTGES2	1138.6	1133.4	1306.1	1308.8	1249.7	1330.1	1.08678	-0.140742	0.13503	0.869569	YES
Q6PL18	ATAD2	1482.1	1265.7	1575.2	1497.1	1686.9	1507.9	1.08533	-0.140895	0.0204169	1.69001	NO
Q15005	SPCS2	2867.7	2587.2	3009.8	3179.9	3154	2870.9	1.08743	-0.140915	0.0108723	1.96368	NO
Q5M775	SPECC1	1516.8	1400.5	1551.9	1673.7	1647.6	1544.1	1.08865	-0.140981	0.0281031	1.55125	NO
Q8N6R0-1	METTL13	30.6	21.8	33.3	30.2	28.8	33.1	1.07468	-0.141074	0.365422	0.437206	NO
Q5SW79	CEP170	432.8	390.1	491.1	505	480	440.5	1.08486	-0.141211	0.062358	1.20511	NO
Q9HAF1	MEAF6	65.9	55.5	80.7	69.2	71.6	77.2	1.07867	-0.141219	0.278379	0.555363	NO
P23921	RRM1	675.8	669.7	616.3	801	754.4	595.3	1.09629	-0.141263	0.413967	0.383035	NO
P30153	PPP2R1A	714.4	590.4	698.4	762.6	709.2	701.3	1.08481	-0.141483	0.0618204	1.20887	NO
Q8IUD2	ERC1	88.1	93.4	95.2	110.1	101.8	90.3	1.09216	-0.141571	0.280886	0.55147	NO
P11182	DBT	2766.2	2475.3	3054.6	2980	2923.5	3082.3	1.08314	-0.141995	0.0521674	1.2826	YES
P13674-2	P4HA1	761	695.7	871.1	855.2	850.9	816.8	1.08381	-0.142181	0.0222352	1.65296	NO
P48960	CD97; ADGRE5	1017.1	1007.9	1217.6	1239.5	1227.7	1056.7	1.08675	-0.142274	0.147116	0.832341	NO
Q6KC79	NIPBL	1137.7	898.8	1034.2	1118.8	1168.9	1046	1.08565	-0.142514	0.112096	0.950412	NO
P51151	RAB9A	291.7	267.5	298.6	303.6	318.4	310.4	1.08697	-0.142515	0.0224263	1.64924	NO
P14314	PRKCSH	1167.4	1052.6	1562.3	1346	1406.9	1326.6	1.07858	-0.142678	0.294774	0.53051	NO
Q12830	BPTF	545.6	448.3	508.7	549.6	548.6	532.4	1.08519	-0.142922	0.0644685	1.19065	NO
O95817	BAG3	225.7	217.7	228.4	243.2	257.5	231.4	1.08976	-0.142972	0.0858652	1.06618	NO
Q9BSJ8	ESYT1	1565.3	1367.7	1660.9	1711.8	1706.2	1563.1	1.08429	-0.143105	0.00383545	2.41618	NO
Q9Y487	ATP6V0A2	35.3	36.9	37.6	42.4	40.3	37	1.09016	-0.143112	0.217229	0.663082	NO
Q96P16	RPRD1A	71.8	66.7	68.3	73.3	77.1	74.7	1.08849	-0.143239	0.122815	0.910747	NO
P56270	MAZ	188.8	183.1	225.4	207.6	231.4	208.9	1.08471	-0.143271	0.0878875	1.05607	NO
P51149	RAB7A	2058.2	1820.7	2385.1	2251.5	2351	2172.6	1.08159	-0.14372	0.0377327	1.42328	NO
O15511	ARPC5	152.6	150.7	153.5	165.7	174.9	157.3	1.08997	-0.143762	0.133119	0.87576	NO
Q9NPA8	ENY2	45.2	33.8	52.2	45.2	49.3	46.4	1.07393	-0.14406	0.270936	0.567134	NO
O00468	AGRN	345.7	313.5	401.5	385.7	396.6	365.6	1.08221	-0.144089	0.0312048	1.50578	NO
Q9H2U1	DHX36	42.6	43.1	47.1	44.9	53.3	46.4	1.08886	-0.14416	0.158686	0.799461	NO
P07910-2	HNRNPC	7032.9	6430.3	6526.8	7460.9	7699.9	6618.8	1.08952	-0.144317	0.162247	0.789824	NO
O60568	PLOD3	3985.5	3545.8	4823.4	4403.9	4385.7	4537.4	1.0787	-0.144357	0.142649	0.845731	NO
P11021	HSPA5	6461.3	6200.1	7910.4	7339.9	7805.9	7123.4	1.08251	-0.144547	0.0950398	1.02209	NO
Q7L014	DDX46	216.5	197.9	229.5	240.6	239.2	218.5	1.08449	-0.145189	0.0100884	1.99618	NO
Q8TB36	GDAP1	238.4	266.8	268	305.1	265.9	271.1	1.08911	-0.145265	0.330333	0.481048	YES
P11047	LAMC1	1013.9	801.3	982.4	988.6	1044.3	991	1.08089	-0.145565	0.0478008	1.32056	YES
P84101	SERF2	301.5	256.5	350.6	326	341.3	312.8	1.07869	-0.145651	0.0745736	1.12742	NO
Q86Y07	VRK2	476.7	405.8	505.7	470.9	541.8	488.7	1.08154	-0.14574	0.0339681	1.46893	NO
P62304	SNRPE	74.5	69.7	78.7	78.8	86.3	76.7	1.08479	-0.145984	0.0227343	1.64332	NO
Q9BVL2	NUPL1; NUP58	1199.8	1112.4	1253.8	1305.2	1378.9	1185.3	1.08508	-0.146567	0.032643	1.48621	NO
P11142	HSPA8	7426.5	7342.7	8319.1	8711.7	8787.9	7560.7	1.08541	-0.146584	0.0978213	1.00957	NO
O96005	CLPTM1	486.3	492	512.1	588.7	522.2	508.4	1.08649	-0.146825	0.205668	0.686834	NO
Q03188	CENPC; CENPC1	74.7	58.3	67.3	75.7	71.9	69.1	1.08188	-0.146841	0.140113	0.853523	NO
Q99543	DNAJC2	175.8	144.7	198.8	193.5	184.8	180.8	1.07664	-0.14693	0.0937372	1.02809	NO
O95399	UTS2	182.3	163.4	241.5	212.2	202.2	216.3	1.07408	-0.146934	0.308812	0.510305	NO
O60216	RAD21	555	429	503.8	549.6	547.6	510.8	1.08079	-0.147161	0.119382	0.92306	NO
Q99986	VRK1	2547.1	1994.6	2325	2484	2574.9	2365.2	1.08117	-0.147423	0.0974189	1.01136	NO
Q9Y6M0	PRSS21	272.7	252.4	298.1	284.4	293.4	311.9	1.08078	-0.147453	0.0809327	1.09188	NO
Q15434	RBMS2	102.4	89.3	113.9	110.6	120	99.7	1.08082	-0.147469	0.0546684	1.26226	NO
O75414	NME6	128.3	95.1	186	129.8	149.5	156.6	1.06473	-0.147584	0.571247	0.243176	YES
Q15154	PCM1	326.4	240.8	397	341.7	355.8	334.8	1.07063	-0.147779	0.344128	0.46328	NO
O43813	LANCL1	156	155.1	175	174.8	185.4	166.6	1.08373	-0.148209	0.0593317	1.22671	NO
Q9Y230	RUVBL2	2419.9	2021.7	2308.2	2524.7	2454.5	2319.7	1.08135	-0.148245	0.044376	1.35285	NO
O15269	SPTLC1	619.3	611.7	761.8	679.7	731.1	739.9	1.07924	-0.148537	0.15273	0.816074	NO
Q8N2K1	UBE2J2	189.1	165.5	226	212.8	225	187.8	1.07751	-0.14885	0.138653	0.858071	NO
Q4KMP7	TBC1D10B	120.2	109.4	108	126.2	127.5	112.9	1.0859	-0.14899	0.18842	0.724872	NO
Q92841	DDX17	1780.2	1543.2	1742.6	1772.3	1895.4	1810.1	1.08129	-0.149045	0.0213759	1.67007	NO
P26583	HMGB2	3278	2734.9	3203	3309.9	3564.6	3086.5	1.08085	-0.149391	0.0311705	1.50626	NO
Q96PE7	MCEE	336.8	355	419.3	386.4	395.6	418.1	1.0801	-0.149469	0.215886	0.665776	YES
Q7Z5J4	RAI1	193.1	164.4	172.7	196.6	181.3	195.3	1.0811	-0.14974	0.189283	0.722888	NO
O60832	DKC1	462.1	420.7	491.5	496.1	512.8	476.1	1.08055	-0.149764	0.000863834	3.06357	NO
Q14807	KIF22	1101.2	985.6	1283.7	1185.6	1256	1188.5	1.07702	-0.149829	0.0390594	1.40827	NO
Q5VV42	CDKAL1	705.8	599.1	767.4	755.5	778.1	699.7	1.07769	-0.14987	0.0118749	1.92537	NO
P63104	YWHAZ	693.9	649.9	755.9	796.2	755.8	716.8	1.08054	-0.149886	0.0316254	1.49996	NO
O75718	CRTAP	187.4	172.5	228.2	206.4	206.3	219.6	1.07516	-0.149952	0.151257	0.820285	NO
Q99715	COL12A1	1525.3	1427	1758.9	1703.9	1765.8	1614.6	1.07919	-0.150047	0.0218785	1.65998	NO
Q8NFH5	NUP35	1327.2	1175.3	1352.4	1383.2	1464.1	1319.5	1.08091	-0.150048	0.00361497	2.4419	NO
P61960	UFM1	247.8	197.5	300.5	268	267.9	262.9	1.07106	-0.150116	0.234128	0.630546	NO
O94804	STK10	359	276.3	388.9	360.5	401.7	338.7	1.07489	-0.150187	0.150548	0.822325	NO
Q9C0D2	KIAA1731; CEP295	153.1	144.6	151.2	171.1	162.9	152.4	1.08354	-0.150252	0.103511	0.985013	NO
Q9NY12	GAR1	73.7	65.2	84.3	76.2	85.9	78.4	1.07751	-0.150377	0.0476462	1.32197	NO
P32119	PRDX2	1938	1570.6	1939.8	1914.6	2031.3	1923.3	1.07723	-0.150528	0.0183585	1.73616	YES
P46782	RPS5	1230.2	1095	1344.1	1305.3	1373.4	1277.3	1.07813	-0.150817	0.000952107	3.02131	NO
P24928	POLR2A	247.7	210.5	244	263	267.1	228.4	1.08018	-0.150953	0.0485619	1.3137	NO
Q9Y2U8	LEMD3	1477.1	1213.1	1576.9	1502.9	1634.2	1455.2	1.07621	-0.151112	0.0257546	1.58914	NO
A6NFN3	RBFOX3	360.8	313.7	358.3	363	395.4	357.3	1.08027	-0.151114	0.0122368	1.91233	NO
P51116	FXR2	29.7	22.6	42.1	31.6	39	30.1	1.06674	-0.151586	0.5298	0.275888	NO
Q9H223	EHD4	900.6	782.7	977.6	973.9	954.7	934.6	1.07603	-0.151906	0.00637341	2.19563	NO
Q15059	BRD3	484.7	426.9	516.5	502.3	535.1	501.5	1.07759	-0.151958	0.00049727	3.30341	NO
P36897	TGFBR1	49.8	36.6	51.6	48.4	44.2	55	1.06957	-0.152003	0.343876	0.463598	NO
P11171	EPB41	47.1	47.3	57.4	58.9	58.4	46.6	1.07971	-0.152003	0.229207	0.639772	NO
Q13505	MTX1	465.4	444.2	564.8	544.2	512	529.2	1.07528	-0.152249	0.114155	0.942504	YES
L0R6Q1	SLC35A4	508.4	530.2	641.9	597	596.3	617.1	1.0773	-0.152442	0.186317	0.729747	NO
O14975	SLC27A2	673.1	563.6	713.2	700.4	728	668.8	1.07554	-0.152768	0.00446223	2.35045	NO
P0DMV9	HSPA1B; HSPA1A	3380.1	3157.8	3813.9	3841.1	3981	3344.4	1.0787	-0.15281	0.056861	1.24519	NO
P25398	RPS12	706	609.8	908.1	781.5	854.4	746.8	1.07141	-0.153029	0.244821	0.611152	NO
Q9UHD1	CHORDC1	514.6	439.2	524.3	542.3	547.2	502.3	1.07692	-0.153108	0.00294088	2.53152	NO
P49790	NUP153	1576.3	1268.1	1489.2	1534.3	1630.1	1500.4	1.07643	-0.153785	0.0435887	1.36063	NO
P52948	NUP98	3811.9	3239.1	3904.6	3926.6	4066.8	3794.8	1.076	-0.153836	0.000650222	3.18694	NO
Q9Y608	LRRFIP2	1319.2	1410.2	1500.5	1579.4	1608.1	1391	1.08241	-0.153921	0.184485	0.73404	NO
Q8NAN2	FAM73A; MIGA1	146.3	130.2	178.9	160.6	161.9	165	1.07049	-0.154689	0.131408	0.881378	NO
P35658	NUP214	1741.1	1497.4	1778.2	1794.4	1855.5	1745.8	1.07555	-0.154938	0.000437979	3.35855	NO
Q14690	PDCD11	292.4	294.1	311.2	329.8	325.6	314	1.07987	-0.154993	0.0923527	1.03455	NO
Q93009	USP7	96.5	77.3	104	90.1	104.9	102.4	1.07055	-0.155048	0.136489	0.864901	NO
Q9Y4P3	TBL2	2186.5	1984.1	2335.8	2405.4	2361.3	2234.9	1.07611	-0.155051	0.00398033	2.40008	NO
P31153	MAT2A	261.4	224.8	275.2	280.3	275.6	262	1.07421	-0.155292	0.00249957	2.60213	NO
Q9HCD6	TANC2	46.1	41.4	47.3	52.5	49.2	43.5	1.07715	-0.155848	0.0761561	1.1183	NO
Q13555	CAMK2G	116.9	107.4	124.1	135	136.2	104.5	1.07836	-0.156501	0.176271	0.75382	NO
Q9NTM9	CUTC	145.4	133.7	140.4	156.8	153	142.7	1.07867	-0.15653	0.0733516	1.13459	NO
Q6DD87	ZNF787	238.3	196.9	250	249.5	256.3	229.2	1.07268	-0.15665	0.0131395	1.88142	NO
Q15526	SURF1	384.5	396.3	455.9	445.9	461.5	424.5	1.07698	-0.15667	0.0945384	1.02439	YES
O94905	ERLIN2	1318.6	1162	1541.6	1464.5	1452.6	1391.1	1.07111	-0.156672	0.0465235	1.33233	NO
Q9UBS4	DNAJB11	1179	992.1	1312	1282.8	1280	1168.8	1.07134	-0.15678	0.0328949	1.48287	NO
Q96KC8	DNAJC1	558.7	455.6	614	539.1	625.8	578.3	1.07056	-0.15684	0.0914841	1.03865	NO
O14734	ACOT8	76.8	73.9	94.6	84.1	91.3	87.7	1.07256	-0.157084	0.103392	0.985512	NO
P62495	ETF1	1947.7	1641.2	1975.1	2105.8	1983.7	1881.2	1.07309	-0.157427	0.0253032	1.59682	NO
P11413	G6PD	646.3	522.1	691.4	622.8	726.4	642.5	1.07092	-0.157609	0.0753637	1.12284	NO
O75717	WDHD1	193.6	176.5	210.4	210.9	208	204.1	1.07321	-0.157858	0.00456143	2.3409	NO
Q06587	RING1	211.5	183.2	210.2	225.8	226.4	198.3	1.07538	-0.157874	0.0282681	1.5487	NO
P61224	RAP1B	757.1	602.3	866.3	745.5	872.1	760.4	1.06843	-0.157971	0.165191	0.782014	NO
Q96KR1	ZFR	802.3	674.7	734.9	807.9	791	778.7	1.07491	-0.157992	0.0774286	1.1111	NO
Q9BZD4	NUF2	106.8	105	120.1	126.4	126.2	104.8	1.07683	-0.158013	0.118626	0.925821	NO
P98194	ATP2C1	501.6	464.5	521.2	546.5	552.1	501.4	1.07577	-0.158107	0.0137249	1.86249	NO
Q9Y5A9	YTHDF2	577.3	480.9	592.5	595.7	637.7	538.2	1.07324	-0.158134	0.0283926	1.5468	NO
P39019	RPS19	1037.4	882.2	1093.4	1089.6	1128.3	1013.3	1.07242	-0.158234	0.00287526	2.54132	NO
Q8WTV0	SCARB1	221.8	181.7	237.2	240.1	215.9	228.8	1.06883	-0.158299	0.0889311	1.05095	NO
P54136	RARS	404.7	379.6	524.8	474.6	491.2	434.6	1.06974	-0.158679	0.179818	0.745166	YES
Q13428	TCOF1	1627.2	1419.8	1444.8	1611.5	1699	1530	1.07763	-0.15876	0.133213	0.875453	NO
Q8WUY1	THEM6	106.6	85.7	109.8	111.6	103.1	108.3	1.06918	-0.158806	0.0704023	1.15241	NO
Q13813	SPTAN1	618.9	634.2	635.9	678.8	684.7	673.9	1.07856	-0.15886	0.15186	0.818558	NO
O95486	SEC24A	172.7	151.3	179.4	199	179.3	161.9	1.0731	-0.159145	0.0974823	1.01107	NO
Q29718	HLA-B	28.3	25.5	35.4	34.2	33.2	27.9	1.06839	-0.159308	0.212428	0.672789	NO
Q9Y3Q3	TMED3	246.1	250.8	268.6	286.1	289.7	249	1.07747	-0.15952	0.123463	0.908463	NO
A9QM74	KPNA7	81.3	70.7	77.2	84.8	85.9	75.7	1.07504	-0.159689	0.0534015	1.27245	NO
Q969V3-2	NCLN	1828.4	1615.5	2048.6	2028.2	1956	1892.2	1.0699	-0.15993	0.0169234	1.77151	NO
Q6UWP8	SBSN	56.1	49	46	61.7	48.3	52.7	1.07677	-0.160374	0.379489	0.420801	NO
Q69YQ0	SPECC1L	72.4	65.5	74.4	80.9	76.4	70.5	1.07301	-0.160432	0.0355861	1.44872	NO
O95433	AHSA1	29.4	24.9	28.3	27.4	30.6	30.6	1.07264	-0.160796	0.0817529	1.0875	NO
Q8WVM8	SCFD1	980.8	808.9	1130.9	1037.6	1061.4	1014.7	1.06612	-0.160849	0.0783691	1.10586	NO
Q9Y3U8	RPL36	646.2	478.7	636.1	576.1	682	621.4	1.06729	-0.160934	0.158817	0.799104	NO
Q15813	TBCE	343.1	274.8	320.9	304.8	349	350.7	1.06998	-0.161261	0.141547	0.849099	NO
Q96CS3	FAF2	1496.6	1470	1530.5	1665.6	1604.9	1565	1.07525	-0.16136	0.0903211	1.04421	NO
O43913	ORC5	133.3	123.9	148	151.7	147.2	135.2	1.07132	-0.161361	0.0213941	1.66971	NO
Q9Y2A7	NCKAP1	1358.3	1159.1	1399.3	1407.4	1429.5	1354.5	1.07014	-0.161421	0.000468177	3.32959	NO
P33992	MCM5	1921.7	1680.4	2012.6	2065.6	2096.9	1852.9	1.07137	-0.161442	0.00634013	2.1979	NO
Q16630	CPSF6	418.6	393.5	430.2	458.2	451.4	424.4	1.07381	-0.161461	0.0279052	1.55432	NO
P02458	COL2A1	52.8	42.6	41.2	50.1	47.8	48.8	1.07394	-0.161665	0.307102	0.512718	NO
Q8TEM1	NUP210	4394.9	3811.7	4560.2	4678	4714.2	4278.1	1.07077	-0.161789	0.00225659	2.64655	NO
O15400	STX7	302.7	282.1	339	331.1	346.5	312	1.07123	-0.161986	0.00860793	2.0651	NO
Q9H8Y8	GORASP2	243.5	244.1	232.7	286.5	267.2	223.7	1.07927	-0.162034	0.288255	0.540223	NO
Q8N766	EMC1	1181.6	1033.1	1286.2	1325.2	1250.9	1166.7	1.0691	-0.162144	0.0247699	1.60608	NO
Q02241	KIF23	320.4	255.3	334.3	290	340.5	339.7	1.06615	-0.162302	0.140844	0.851261	NO
Q92522	H1FX	1288.2	987.8	1067.8	1221.5	1226	1136	1.07168	-0.162327	0.207524	0.682931	NO
P67812	SEC11A	1624.9	1566.4	1791.6	1802.1	1861.2	1681.2	1.07257	-0.162335	0.0210096	1.67758	NO
P30419	NMT1	35.9	30.2	36.8	38.8	36.9	34.4	1.06997	-0.162865	0.0204107	1.69014	NO
P61978-3	HNRNPK	56.7	46.1	62.7	61.9	61.1	53.6	1.06707	-0.162877	0.0819139	1.08664	NO
Q13868	EXOSC2	68.7	66.5	72.1	72.6	76.8	73	1.07284	-0.162939	0.0382967	1.41684	NO
Q5JTH9	RRP12	101.6	107.6	103.8	125.9	118.8	93.2	1.07955	-0.163011	0.33733	0.471945	NO
Q9ULI4	KIF26A	26.1	20.5	23.5	27.6	24.9	22.5	1.0699	-0.1633	0.186776	0.728678	NO
Q9HC52	CBX8	505.1	424	515.9	515	531.3	497.7	1.06851	-0.163311	0.00141074	2.85055	NO
P42224	STAT1	278	268.1	320.3	336.2	317.2	274.6	1.0711	-0.163337	0.113675	0.944337	NO
O96008	TOMM40	903	907.3	1112.7	1071.7	1020.6	1031.7	1.06876	-0.163448	0.113936	0.943341	YES
Q9HBI1	PARVB	94.6	87.8	95.7	108.3	99.7	90.2	1.07228	-0.163566	0.0965756	1.01513	NO
P35637	FUS	706.6	600.4	758.1	699.9	797.3	707.9	1.06779	-0.163974	0.0208121	1.68168	NO
Q9BZE4	GTPBP4	721.8	672.2	759.3	773.9	817	716.8	1.0717	-0.164123	0.0145594	1.83686	NO
P01116-2	KRAS	220.8	216.1	218.1	232.1	239.5	231.8	1.07389	-0.164426	0.107132	0.97008	NO
Q6P1J9	CDC73	114.4	107.5	125.8	125.2	119.4	126.8	1.06816	-0.164704	0.0476419	1.32201	NO
P07339	CTSD	125.1	106	144.1	122.4	128.7	147.4	1.0621	-0.164908	0.222176	0.653302	NO
Q9UBB5	MBD2	55.9	47.5	56.6	64.3	57.1	49.5	1.06812	-0.165103	0.157268	0.803359	NO
P49768	PSEN1	164.9	134.2	156.9	166.7	162.4	157.7	1.06754	-0.165268	0.0362349	1.44087	NO
O43395	PRPF3	57.4	46.4	52.7	57.8	62.1	47.7	1.07093	-0.165375	0.175638	0.755382	NO
Q5H8A4	PIGG	107	82.2	103.8	106.8	103.9	101.3	1.06485	-0.165398	0.0631912	1.19934	NO
Q9Y3B4	SF3B14; SF3B6	456	453.5	446.8	486.3	510.4	461	1.07476	-0.165512	0.139709	0.854776	NO
Q8TEQ8	PIGO	170.9	135.8	159.9	197.3	154.6	146.1	1.0673	-0.165559	0.304976	0.515734	NO
Q13190	STX5	767	619.5	835.3	780.4	800.6	781.1	1.06315	-0.16564	0.0399464	1.39852	NO
Q05048	CSTF1	411.7	349	401	430	423	388.5	1.06869	-0.165734	0.0206666	1.68473	NO
P16615	ATP2A2	5595.6	5084.1	6482.1	6278.1	6150.4	5862	1.06577	-0.165806	0.0251934	1.59871	NO
Q6UXV4	APOOL	618.5	574	694	677.1	665.7	669.5	1.06668	-0.166016	0.0163204	1.78727	YES
O14979	HNRNPDL; HNRPDL	1842	1676.7	1979.8	1917.4	2087	1870.6	1.06847	-0.166125	0.00341787	2.46624	NO
O75494	SRSF10; LOC100996657	1199.3	1161.1	1135.6	1237.4	1325.3	1192.7	1.0742	-0.166173	0.143475	0.843223	NO
Q6PKG0	LARP1	91.4	74.2	89.2	92.6	89.7	89.3	1.06593	-0.166211	0.0281525	1.55048	NO
Q96ER9	CCDC51	661.4	648.3	679.1	710.6	706.6	712.6	1.0709	-0.16629	0.0796465	1.09883	YES
Q15022	SUZ12	312.3	284.4	323.2	320.1	347.3	316.1	1.06914	-0.166467	0.00589147	2.22978	NO
P16104	H2AFX	2090.3	2121.3	2113.7	1955	2730.3	2118.7	1.07568	-0.166762	0.327124	0.485288	NO
P51659	HSD17B4	8037	7684.4	9676.3	9261.1	9232.3	8581.3	1.06603	-0.166854	0.0533734	1.27268	YES
Q06330	RBPJ	324.8	279.7	378.2	326.6	360.8	356.4	1.06218	-0.167369	0.0871851	1.05956	NO
Q8TED1	GPX8	264.5	210	279.4	261.2	263.8	275.1	1.06128	-0.167445	0.0708588	1.14961	NO
Q9H8P0	SRD5A3	80.9	62.6	83.3	86.2	79.2	75.5	1.06217	-0.167735	0.0961177	1.0172	NO
P55795	HNRNPH2	550.9	511.2	564.3	576.7	604.8	557.1	1.06899	-0.167782	0.0119334	1.92324	NO
Q49A26	GLYR1	804.5	742.3	828.8	853.3	887.4	798.4	1.06882	-0.167901	0.0101726	1.99257	NO
O14646	CHD1	1511.6	1472.4	1403.6	1600.4	1670.7	1441.4	1.07405	-0.16803	0.190371	0.7204	NO
Q13873	BMPR2	61.5	50.3	61.9	63.8	60.8	60.1	1.06333	-0.168077	0.0213731	1.67013	NO
Q9Y5S9	RBM8A; LOC101060541	255.6	209.1	230.5	244.1	263.3	235.2	1.06818	-0.168085	0.0786373	1.10437	NO
P63165	SUMO1	681	630.9	634.9	695.9	690.8	696.5	1.07006	-0.168198	0.114791	0.940091	NO
Q86TM6	SYVN1	151.6	153.4	160	177.2	169.6	151.4	1.0714	-0.168554	0.12996	0.886192	NO
Q9Y448	C15orf23; KNSTRN	56.7	41.5	54.6	51.9	53.9	56.3	1.06086	-0.168587	0.153859	0.812877	NO
O60830	TIMM17B	459.9	451.1	513.2	509.6	506.1	503.6	1.06677	-0.169078	0.0360975	1.44252	YES
P83111	LACTB	603.2	572.8	669.1	632.5	656.6	676	1.06504	-0.169428	0.040926	1.388	YES
Q9BQG0	MYBBP1A	1347.9	1106.2	1299.2	1384.5	1362.7	1249.4	1.06482	-0.169673	0.0281442	1.55061	NO
Q2TAY7	SMU1	1300.1	1126.5	1223.9	1295.1	1366.3	1235.4	1.06747	-0.169889	0.0371853	1.42963	NO
P25685	DNAJB1	2133	1930	2364.1	2322.2	2443.1	2080.4	1.06513	-0.169973	0.0188779	1.72405	NO
Q13017	ARHGAP5	105.8	102.2	119.7	120.4	121.9	107.2	1.06652	-0.170191	0.03579	1.44624	NO
P0CV99	TSPY4; TSPY10; TSPY8	154.1	118.5	171.4	138.6	170.5	160.6	1.05788	-0.170222	0.209596	0.678618	NO
Q14202	ZMYM3	152.4	130.2	143	138.2	158.8	156.6	1.06579	-0.170608	0.10595	0.9749	NO
O00499-2	BIN1	1719.4	1501.3	1751.2	1822.9	1761.5	1706.7	1.0642	-0.170616	0.00543051	2.26516	NO
Q14156	EFR3A	169.6	154.8	200.1	171.7	199.6	185.6	1.06177	-0.170927	0.0757568	1.12058	NO
Q9NW13	RBM28	182.8	173.7	196.7	195.4	198.6	195.4	1.06544	-0.170976	0.0146993	1.8327	NO
O95251	KAT7	167.9	178.4	170	202	192.6	159.6	1.07341	-0.171017	0.280427	0.552181	NO
P62857	RPS28	672.4	611.6	657.7	689.8	738.6	644.6	1.06762	-0.171152	0.0380521	1.41962	NO
Q8NCN4	RNF169	138.4	125.2	118.9	134.8	129.8	143.9	1.06797	-0.171175	0.251035	0.600265	NO
Q27J81	INF2	140.4	153.3	139.1	162.2	155.4	146.9	1.07324	-0.171193	0.280528	0.552024	NO
Q15058	KIF14	452.1	399.2	506.9	474.6	493	474.2	1.06155	-0.171247	0.00686567	2.16332	NO
Q15436	SEC23A	1212.6	1008.9	1340.4	1347.3	1267.9	1161.4	1.06028	-0.171444	0.0609487	1.21504	NO
Q9UHQ9	CYB5R1	300.8	265.2	386.5	324.4	360.8	322.9	1.05837	-0.17154	0.183833	0.735576	NO
Q8NEW0	SLC30A7	333	289.4	395.6	387.9	342.8	346.7	1.05835	-0.171607	0.128088	0.89249	NO
Q15424	SAFB	2071.4	1956	2335.6	2188.3	2390.6	2191.4	1.06401	-0.171775	0.0142023	1.84764	NO
Q9UFC0	LRWD1	346.5	305.7	342.7	365.4	354.3	339.6	1.06473	-0.171782	0.01499	1.8242	NO
Q14728	MFSD10	68.9	55	67.4	68.2	70	64.9	1.06168	-0.172138	0.0182928	1.73772	NO
Q15629	TRAM1	610.7	498.5	648.5	624.7	606.9	629.1	1.0586	-0.172254	0.0373397	1.42783	NO
Q9UGP8	SEC63	2187.5	1931.1	2435.2	2392.4	2371.4	2192.5	1.06141	-0.172326	0.00786316	2.1044	NO
O75694	NUP155	4022.7	3519.1	4237.1	4200.4	4310.7	4004.9	1.06258	-0.172361	8.54064e-06	5.06851	NO
P41134	ID1	100.1	96.9	108.8	108.6	116.5	100.8	1.06573	-0.172685	0.0320305	1.49444	NO
Q9UKS6	PACSIN3	1174.4	1024.7	1210.9	1283.7	1228.2	1112.9	1.06299	-0.172828	0.0194789	1.71043	NO
Q969V5	MUL1	51.4	46.1	68.8	63	52.6	59.6	1.05352	-0.172837	0.312907	0.504585	YES
Q96GQ7	DDX27	288.7	277	271.1	319.3	303.2	272	1.06895	-0.173061	0.169753	0.770182	NO
P52298	NCBP2	152	139.4	165.5	171.3	168.8	145.9	1.06369	-0.173147	0.0319476	1.49556	NO
Q9P0V3	SH3BP4	286.5	296.3	307.8	319.1	325.9	305.6	1.06737	-0.173265	0.0986877	1.00574	NO
Q9UQ80	PA2G4	2390.2	2061.9	2526.1	2492	2619.4	2297.8	1.06176	-0.173577	0.00332783	2.47784	NO
Q9BZI7	UPF3B	140.6	124.3	137.6	152.3	142.9	132.9	1.0636	-0.173614	0.0459816	1.33742	NO
O75940	SMNDC1	124.7	114	131.7	131.9	135.3	126.6	1.06317	-0.173739	0.00105863	2.97526	NO
Q15393	SF3B3	669.7	621.3	713	735.5	714.9	680	1.06307	-0.173755	0.00866162	2.0624	NO
Q96C01	FAM136A	565	576.6	723.6	658.8	648.9	669.7	1.06015	-0.173884	0.144359	0.840557	YES
Q13485	SMAD4	836.6	714.4	803.4	872	839.1	791.3	1.06286	-0.173891	0.0292734	1.53353	NO
Q6P3W7	SCYL2	31.3	34.6	38.2	37.2	40.5	33.4	1.06724	-0.173972	0.197122	0.705265	NO
Q14203	DCTN1	39.1	37.2	38.3	45.4	41.8	35.3	1.06894	-0.173978	0.187058	0.728023	NO
P82979	SARNP	1630.5	1416.8	1609.3	1691.9	1716.7	1541.8	1.06309	-0.174262	0.0111337	1.95336	NO
Q96E39	RBMXL1	426.2	395.5	447.7	453.6	471.4	425.2	1.06365	-0.174422	0.00618558	2.20862	NO
Q9HAU0	PLEKHA5	402.8	387.7	433.3	449.6	472.9	381.5	1.06553	-0.174468	0.0813753	1.08951	NO
O43670	ZNF207	140.7	129.7	180.2	158.8	171.6	146.5	1.05837	-0.174475	0.150277	0.823109	NO
Q9BTX1	NDC1; TMEM48	861	756.5	897	896.3	910.7	861.3	1.06117	-0.174653	4.73881e-05	4.32433	NO
Q13242	SRSF9	1400.8	1219.7	1429.8	1384.1	1498.3	1415.7	1.06118	-0.174906	0.00310961	2.50729	NO
P52209	PGD	592.5	523.8	664.5	609.4	656.5	620.1	1.05907	-0.174973	0.00896802	2.0473	NO
O75533	SF3B1	1171.7	1042.2	1230.9	1251.3	1232.7	1170.9	1.06099	-0.175062	0.00111417	2.95305	NO
P35244	RPA3	209.4	157.9	199.4	211.3	206.4	182.2	1.05858	-0.175167	0.101411	0.993913	NO
O95619	YEATS4	167.4	130.7	161.1	164.8	163.5	157.7	1.05836	-0.175243	0.0387379	1.41186	NO
Q969R5	L3MBTL2	102.2	83.2	101.6	104.2	93.8	105.4	1.05714	-0.17527	0.0981887	1.00794	NO
Q96FZ7	CHMP6	41.9	39.1	37.4	38.6	43.3	44.4	1.06672	-0.175307	0.222297	0.653066	NO
O95239	KIF4A	2527.2	2247.7	2496.7	2639.5	2664.6	2425.2	1.06294	-0.175367	0.0135102	1.86934	NO
Q9Y2K7	KDM2A	583.1	586.2	623.3	606.2	685.1	618.5	1.06538	-0.175527	0.0807911	1.09264	NO
Q15717	ELAVL1	1737.3	1537.2	1701.8	1766.8	1909.1	1617.4	1.0637	-0.175569	0.0331215	1.47989	NO
Q9Y3D7	PAM16	1234.1	1168	1296.9	1270.3	1326.1	1332	1.06202	-0.175845	0.0289205	1.53879	YES
P62269	RPS18	1829.8	1546.8	1921.7	1839.1	1954.2	1816.4	1.05877	-0.175997	0.00124911	2.9034	YES
P53582	METAP1	96.4	86.1	105.9	112.5	99	93.9	1.05895	-0.176157	0.0754835	1.12215	NO
Q13247	SRSF6	512.9	449.7	526.1	556.5	535.2	487.4	1.06072	-0.176218	0.0146764	1.83338	NO
Q01650	SLC7A5	1871.8	1452.1	1765.4	2156.7	1631.7	1593.6	1.05751	-0.17676	0.306895	0.513011	NO
P37198	NUP62	1437.1	1226.4	1506.9	1432.8	1536.9	1443.6	1.05824	-0.177058	0.00130936	2.88294	NO
Q14498	RBM39	574.3	525.5	629.4	615	642.4	574.9	1.05962	-0.177736	0.00276979	2.55755	NO
P17813	ENG	395.2	304.7	395.9	389.4	381.2	384.4	1.05402	-0.178525	0.0520391	1.28367	NO
Q8N8S7-2	ENAH	628.3	583.7	655.8	666.5	688.2	626.5	1.06071	-0.178536	0.00638512	2.19483	NO
Q9BUJ2	HNRNPUL1	1031.3	1027.1	963.9	1076.8	1157.4	990.7	1.06704	-0.178611	0.192966	0.714519	NO
Q5JTV8-3	TOR1AIP1	142.3	113.2	162.9	141.8	154.4	144.1	1.05234	-0.178632	0.0986491	1.00591	NO
Q8WX93	PALLD	1106.9	1065.8	1169.6	1155.4	1274.8	1119	1.0619	-0.178865	0.0319658	1.49531	NO
Q6W2J9	BCOR	19.3	16.7	19.3	23.4	20	15.3	1.06148	-0.178891	0.307348	0.51237	NO
P11940	PABPC1	1708.3	1472.9	1832.3	1799.3	1812.8	1685.7	1.05671	-0.178936	0.000994105	3.00257	NO
P61081	UBE2M	723.6	695.8	735.3	784.2	783.1	721.4	1.06219	-0.179119	0.0446725	1.34996	NO
O15118	NPC1	498.2	496.6	601.9	536.3	609.3	545.1	1.05887	-0.179119	0.0762439	1.11779	NO
P09543	CNP	2536.8	2331.6	2929.5	2703	2719.9	2807	1.0554	-0.179309	0.0344313	1.46305	NO
A6NHT5	HMX3	35.4	38.8	39.8	39.3	41.4	40.6	1.06404	-0.179354	0.169064	0.77195	NO
Q9UQR1	ZNF148	400.1	338.1	422.9	394.4	439.5	392.8	1.0565	-0.179494	0.00748519	2.1258	NO
P00387	CYB5R3	1059.3	885.3	1159.2	1118.5	1104.1	1049.8	1.05432	-0.179511	0.0137449	1.86186	YES
O94855	SEC24D	498.1	450.4	508.8	532	524.9	486.8	1.05929	-0.179577	0.00738999	2.13136	NO
Q13435	SF3B2	915	907.4	846.2	1005.9	996.5	843.6	1.06648	-0.179651	0.2235	0.650723	NO
Q99755	PIP5K1A	411	353.1	533.2	441.6	447.9	471.4	1.04902	-0.179915	0.22747	0.643077	NO
O96019	ACTL6A	1852	1512.7	1582.3	1821.4	1702.9	1715	1.05909	-0.180104	0.150419	0.822697	NO
P62273	RPS29	128.2	106.6	154.7	140	137	132.1	1.05032	-0.180231	0.117777	0.928941	NO
Q9UM00	TMCO1	525.6	411	569.7	530.6	552.2	502.3	1.05231	-0.180261	0.0552518	1.25765	NO
Q86V81	ALYREF	1163.1	983.6	1056.6	1182.9	1144.8	1065.9	1.05941	-0.18042	0.0722366	1.14124	NO
Q12824	SMARCB1	773.1	624.1	786.9	759.3	799.5	744.6	1.05462	-0.180483	0.00912209	2.03991	NO
Q05639	EEF1A2	1456.2	1276.9	1380.2	1513.8	1491	1354	1.05968	-0.180636	0.0425183	1.37142	NO
Q9Y2X3	NOP58	1011.6	937.4	1049	1076.5	1138.5	962.4	1.05984	-0.180983	0.0259841	1.58529	NO
Q9Y490	TLN1	2764.6	2828.4	3073.9	3297.7	3069.9	2821.7	1.06028	-0.181362	0.105687	0.975979	NO
Q8WUA4	GTF3C2	65.4	54	58.5	64.9	64.7	58.5	1.05734	-0.181663	0.0803513	1.09501	NO
P42345	MTOR	32.7	36.8	45.8	41.9	40	39.8	1.05551	-0.181718	0.247537	0.60636	NO
Q00341	HDLBP	1970.9	1748.2	2162.7	2146.7	2157.5	1904.6	1.0556	-0.18176	0.00948186	2.02311	NO
Q96DB5	FAM82B; RMDN1	955.5	897	1166.1	1082.8	1050.5	1045.8	1.05317	-0.181779	0.0624238	1.20465	YES
Q8WWM7	ATXN2L	691.6	592.6	665.9	692.5	741.7	629.8	1.05841	-0.18179	0.0315558	1.50092	NO
P49368	CCT3	1420.4	1217.1	1462	1495.5	1465.3	1365.5	1.05532	-0.182037	0.0030393	2.51723	NO
P53992	SEC24C	1648.9	1320.8	1705.6	1743.3	1696.7	1485.5	1.05352	-0.182104	0.0494429	1.3059	NO
P17676	CEBPB	492.1	438.9	501.7	518.4	500.1	494.6	1.05612	-0.182296	0.00720438	2.1424	NO
Q9UBV2	SEL1L	637.2	593.3	670.3	696.8	683.9	629.2	1.0574	-0.182609	0.0118426	1.92655	NO
O75534	CSDE1	554.7	429.9	465.2	565.7	500.7	465.8	1.05684	-0.182612	0.219326	0.658911	NO
P57088	TMEM33	946.4	804	1069.2	995.1	998.4	970.3	1.05114	-0.183159	0.020591	1.68632	NO
P14625	HSP90B1	2897.5	3044	3691.8	3565.6	3385.4	3216.5	1.05545	-0.183331	0.135261	0.868826	NO
Q92692	PVRL2; NECTIN2	127.3	88.2	137.1	122.4	121.6	124.4	1.04481	-0.183486	0.221403	0.654817	NO
P60520	GABARAPL2	66.2	58.3	60.1	66.1	65.7	63.6	1.0585	-0.18351	0.0777845	1.10911	NO
Q8TDN6	BRIX1	469.1	427.6	426.1	493.8	464.3	443.4	1.0595	-0.183544	0.122003	0.913628	NO
O75116	ROCK2	449.7	361.5	453.8	427.5	458.6	444.8	1.05209	-0.183615	0.0194421	1.71126	NO
Q96JP5	ZFP91	206.9	181.1	221.6	222.7	221.1	198.8	1.05413	-0.18379	0.00493618	2.30661	NO
Q8N1F7	NUP93	6020.6	5359.9	6017.3	6302.5	6218	5846.1	1.05569	-0.184366	0.00769075	2.11403	NO
Q6SJ96	TBPL2	107.1	86.8	100.8	103.7	107.6	99.2	1.05361	-0.184532	0.0252198	1.59826	NO
P11532	DMD	25.2	23.5	25.5	28.9	25.1	24.4	1.0566	-0.185065	0.0976073	1.01052	NO
Q14839	CHD4	7454.7	5826.7	6627.9	7101.4	7269.1	6612	1.0539	-0.185277	0.0812724	1.09006	NO
Q9NP72	RAB18	761.9	679	885.3	813.2	855	777.1	1.0512	-0.18544	0.018705	1.72804	NO
Q9Y2X7	GIT1	23.6	23.3	24.5	29.7	22.7	23	1.05602	-0.18546	0.261129	0.583145	NO
P61011	SRP54	286	285.4	290.2	299	315.2	297.9	1.05861	-0.185666	0.0795003	1.09963	NO
Q9UPQ0	LIMCH1	686.6	590.5	636.9	734.4	678.5	607.9	1.0558	-0.185867	0.100593	0.997433	NO
P61604	HSPE1	4379.1	4531.3	5720.6	5135.3	4879.8	5354.4	1.05048	-0.186049	0.181118	0.742038	YES
Q96S52	PIGS	183	214.1	196.1	216.7	222.7	191.6	1.06372	-0.186239	0.291839	0.534856	NO
Q13263	TRIM28	4960.8	3837.4	4250.5	4870.3	4801.3	4087.9	1.05447	-0.186293	0.162839	0.788243	NO
P80723	BASP1	273.6	205.5	299.7	307.7	257.2	249.4	1.04558	-0.186335	0.218005	0.661533	NO
Q9Y6W5	WASF2	209.1	173.4	228.6	218.7	227.9	195.3	1.0504	-0.186347	0.0292003	1.53461	NO
Q01831	XPC	722.1	608	677.2	730.8	728.6	656.9	1.0543	-0.186579	0.0350173	1.45572	NO
Q03164	KMT2A; MLL	38	39.5	41.8	42.9	39.9	43.1	1.05532	-0.186682	0.125539	0.901222	NO
Q15233	NONO	4090.2	3412.1	3545.1	3976.2	4188.7	3509.3	1.05674	-0.18672	0.132675	0.877212	NO
P62820	RAB1A	1247.5	1194.6	1433.1	1378.9	1487.9	1218.9	1.05432	-0.186753	0.051332	1.28961	NO
Q16777	HIST2H2AC	261.7	216.1	217.1	229.2	271.6	233.7	1.05699	-0.186857	0.194664	0.710713	NO
P48651	PTDSS1	619.3	521	701.6	602.8	668.2	659	1.04783	-0.186897	0.0569442	1.24455	NO
Q9UGN5	PARP2	115.9	103.6	126	107.7	134.6	121.1	1.05181	-0.187449	0.0720164	1.14257	NO
Q9UNS2	COPS3	73.7	60.7	87.5	80.1	84.5	68	1.04822	-0.187451	0.144943	0.838802	NO
O43169	CYB5B	110.9	105.2	91.9	129.7	98.6	98.3	1.06039	-0.187939	0.384778	0.414789	YES
O95983	MBD3	939	780.3	867.3	934.2	945.3	844.9	1.05327	-0.188012	0.043406	1.36245	NO
Q15599	SLC9A3R2	323.1	258	331.9	318.6	328.6	309.6	1.04797	-0.188811	0.0121021	1.91714	NO
Q12866	MERTK	102.3	98.3	128.5	114.5	110.5	119.5	1.04679	-0.188849	0.121144	0.9167	NO
Q15651	HMGN3	1808.8	1551.2	2312.3	1585	2465.1	1887.3	1.04674	-0.189053	0.37997	0.42025	NO
Q5VYK3	KIAA0368	28.9	30.4	34.9	30.3	29.2	39.4	1.04989	-0.189478	0.346119	0.460775	NO
P53985	SLC16A1	649.5	549.9	661.9	705.8	609.5	636.1	1.04841	-0.18957	0.0590399	1.22885	YES
Q9BTV5	FSD1	24.8	17.3	24.5	24.4	21.3	23.8	1.04354	-0.189632	0.207684	0.682598	NO
Q99442	SEC62	1077	1042.8	1228.9	1185.4	1225.5	1110	1.05142	-0.189916	0.016325	1.78715	NO
P52594	AGFG1	408.3	330.8	406.5	403.3	418.8	379.5	1.04888	-0.189926	0.00860021	2.06549	NO
Q15269	PWP2; LOC102724159	110	113.8	123.8	138	109.8	118.2	1.05293	-0.189929	0.204376	0.68957	NO
Q8IUH4	ZDHHC13	47.3	50.3	67.7	55.6	60.3	57.2	1.04719	-0.190023	0.237536	0.624271	NO
P30101	PDIA3	2781.8	2561.2	3516.5	3013.3	3215.5	3038.9	1.04607	-0.1901	0.0939473	1.02712	NO
P04626	ERBB2	46	31	43.9	38.3	44.9	42.9	1.04301	-0.190431	0.222481	0.652707	NO
Q9GZQ8	MAP1LC3B	60.2	50.4	66.2	69.3	55.1	60.4	1.04525	-0.190475	0.156709	0.804906	NO
Q8NFH4	NUP37	421	353.9	418.7	425	435.6	392.6	1.04993	-0.190527	0.00455791	2.34123	NO
Q9UKK6	NXT1	58.9	58	60.7	65.4	72.2	50.1	1.05687	-0.191152	0.228992	0.640179	NO
P22626	HNRNPA2B1	4849.3	4080.5	4683.3	4809.5	4971.6	4513.2	1.05004	-0.191178	0.0097709	2.01007	NO
Q9NXF1	TEX10	18.9	14.5	12.5	16.8	13.2	18.4	1.05447	-0.191205	0.493467	0.306742	NO
P05534	HLA-A	137.1	113.8	140	139.2	141.5	128.8	1.04758	-0.191579	0.00332155	2.47866	NO
P83881	RPL36A	649.3	424.6	773.4	497.9	756.9	659.8	1.03643	-0.191714	0.46263	0.334766	NO
P13639	EEF2	10430.2	8444.7	10899.3	10932.6	10560.7	9653.4	1.0461	-0.191725	0.0240345	1.61917	NO
Q8TC12	RDH11	789.9	696	1017.6	791.8	954.9	865.1	1.04326	-0.191883	0.191094	0.718752	YES
Q99729-3	HNRNPAB	2501	2144.3	2394.4	2501.4	2532.9	2358.1	1.0501	-0.191885	0.0134451	1.87144	NO
Q9UHN1	POLG2	32.9	32.4	34	35.2	30.9	38.1	1.04935	-0.191978	0.202167	0.69429	YES
P50914	RPL14	1044.5	734.5	1208.9	1002.8	1079.7	1018.5	1.03785	-0.192459	0.243928	0.612738	NO
Q92785	DPF2	668.3	505.3	631.7	631.4	649.6	606.7	1.04564	-0.192479	0.0515712	1.28759	NO
Q96Q45	TMEM237	277.7	247.2	345	292.1	333.3	283.4	1.04472	-0.192568	0.110054	0.958393	NO
Q13427	PPIG	48.7	55.5	51.2	63.9	57.2	43.6	1.05985	-0.192857	0.374518	0.426527	NO
Q9BW27	NUP85	691.4	608.2	724.1	702.3	708.9	707.5	1.04694	-0.193048	0.00174227	2.75888	NO
P62263	RPS14	198.4	181.2	197.9	206.4	207.6	192.5	1.05022	-0.193134	0.0122579	1.91158	YES
P63241	EIF5A	1503.5	1269.4	1500.1	1496.2	1603.3	1380	1.04833	-0.193331	0.00932024	2.03057	NO
Q96L91	EP400	59.3	55.8	60.5	67.9	58.4	58	1.04954	-0.19378	0.0907199	1.0423	NO
P19338	NCL	10173.1	9237.2	9540.3	10083.1	11007.7	9374.4	1.05232	-0.193901	0.0679952	1.16752	NO
P55265	ADAR	3420.9	3041.1	3275.8	3406.5	3548.7	3269.6	1.05001	-0.193964	0.0205796	1.68656	NO
Q08211	DHX9	4660.8	4113.5	4979	4884	4974.1	4535.2	1.04653	-0.194488	0.000337843	3.47129	NO
P08240	SRPR; SRPRA	1606.1	1400.7	1680.1	1684.2	1630.6	1587.2	1.04589	-0.194511	0.00172117	2.76418	NO
O43432	EIF4G3	160.2	131.8	161.2	174.2	158.7	141.2	1.04612	-0.194559	0.0674281	1.17116	NO
Q96SU4	OSBPL9	229.3	245.6	264.7	282.3	277.6	218.8	1.05287	-0.194708	0.193112	0.714192	NO
Q5VIR6	VPS53	50	38.4	40.9	48.6	46.6	40.3	1.04795	-0.195348	0.201212	0.696345	NO
O75431	MTX2	587.2	545.4	771.4	651.4	703.3	629.3	1.04202	-0.195396	0.13894	0.857174	YES
Q14119	VEZF1	105.4	96.3	104.1	115.6	107.9	97.4	1.04938	-0.195796	0.0564796	1.24811	NO
Q9Y2X9	ZNF281	169.3	141.7	164.9	171.5	172.7	153.7	1.04623	-0.195867	0.0137477	1.86177	NO
P19367	HK1	2051.1	2014.3	2229.7	2270.1	2184.7	2142.1	1.04794	-0.196032	0.0294362	1.53112	YES
A6NHR9	SMCHD1	1916.3	1487.6	1912.6	1883.4	1853	1802.6	1.04185	-0.196318	0.0285814	1.54392	NO
P55735	SEC13	637.3	636.8	728.4	708.1	729.9	660.3	1.04784	-0.196342	0.0299866	1.52307	NO
Q92968	PEX13	88.5	73.7	93.5	88.7	88.2	89.5	1.04185	-0.196369	0.00965948	2.01505	NO
Q53H12	AGK	1257.3	1229.3	1415.9	1280.8	1384.3	1416.1	1.04579	-0.196649	0.0518724	1.28506	YES
O75400	PRPF40A	561.4	560.8	541.7	615.3	614.2	522.2	1.05277	-0.197035	0.150434	0.822654	NO
Q9UPT5	EXOC7	15.5	14.5	20.1	15.8	17.7	18.6	1.03992	-0.197322	0.181554	0.740995	NO
Q8TBP5	FAM174A	97.8	82	87.7	98.7	95.1	86.4	1.04748	-0.197556	0.0769707	1.11367	NO
P26358	DNMT1	7360.1	6015.7	7441.5	7367.6	7451.5	6888.3	1.04276	-0.19785	0.00485294	2.31399	NO
Q99808	SLC29A1	806	629.5	784	826.3	762.2	723.8	1.04181	-0.198006	0.0535095	1.27157	NO
O43663	PRC1	298.6	259.6	338	309.6	323.9	299.9	1.04151	-0.198522	0.0079567	2.09927	NO
Q9H5V9	CXorf56	136.1	129.7	137.8	146.1	150.7	126.5	1.04881	-0.198574	0.0543663	1.26467	NO
O95453	PARN	118.4	119.8	123.5	133.9	134.2	111.6	1.04976	-0.198751	0.112411	0.94919	NO
P32004	L1CAM	800.2	619.8	740.2	746.4	752.5	751.1	1.04157	-0.198969	0.0510043	1.29239	NO
P33176	KIF5B	4849.6	3974.4	4900.4	4876.6	4953.3	4473.2	1.04217	-0.199186	0.00612883	2.21262	NO
Q12905	ILF2	1875.1	1785	2017.3	1942.4	2083.2	1910.7	1.0456	-0.199191	0.00772222	2.11226	NO
Q9UQ90	SPG7	279.2	225.9	275	259.2	280.6	272.6	1.0414	-0.199198	0.017648	1.7533	YES
P36969	GPX4	708.6	536.2	716.9	690.4	694.7	653	1.03895	-0.199229	0.0438846	1.35769	YES
Q9NX58	LYAR	856.4	739.7	848.5	820.5	928.6	805.4	1.04496	-0.199233	0.0137609	1.86135	NO
P62913	RPL11	1369	1191.6	1490.3	1385.3	1490.4	1346	1.04216	-0.199351	0.00149005	2.8268	NO
P07737	PFN1	414.1	329.9	432.6	414.6	423.4	385.7	1.04003	-0.19946	0.0160161	1.79544	NO
P19484	TFEB	34.3	28.1	42.8	33.6	40.2	35.2	1.03612	-0.199515	0.189562	0.722248	NO
P54727	RAD23B	406.2	369.5	433.5	401.1	425.3	434.1	1.04242	-0.199762	0.0151034	1.82092	NO
Q8NC51	SERBP1	2724.4	2106.2	2621.3	2499	2884.2	2381.5	1.04198	-0.199966	0.0671814	1.17275	NO
P26196	DDX6	305.6	274.1	317.5	321	319.7	295.7	1.04369	-0.199987	0.00142364	2.8466	NO
P11586	MTHFD1	3424.8	2897.9	3575.1	3511.5	3494	3300.7	1.04126	-0.200068	0.00100571	2.99753	YES
P35268	RPL22	618.5	496.7	577.9	643.9	580.3	540.8	1.04247	-0.200069	0.079054	1.10208	NO
P10599	TXN	507.8	440.8	514.6	519	538.7	469.5	1.04374	-0.200182	0.00485305	2.31398	NO
Q9Y2Q5	LAMTOR2	248	261.2	312.5	269.2	312.4	276.5	1.0443	-0.200253	0.116803	0.932547	NO
Q96FF9	CDCA5	130.4	109.8	105.8	131.4	119.6	111.3	1.04711	-0.201048	0.20967	0.678464	NO
P61019	RAB2A	1150.2	998.9	1232.6	1177.7	1232	1111.2	1.04116	-0.20118	0.000448303	3.34843	NO
Q16611	BAK1	19.4	18.1	23.3	18.7	21.2	23.2	1.03783	-0.201442	0.152736	0.816058	YES
Q9UBX3	SLC25A10	319	322.2	389.6	366.6	353.1	353.9	1.04152	-0.201532	0.0622885	1.20559	YES
O43264	ZW10	16.8	20	23.2	20	24.6	18.1	1.045	-0.201537	0.305133	0.515511	NO
Q9H098	FAM107B	28.2	24.8	31.5	32.3	28.3	27.1	1.03787	-0.201565	0.0587549	1.23096	NO
P68431	HIST1H3F; HIST1H3C; HIST1H3D; HIST1H3G; HIST1H3H; HIST1H3B; HIST1H3A; HIST1H3E; HIST1H3I; HIST1H3J	45.3	37.6	42	40.3	48.5	41.6	1.04404	-0.201727	0.0715273	1.14553	NO
Q9NVP1	DDX18	810.3	766.2	896.4	867.6	939.8	773.9	1.04384	-0.201881	0.0277147	1.55729	NO
Q13573	SNW1	940.9	867.6	959.9	947.9	1021.6	920.7	1.044	-0.202071	0.00772222	2.11226	NO
Q9UBC2	EPS15L1	336.3	304.2	322.4	345	339.8	320.9	1.04445	-0.202171	0.0291262	1.53572	NO
Q9P265	DIP2B	60.7	54.8	66.7	68.8	61.6	59.2	1.04061	-0.202274	0.0328622	1.4833	NO
O43143	DHX15	1269.9	1235.8	1295	1381.9	1377.2	1215.8	1.04583	-0.202597	0.0518412	1.28532	NO
Q07866-4	KLC1	1246.6	1035.9	1182.9	1216.4	1243.3	1149.3	1.04144	-0.202772	0.0134301	1.87192	NO
Q13724	MOGS	1955.3	1684.8	2182.6	2020	2046.5	1976.4	1.03782	-0.20284	0.00587234	2.23119	NO
[truncated: 1,156 more rows]
