# Supplementary material for: Protein import motor complex reacts to mitochondrial misfolding by reducing protein import and activating mitophagy
Source: Nat Commun. 2022 Sep 2;13:5164. doi: 10.1038/s41467-022-32564-x (PMC9440083; doi:10.1038/s41467-022-32564-x)
Supplement: Supplementary file 6 — Supplementary Data 4 [file 41467_2022_32564_MOESM6_ESM.xlsx]

## Sheet: Table S4 legend
Supplementary Data 4: TIMM44-TurboID proximity labelling, interactome and interactions upon misfolding stress.
TIMM44-TurboID steady state interactome ± doxycycline listed as individual replicates and averaged log2 fold changes. Data presented in Figure 4e. TIMM44-TurboID proximity data set under misfolding stress normalized to the steady state interactome, used for Figure 4f and Supplementary Figure 4d. Pulsed-SILAC translation data of PAM complex components and translocons used in Supplementary Figure 4…

## Sheet: 4E Interactome steady-state
Gene Symbol	Negative control 1	Negative control 2	Negative control 3	TIMM44-TurboID +dox 1	TIMM44-TurboID +dox 2	TIMM44-TurboID +dox 3	log2 TIMM44-TurboID/NC	p-value TIMM44-TurboID vsNC
TIMM44	3292.2	4180.8	3745.2	54377.3	47803.2	40704.6	3.67094	0.00037558
OXA1L	856.9	1036.3	898	12988.6	11566	10072.5	3.63294	0.000229883
NDUFB3	180.7	245.1	207.7	3082.8	2274.4	2177.6	3.57215	0.00132418
NDUFA9	545.5	682.8	623.8	8071.1	6665	5915.3	3.47901	0.000584815
SLC25A5	1809	2188.5	2001.1	24646.8	20520	19417.1	3.42848	0.000255757
SLC25A4	139.1	165.4	156.3	1714.1	1394.8	1380.2	3.28421	0.000251451
SLC25A6	598.3	755.1	653.7	6952.6	6398.4	5454.4	3.22796	0.00021915
NDUFS8	63	79.8	75.4	771.9	652.8	609.1	3.22045	0.000245108
NDUFA10	733.1	977	825.8	8537.7	8169.1	6409.1	3.18832	0.000485576
PTPMT1	662.6	778.1	646.4	7130.7	6108.4	5646.1	3.17768	0.000220766
HSPE1	1007.9	1152	1002.6	10750.1	7860.6	7954.6	3.07041	0.00119458
DUS2; DUS2L	8.8	10.7	11	92.9	81.9	80.7	3.06644	4.49945e-05
SCO1	95.4	115.7	93.3	922.8	786	747.2	3.01227	0.00018219
NDUFV3	362.6	477.9	377.5	3899.2	2947.3	2798.6	2.98528	0.00126093
GRSF1	751	909.4	810.7	7717.5	5965.6	5783.6	2.97778	0.000787558
NDUFAF2	504.8	623.7	559.4	4884.2	3961.6	3719.2	2.89611	0.000526766
FDX1	14.1	13.7	14	126.4	95.8	88.8	2.89534	0.00147746
NDUFA6	106.1	132.5	136.3	1096.5	841.3	818.1	2.87795	0.000900459
OR6F1	60.6	54.6	49.8	369.1	507.3	299.9	2.83372	0.00525156
PAM16	188.3	195	159	1703.3	1080.1	1080.5	2.83289	0.00598907
COX7A2L	50.9	52.9	44.6	432.7	304.5	318.5	2.83064	0.00174764
ABCB7	656.3	743.9	709.5	5786	4744.6	4444.1	2.82742	0.000460568
GTPBP10	345.6	425.9	381.4	3023.3	2566.9	2374.1	2.78828	0.000304118
ATP5C1	1010.7	1267.8	1069.4	9258.3	6860.9	6655.6	2.76611	0.0015174
NDUFA12	268.1	378.8	298.1	2688.7	1853.3	1865.8	2.76144	0.0028229
SDE2	17.4	12.3	14.5	105.5	94.8	99.2	2.76044	1.58168e-05
TRAP1	1837	2242.3	1767	15224.5	11857.1	12491.3	2.75892	0.000421187
SLC30A9	1165.3	1443.3	1201.8	9632.4	7899.4	7659.8	2.72493	0.000342757
MRPS17	252.7	308.5	272.1	2152.2	1774.4	1544.9	2.71503	0.00096297
SDHA	758.6	885.8	799.1	6063.6	5139	4809.9	2.71218	0.000277084
TRMT10C	983.5	1285.7	991.7	8416.1	6747.6	6171.7	2.70991	0.000897734
COQ3	166.2	178.8	161.6	1239.9	1038.6	960.4	2.67658	0.000399496
ATP5SL; DMAC2	17.3	15.4	16	121.1	97.2	93	2.67631	0.000565911
NNT	1860.2	2203.6	1857.4	14882.9	11688.4	11149.1	2.67138	0.00082491
FASTKD5	325.3	372.8	301.7	2489.4	1881.8	1946.9	2.65978	0.000791692
MRPS5	516.2	600	480.4	3695.2	3317.8	2977.6	2.64557	0.000184318
DLD	919.2	1110.6	957	7192.4	5404.6	5740.1	2.61809	0.000751948
MRPS31	264.7	534	294.6	2786.1	1948.5	1956.5	2.61355	0.00302606
LETM1	1278.4	1571.4	1394.9	10058.7	7901.8	7847.4	2.60408	0.000606813
NDUFAF4	303.1	402.9	329.8	2413.3	1902.1	1825.4	2.56768	0.000807338
DBT	874.4	1003.3	970.3	6433	5513.8	4909.5	2.56527	0.000464701
MRPL30	91.4	98.3	87.5	666.6	452.3	515.1	2.55941	0.00207655
MRPL3	235.7	273.2	235.7	1735	1322.1	1310.6	2.55234	0.000996887
NDUFB8	43.6	47.1	36.4	240	267	216.6	2.50923	0.000182249
MRPS10	18.3	17.9	16.9	115.2	89.1	92.4	2.48222	0.000588169
C17orf80	111.8	143.7	129	835.3	662.1	642.9	2.47676	0.000696821
UQCRFS1	585.1	799.4	612.2	4318.2	3423.8	3350.3	2.47387	0.000678425
SHMT2	1816.4	2154.2	1748	12390.2	9543	9646.3	2.46525	0.000787462
COX4I1	678.2	787.3	642.3	4628	3526.5	3483	2.46497	0.00108806
SLC25A40	23.2	29.7	28.9	177.3	131.4	137.5	2.44752	0.00112141
ACOT2	1043.1	1346.8	1168	7324.2	5706	5916.8	2.41287	0.00057287
ISCU	234.8	284.9	236.3	1563.2	1142.2	1261.1	2.39141	0.00106607
GLS	768.4	970.7	806.4	5258.3	4146	3804.2	2.37545	0.00131307
NDUFAF7	301.8	324.4	299.3	1818.9	1478.6	1498.3	2.37347	0.00030865
PHB2	1362.9	1619.6	1400.4	8726.2	6802.1	7026.3	2.36346	0.000587508
PTCD1	78.5	99.4	88.7	522.3	434.1	410.9	2.35858	0.000440977
MRPL48	111.3	132.4	115.3	707.5	562.5	557.2	2.34758	0.000594855
NIT2	59.9	76.5	69.8	252.1	472.3	296.2	2.3073	0.0157935
GHITM	226.9	275.4	211.1	1369.9	1089.4	1070	2.3066	0.000685343
KIAA0391	104.4	138.2	109.7	663.6	511.5	525.3	2.271	0.000828043
TIMM21	648.4	804.5	702.4	3988.7	3196	3054.6	2.24816	0.000789413
AFG3L2	703.5	917	745.4	4331.3	3486	3356.4	2.23965	0.00071582
QRSL1	182.6	196.9	173.8	1016.9	823.3	772.4	2.23935	0.000782322
NDUFV2	243.7	256.8	248.5	1378.6	1068.5	1084.6	2.23733	0.000776638
MRPS23	93.9	101.6	91.8	483.2	472.2	397.3	2.23521	0.00019725
MRPS11	20.5	24.1	23	119	95.1	99.1	2.21199	0.000393208
SUCLA2	459.7	538.7	465.7	2588.8	2093	2037.6	2.19832	0.000585771
MRPL19	302.4	331.2	297	1660	1347.9	1261.8	2.1979	0.000786527
GFM1	512.1	579.5	559.7	2950.4	2247.2	2319.5	2.18657	0.00095255
MRPS30	108	103	91.9	506	416.5	450.3	2.18021	0.000176977
MRPL55	37.3	54.3	50.4	244.6	205.8	192.5	2.1787	0.000530882
MTRF1	278.4	299	275.9	1445	1214.2	1186.9	2.17227	0.000264364
GRPEL1	79.2	88.7	86.1	476	323.7	344.1	2.17093	0.00343561
C20orf72; MGME1	118.2	149.4	131.9	706	549.3	535.9	2.16466	0.00110828
NDUFB11	61.3	67.9	53.3	325.6	244	247.4	2.16244	0.00143085
ALDH4A1	227.7	281	245.6	1220.4	1093.2	1000.2	2.13528	0.000203085
NIPSNAP1	61.1	106.6	75.6	436.2	308.3	317.7	2.12625	0.00323365
SDHB	312.3	370	287.6	1616.3	1295.9	1255.7	2.10341	0.000796374
AK4; LOC100507855	136.8	192.5	149.1	781.4	646.7	626.3	2.10243	0.00052065
NDUFAF1	86.1	78.6	82	387.1	336.9	329.4	2.09422	0.000123287
MRPS22	200	248.5	235.4	1139	865.4	865.1	2.06894	0.00139867
C2orf47; MAIP1	94	107.9	107.3	500.5	373.1	418.8	2.06344	0.000948241
ARF5	26	30.9	21.4	130	89.6	105.9	2.05557	0.00239339
DNAJA3	204.4	246.9	198	1014.3	838.9	834.9	2.04963	0.00037182
CPS1	7699.6	9538.8	7770.8	40146.6	29999	33068.2	2.04511	0.00104715
MRPS15	20.8	26.1	27.4	122.7	93.7	89.9	2.04351	0.00184554
NDUFS6	58.7	59.5	60.9	269.4	237	219	2.01801	0.000248001
NUDT9	8.5	10.7	12.1	44.6	33	49.1	2.01718	0.00292689
COX11	130.4	179.4	150.3	715.5	538.8	591.4	2.00415	0.00104637
PARL	118	124.4	115.1	543.6	429	460.5	2.00312	0.0004729
UQCRB	34.4	43.1	44	196.6	136.6	153.2	2.00119	0.00257829
PPA2	571	688.5	590.7	2939.6	2212.5	2244.5	1.99918	0.00152762
SPRYD4	198.6	270.4	210.1	996.1	850.2	845	1.98661	0.000246799
RPL18A	631.9	718.7	668	3313.1	2141	2539.7	1.98553	0.00446916
ISCA1	56	57.6	44.5	233.2	206.4	186.1	1.98463	0.000396812
PDSS2	27.9	36.2	26.5	143.2	106.1	105.7	1.97024	0.00232984
USP10	31.3	35.9	32.8	133	111.2	147	1.96791	0.000762212
ABHD10	104.2	109.3	99.6	454.5	377.3	383.2	1.95626	0.000272712
COX5B	405.8	374.6	371.5	1712.8	1247.5	1504.3	1.95452	0.00121686
MRPL16	20.3	28.5	22.3	94.3	80.4	99.7	1.94836	0.000412164
PPIF	175.5	204.3	182.9	887.6	611.8	655.7	1.93732	0.0034987
AK3	55.5	63.1	56.1	272.5	187.7	205.4	1.92978	0.00323001
ATP5F1	98.7	106.8	95.1	471.5	322	351	1.9288	0.0035926
ICT1; MRPL58	7.2	7.8	8.9	29.1	30.2	31	1.91772	7.53689e-06
NDUFS2	238	274.3	231.4	1043.6	847.6	904.3	1.91031	0.000332162
NT5DC2	239.8	291.9	269.7	1098.6	908.1	981.5	1.89868	0.000222826
RHEB	116.9	116.4	105.4	448.6	344.3	466.6	1.89477	0.00131605
IARS2	4177.1	5556.5	4929.3	21210	16725.1	16411.6	1.89002	0.00116894
STOM	136.9	169.7	139	567.9	485.3	597.2	1.88899	0.000334419
ACADVL	523.9	673.7	537.2	2423.7	2011	1989.4	1.88873	0.000469106
COX10	65.7	77.9	72.8	320.4	230	250.1	1.8872	0.00213876
ADCK4; COQ8B	310.5	352.3	312.1	1341.9	1131.6	1121.1	1.88251	0.000282915
IDH3B	121	140.6	132.8	559.7	421.7	470.9	1.88061	0.000983762
SURF1	9.8	14.4	11	49.8	41.9	37	1.87036	0.00142914
PUS1	335	349	291.7	1327.2	1139.1	1097.1	1.86874	0.000290798
DNAJC15	39.3	47.8	41.1	191.8	140.2	135.9	1.8678	0.00336011
ATP5A1	2026.3	2434.1	1989.1	9027.8	7116.5	7369.2	1.86623	0.000765302
MRPL44	162.5	200	165.9	732.5	597.1	578.3	1.85228	0.000778006
FASTKD2	158	206.2	224.6	798.7	649.4	664	1.84283	0.000593735
FAM129B	106	120.5	93.1	425.8	337.1	382.9	1.84202	0.000506078
ATAD3A	727.7	932.3	743.4	3220.6	2539	2813.8	1.83479	0.000593838
C10orf2; TWNK	137.1	174.7	157.6	613.2	523.5	528.1	1.82646	0.000214514
EARS2	134.1	201.7	135.7	617.3	535.2	505.7	1.81429	0.000594426
NDUFS3	379.4	567.9	380.4	1847.4	1386	1393	1.80096	0.00263487
MRPL45	194.9	259.7	220.1	965	663.1	709.8	1.7929	0.0044138
WARS2	13.7	8.2	8.5	40.2	32.9	32	1.78962	0.00138725
MTHFD1L	672	790.7	670.6	2807.4	2196.3	2369.2	1.78915	0.000719265
PDHA1	493.2	540.1	437.4	1904.9	1538.4	1588.5	1.77457	0.000558462
TIMM50	350.6	420	316.3	1421.8	1138.2	1149.9	1.77116	0.00085688
CLPX	223.5	271.7	212.2	901.7	736.4	773.2	1.76921	0.000439993
CYC1	339	409.2	368.6	1386.8	1165.7	1240.6	1.76401	0.000195352
SDHC	39.2	58.4	42.7	200	155.3	120.8	1.76275	0.00911696
ACOT9	347.6	365	332	1389.6	1037.5	1114.4	1.76141	0.00148886
POLDIP2	392	440.7	396.3	1589.3	1284.8	1280.7	1.75729	0.000703677
ND2	39.3	45.8	50.3	192.5	123.8	137.8	1.74578	0.0074346
TSFM	184.7	225	186.4	808.3	574.1	598.5	1.73253	0.00362182
MRPS27	166.5	200.9	164.5	658.8	531.8	567.2	1.72454	0.000499595
GLS	42.7	43.5	33.8	145.8	135.2	115.1	1.72283	0.000641658
UQCRC2	144.7	165.8	124.1	560.8	459.3	412.2	1.72057	0.00185852
MTIF2	143.7	171	147.6	564.2	477.9	474	1.71346	0.000330725
SLC39A7	34.4	56.4	38.2	97.1	181	143.9	1.70987	0.0179196
ABCB10	81.9	75.6	70.6	251.3	244.1	250.3	1.70893	1.67563e-06
NDUFS1	309.7	374.4	338.6	1272.8	965.3	1074.2	1.69545	0.00115017
PYCR2	111.2	109.8	82.2	368.6	300.9	310.2	1.69207	0.000626893
SLC25A15	28.1	29.6	25.8	88.7	86.9	91.9	1.67969	4.75527e-06
POLRMT	26.6	27.1	23	87.2	68.4	89.9	1.67842	0.00122
ALAS1	82.8	104.2	75.5	326.5	260.4	250.5	1.6736	0.00164406
NDUFB5	29.1	37.7	26.8	120	95.3	82.1	1.66782	0.00423199
OXSM	36.9	39.9	31.9	129.6	106.2	109.3	1.66666	0.000513912
GTPBP5; MTG2	64.6	77.9	63.5	260.8	181.6	211.4	1.66621	0.00317481
SLC25A11	30.4	37.5	29.7	105.1	95.1	109.4	1.66545	0.000135923
TBRG4	120.9	158.6	128.9	514.4	366.5	413.3	1.66401	0.0028197
LDHAL6B	46.4	48.2	36	154.8	94.1	163.8	1.65994	0.0133411
TMEM70	24.9	25	21.8	84.1	65.5	76.3	1.65564	0.000726874
DIMT1	7.6	10.2	11.7	32.2	32.6	28.1	1.65496	0.000350427
MRPS34	117.1	129.4	111.9	425.8	335.1	363.9	1.65003	0.00072179
NT5DC1	29.3	26.5	27.7	99.2	75.8	86.2	1.64531	0.000965885
PDK2	160.9	197.6	163.3	625.3	494.8	508.7	1.64224	0.00101681
FARSA	9.5	10.9	13.6	40.8	29.7	35.6	1.64182	0.00217165
ATP5EP2	74.7	90.7	88	330.9	220.7	238.3	1.64025	0.00661437
MRPL37	137.2	158.6	140.3	524.4	391.7	433.5	1.6298	0.00155882
C12orf23; TMEM263	254.8	254.6	207.3	1500.7	447	266.2	1.62715	0.264869
PDK3	37.1	51.4	46.1	156.2	131.7	125.3	1.61816	0.00083801
SPATA5L1	19	21.3	24.9	75.9	63.3	60.8	1.61706	0.000834505
AAAS	117.4	111	92.5	343.6	322.8	317.2	1.61595	3.58352e-05
PNPLA8	83.9	93.6	91.1	309.8	251	262.1	1.61526	0.00053802
FECH	210.8	269.1	221.3	809.3	657.9	671.3	1.6087	0.000748893
RPL18	1199.2	1469.4	1666.2	6763.5	2418	3860.3	1.58911	0.0868122
MRPS24	316.8	591.1	363.1	1480.6	1132.1	1208.7	1.58814	0.00329678
HIBCH	156.2	176.7	142.5	530.2	419.4	479.5	1.58789	0.00069053
ATPAF1	23	30.3	23.3	81.3	75	73.8	1.58684	0.000104834
ELAC2	9.6	10.1	8	30.4	25.2	27.6	1.5867	0.000344112
ACADSB	64.3	65.5	65.1	220.9	171	190	1.57804	0.000892719
SCO2	29.5	28.4	21.3	84.4	71.4	79.3	1.5697	0.000341698
RAB34	12.5	20.7	13.5	55.7	39.1	43.2	1.56317	0.00563823
RPUSD4	17.4	27.6	16.3	70.3	58.7	50.8	1.55243	0.0041604
DHRS7B	10.1	10.6	10.1	31.2	22.2	36.9	1.5518	0.00979614
CNIH4	30.1	37.8	26.2	96.3	88.2	90.8	1.54874	0.000130996
RPL6	4169.4	4080.3	4467.7	17338.9	8189.2	11446.5	1.53973	0.0392815
CS	788.3	966.9	769.7	2814.9	2260.7	2246.4	1.53601	0.00126339
MRPL40	68.1	75.7	66.7	228.8	177.8	203.2	1.53452	0.000887768
PPP2R4; PTPA	22.8	24.9	16.5	74.7	45.6	65.4	1.53233	0.0105932
NDUFS7	147.1	190.1	152.5	539.2	448	429	1.53205	0.00108057
MDH2	1314	1732.2	1358.7	5107.8	3866.2	3757.9	1.53127	0.00359122
RPL15	941	1081.6	895.4	3282.8	2555.8	2589.6	1.53024	0.00165309
ITPR2	8.6	12	12.9	46.4	21.5	28.7	1.52786	0.048831
TRMT61B	28.2	47.4	31.4	112.6	95	100.8	1.52719	0.00104111
FAM120A	22.6	20.8	22.6	80	45.7	64.1	1.52394	0.0141865
PNPT1	376.2	465.4	375.4	1351.2	1043.8	1090.9	1.5182	0.00164732
GLUD1	393.4	476.2	366	1410.8	1057.1	1067.9	1.51682	0.00315377
RPL28	1319.6	1251.9	1175	4387	3110.2	3203.7	1.51412	0.00495162
ETFA	550.9	614	517.6	1872.9	1433.2	1499.1	1.51399	0.00173793
TACO1	101.5	108.2	105.9	329.3	269.3	297.5	1.50556	0.000375532
PCCB	120.4	141.4	122	415.9	335.6	335.4	1.50179	0.00105998
PMPCB	42.9	54.2	40	144.1	112	130.8	1.49673	0.00125813
MRPS2	93	108.7	90.4	322.3	246.2	251.9	1.48987	0.00218353
MRPS25	17.6	21.3	21.1	56.5	52.3	59.6	1.48886	0.000119626
NFS1	87.9	97.8	83.2	275	226.7	249.4	1.48194	0.000386904
LYPLAL1	23.2	25.7	24.2	79.7	60.2	64	1.47992	0.00191977
PYCR1	29.7	47.3	32.1	120.4	88.6	94.7	1.477	0.00440912
CLPTM1L	23.5	21.9	20.1	68.8	51.9	61.2	1.47358	0.00146888
VAPA	160.4	215.4	162	574.9	424.1	493.1	1.4722	0.00252276
IDH2	71.3	85.7	65.4	238.2	174.3	204.4	1.47188	0.00248025
RPL35	539.6	444.4	357.2	1674.3	1036.1	1008.2	1.47124	0.023999
RAB13	27.6	32.6	29.5	96.4	67.1	85.1	1.47065	0.00361097
HSPA9	3018.8	3460	2803.3	9969.4	8003	7749.2	1.47046	0.00166557
RPL35A	367.4	433.6	349.3	1353.5	817.6	995.1	1.46074	0.0136059
MCCC2	67.2	74.9	63.6	199.1	154.7	212.3	1.46052	0.00248009
HSDL2	41.4	32.4	42.4	113.7	94.3	111.7	1.46011	0.000611412
PCMT1	117.8	115.8	98.5	372.3	241.4	297.9	1.45678	0.00732962
RPS9	2712	2573.7	2645.4	9651.3	5594.2	6478.3	1.45368	0.0202863
RNMTL1; MRM3	18.9	20.2	16.6	51.2	45	56	1.45022	0.000660175
OAT	340.2	402.7	345.6	1152.8	913.8	906.4	1.44958	0.001661
MRPS35	18.4	21	21.8	62.8	49.3	54.5	1.44478	0.000983761
RPL13	1376.5	1439.6	1324.8	4578.4	3422.2	3268.7	1.44438	0.00459378
ANGEL2	33.7	33.6	29.3	96	83.5	83.3	1.44387	0.000238066
SLC38A2	13.3	18.2	18.2	59.6	45.4	30.2	1.44378	0.0300196
ECHS1	207.3	220.6	182.4	665.8	447	547	1.44342	0.00551686
HAGH	16.8	22.4	16.9	51.9	48.8	51	1.43515	0.00010323
SEC61A1	42.5	41.2	40.5	128.2	107.5	100.1	1.43494	0.00111567
ACAD9	305.6	442.3	356.4	1137.6	912.9	931.3	1.43305	0.00160773
CLYBL	107.3	122.6	96.4	321.4	272.3	280	1.42094	0.000430483
RPL10A	925.9	1147.3	927.5	3444.6	1822.6	2753.5	1.41843	0.0244948
PRPF39	21.6	18.5	19.1	59.5	47.3	51.3	1.41717	0.000889971
RPL7	1963.1	2072.6	1772.7	6607.8	4028.9	4849.9	1.41481	0.0135507
HCCS	30	38.1	36.2	106.1	67.3	103.5	1.40863	0.0107466
TEFM	23.1	40.6	20.1	83.3	75.4	63.7	1.40813	0.00570312
PTCD3	64	115.6	68.9	250.5	215.1	193.6	1.40747	0.00423006
ETFDH	95.7	103.2	81.2	367.5	177.6	197.2	1.40606	0.0639466
RPL21	184.4	214.4	178.2	696.9	389.1	442.9	1.40585	0.0293749
RPL4	3488.5	3854.9	3617.5	12266.4	7701.9	9021.9	1.4032	0.0115312
OXCT1	149.5	190.7	147.6	531.7	358.6	397	1.39999	0.00801646
BCKDHA	17.7	23.3	16.1	56.6	41.2	52.8	1.39916	0.0036831
FZD8	54.2	60.6	50.1	170.4	117.8	146.7	1.39909	0.00439014
RPL13A	1079.9	1092.7	1362.5	5068.8	2178.2	2069.2	1.39799	0.122482
KHSRP	164	188	160.6	518.2	362.4	469.2	1.39684	0.00397067
CLPB	147	162.9	136.9	443.3	357.5	374.2	1.39496	0.000888057
BSG	173.1	224	194	615	431.9	506.1	1.39358	0.0043669
SHC1	7.1	12.4	12.3	28.4	23.4	31.6	1.39102	0.00436046
TMED10	181.6	237.7	214.1	640.2	460.5	560	1.3906	0.00326768
DUT	209.8	194.6	153	599.9	414	446.6	1.38968	0.0073011
SSBP1	276.8	312	273.2	937.8	656.7	657.8	1.38564	0.00797068
RPS13	421.8	520.9	398.8	1472.3	826.2	1198	1.38206	0.0197359
DARS2	77.6	92.6	70.2	239.1	184.8	202.6	1.38188	0.0017386
RPS4X	961.5	1212.5	998.4	3594.5	1897.6	2774.1	1.38165	0.0267258
SLC25A3	977.5	1111.3	945.2	3041.8	2168.3	2690.1	1.38067	0.00330632
ETFB	570.4	685.9	565.2	1943.3	1406.6	1389	1.37943	0.00640594
COX20	13.6	12.6	15.6	48.5	28.3	31.9	1.37878	0.0238139
HADHA	434.1	529.7	424.8	1348.4	1135.1	1127.5	1.37877	0.000748464
RPL5	570	697.8	598.3	2230.1	1156.8	1462.4	1.37775	0.0365044
HSD17B12	107.4	145.2	124.4	388.3	250.4	338.1	1.3735	0.00872057
RPS3A	1313.5	1596.1	1109.4	4378.9	2287.7	3740.9	1.37272	0.0284279
BUD31	85.2	107.7	83.2	277	188.7	248.2	1.37053	0.0057946
LOC344967	372.2	255.5	300.4	868.9	622.8	904.7	1.36852	0.00670999
GLTSCR2; NOP53	25.8	29.7	19.7	77.2	56	60.8	1.36725	0.00492972
HNRNPU	149.9	227.4	173.8	589.9	356.4	474.7	1.36652	0.0151877
RPS6	937.9	1134.8	1028	3607.1	2233.6	2148.1	1.36538	0.0267305
YARS2	23.7	28.4	22.4	70.9	59.4	60.6	1.3575	0.000682181
ALDH7A1	116.9	141.2	107.2	348.1	268.4	319.1	1.35681	0.00170193
RPL32	496.2	521.9	417.6	1390.5	1123	1162	1.35619	0.00111118
MTCH1	62.5	81.2	57.6	198.3	143.3	172.7	1.35326	0.00392533
AP2B1	125.3	137.5	100.1	360.2	264.5	301.1	1.35113	0.00332255
CUL4A	44.3	61.7	49.1	148.5	99	147.6	1.34902	0.00956643
SUPV3L1	145.9	167.6	137.8	464.9	314.5	369.5	1.34809	0.00657319
CDK6	36.3	43.7	33.4	108.7	78.5	101.2	1.34665	0.00368169
COIL	22.5	27.6	20.9	52.6	46.4	81.3	1.34451	0.0290831
ALDH1B1	49.4	58.6	47.8	150	118	127.4	1.34362	0.00137051
HADH	845.7	1100.9	896.1	2775.1	2277.2	2157.8	1.34276	0.00205832
AP2M1	122	138.2	104.2	366.2	231.5	324.8	1.34003	0.0105421
RPL27A	109	126.1	105.4	366.9	224.9	269.6	1.33903	0.0149151
RPS11	790	981.6	812.1	2819.6	1653.4	2061.2	1.33857	0.0191884
RPL26	266	293.8	252.7	920.4	484.3	645.5	1.33532	0.032094
RPL36	594.5	667.6	550	1740	1491.1	1340.2	1.33494	0.00163261
RPS2	1456.2	1685.8	1386.9	4859.5	3036.3	3514.8	1.33314	0.0142977
TRIM23	14.6	25.2	21.3	59.2	41.1	53.6	1.33275	0.00746608
RPS5	239.7	241.4	207.4	736.4	412.7	584.9	1.33258	0.0208143
PACSIN3	29	28.3	32	102.7	61.3	60.8	1.33191	0.0316047
RPL8	331.1	428.3	360.4	1240.9	838.6	739.3	1.33184	0.0221676
DHX30	202.2	249	195.4	605.4	483.7	538.5	1.3318	0.00110854
PSMB3	127.6	179	132.9	478.1	303	323.5	1.32959	0.0183476
HIST3H3	176.7	282.3	167.7	684.3	390.4	500	1.32923	0.0276175
CARS2	25.6	19.7	19.2	61.3	54.1	46.5	1.32773	0.00238055
RPS8	1150	1424	1173	4209.3	2222.4	2947.2	1.32368	0.0329788
DECR1	60.7	119.9	66.6	240.2	176.6	201.9	1.32356	0.00935626
HNRNPUL2	139.1	190.4	148	449.3	352.7	390.8	1.32078	0.0017836
GRHPR	17.4	14.7	10.9	39.7	31.3	36.2	1.3179	0.00225526
NQO1	1002.8	1123	887.4	3206.7	1580.6	2720.4	1.31707	0.036987
RPL19	654.3	480.6	694.5	1986.1	1208.6	1358.8	1.31561	0.0212724
CAND1	211	214.4	193.1	550.6	359.3	629	1.31505	0.0188206
RPL7A	1341.5	1690.5	1364.7	4230.1	3601.4	3096.3	1.31351	0.0032863
SNRPD1	159.9	280.3	198.6	675.6	374.4	534.2	1.31032	0.0284674
FTSJ3	867.8	804.9	791.5	2824.4	1582.3	1702.7	1.30991	0.0374082
TTLL12	12.7	13.7	9.1	32.6	24.6	30.8	1.30968	0.00332739
MRPS9	97.9	131.7	111.7	321.5	250	273.6	1.30808	0.00193603
ATP5H	38.5	54	37.7	137.7	89.3	95.2	1.30723	0.0166109
GLOD4	14.1	12.9	13.3	38.6	26.4	34.7	1.30681	0.00540666
DDX46	41.6	46.7	37.5	116.3	95.2	99.2	1.30439	0.000916131
HNRNPU	2280.3	2814.6	2395.5	7215.5	4869	6399.6	1.30317	0.00658054
RPL11	632.3	704.3	557.4	2003.9	1076.6	1588.3	1.30162	0.0271082
MTDH	21.6	26	20.6	65.9	45.1	56.9	1.29976	0.00600525
ZNF207	29.5	31.4	33.1	88.4	69.1	73.9	1.29966	0.00147827
DCDC5; DCDC1	54.2	59.8	51.1	168.2	90.2	146.6	1.29458	0.0268109
KRT6B	5023	6601	4185	23344.6	9502.9	5900.4	1.29337	0.227151
ECH1	420.5	584.5	388.1	1329.3	1090.9	993.1	1.29287	0.00450438
BRIX1	131.5	166.9	148.2	506.4	302.3	285.2	1.29243	0.0397199
RAN	994.1	1039	906.7	3046.2	1638.3	2492.1	1.28758	0.0264511
VAC14	58.4	89.6	67.3	299.5	148.3	77.4	1.28652	0.193413
PDCD11	27.9	27.9	27.1	64.2	65.4	72.2	1.28348	9.32682e-05
SLC16A3	180.3	213	183.3	539.8	410.9	452.6	1.28318	0.00219553
ASNS	85.8	97	81.3	243.1	166.8	232	1.28126	0.00655027
GNA11	24.2	38.7	25	78.8	71.7	63	1.2803	0.00309072
NMT1	44.3	49.5	43	120.4	83.9	127.8	1.27955	0.00899031
RPF2	79.6	105.4	86.6	260.5	183.4	214.2	1.27682	0.00555217
STX5	45.5	52.8	47	144.1	94.2	113.4	1.27531	0.00944876
HADHB	129.9	142.7	109.9	356.1	266.8	302.5	1.27462	0.00281716
RPS18	330.1	393.7	350.9	1151.3	607.4	840.6	1.27419	0.0327978
FH	323.2	354.9	275.9	941.1	634.8	731.1	1.27396	0.00843645
RPS15A	478.4	660.1	481.3	1633.5	1004	1276.3	1.27275	0.0163425
CDK5RAP1	88.8	101.7	97.4	249.8	224	220.9	1.27082	0.000165523
MRPL15	44.5	59.5	43.4	136.3	109.2	109.2	1.26686	0.00268242
SLC7A11	123.1	148.8	131.2	369.6	256	343.1	1.26491	0.00582726
CCAR2; KIAA1967	137.9	170.1	139.4	405.8	304	363.6	1.26255	0.00264249
RPL34	1856.5	1750.2	1878	5162.2	4103.6	3882.6	1.2614	0.00299635
GMPS	51	61.9	41.9	144.8	96.1	130.1	1.26101	0.00974664
RPS16	1136.5	1410.4	1061.5	3621.5	2012.7	3013.5	1.26096	0.0250469
DLST	226.4	265.4	201.8	642.5	503.4	515.2	1.25996	0.00260049
ALDH18A1	177	222.6	188.1	514.7	424.1	462.3	1.25341	0.000791976
MYO1B	40.1	47.1	38.3	108.8	83.4	106.7	1.25198	0.0025196
C14orf2	16.4	15.3	23.2	49.7	39.2	41.4	1.24696	0.0034
SFXN1	235.7	275.8	229.1	696	488.2	568.1	1.24248	0.00562738
RALYL	25.5	36.8	30.2	84.3	55.4	78.5	1.23813	0.0112466
RPL3	1196.3	1579.7	1330.7	4541.6	2471.2	2673.2	1.23792	0.049728
TDRD9	19.1	16.9	14.2	37.4	35.6	45.3	1.23669	0.00233714
ERAL1	42.2	53.3	42.4	127.9	92.2	104.3	1.23415	0.00499893
FADS1	16.4	16.8	18.7	43.8	42.7	35.4	1.23189	0.00102817
LDHA	2519.2	2510	2122	7065.7	3608.6	6099.6	1.22996	0.0365817
HIST2H2AC	179.7	274.4	227.3	673.8	395	528.7	1.22924	0.022927
H3F3A; H3F3AP4; H3F3B	628	917.7	627.2	2232.8	1238.5	1622.7	1.22918	0.0332086
RPS7	778.3	995.3	774.9	2269.1	1586.5	2113.7	1.22791	0.00649179
RPAP3	24.6	31.6	21.9	78.1	53	51.7	1.22687	0.0183011
PRPF38B	49.8	72.9	54.1	154.1	134.7	124.5	1.22507	0.00215476
MTA2	412.2	519.1	465.8	1325.2	854	1084	1.22385	0.0111667
PPP1CC	26.6	35.3	29.7	83.1	64.5	66.3	1.22352	0.00320006
PDE12	64.5	83.4	75.9	205.5	151.5	165.6	1.2235	0.0043078
MRPL10	17.7	22.1	16.3	58.5	38.2	34.3	1.22349	0.0316323
MORF4L2	9.7	15.5	10	34.2	19.8	28	1.22005	0.0270617
LRPPRC	1581.8	1714.4	1476.3	4340.1	3164.8	3609.7	1.21964	0.0037673
RPS17; RPS17L	39.7	31.6	36.2	101.5	52.1	96.6	1.21875	0.0401832
UBR4	14.9	18.8	14.6	47.2	34.1	31.1	1.21855	0.0140403
PHB	886.5	1145.6	895.1	2646.7	2096.7	2067	1.21822	0.0033201
ATP5O	134.5	139.5	121.7	317	226.9	375	1.2155	0.0158985
HINT2	26.2	39.6	22.5	79	58	67.9	1.21443	0.00823725
IDI1	168	163.6	144.9	452.4	279.5	373.4	1.21389	0.0142288
HDLBP	87.1	79.7	64.7	205.8	138.8	191.5	1.21149	0.00902419
FAM82A2; RMDN3	36.1	41	36.4	100.1	78.7	83.8	1.21017	0.00170906
SNX6	50.3	48.3	48.9	129.8	92.5	118.9	1.2099	0.00433281
CRYZ	47.4	56.2	48.9	134.1	114.8	103.1	1.20677	0.00213896
SMC2	68.8	81.8	62	218	102.2	170.4	1.20641	0.0531359
ARL6IP1	95.6	109.5	110	286.6	187.4	253.1	1.20634	0.00963956
PES1	158.9	225	198.1	547	357.8	437.2	1.20529	0.012068
MRPL38	29.7	39.3	30.6	86.7	79.2	63.6	1.20428	0.00438404
FUNDC2	66	75.8	74.7	186.2	143.8	166.6	1.19772	0.00178961
NCAPD2	25.9	26.9	23.5	68.1	37	69.9	1.1976	0.0373998
CDC40	26.7	34.7	28.4	72	66.4	67.5	1.19716	0.000201749
PSMA3	753.3	855.6	637.3	2059.2	1553.4	1537	1.19697	0.00609039
THOP1	54.6	61.2	56.4	149.5	120.9	123.4	1.19338	0.00139139
SLC25A13	81.5	89.2	78.5	222.5	156.5	190.7	1.1929	0.00522693
PRPF3	15	20.1	17.6	43.3	35.9	41	1.18956	0.001034
CAPN2	81.4	80.6	71.8	222.7	127.4	182.2	1.18696	0.0231443
RPL24	977.5	1105.3	1023	3150	1706.4	2213.1	1.18664	0.0357884
USP14	108.7	108.6	103.8	274	206.1	249.2	1.18349	0.00239471
CDK2	17.5	18.4	17.2	46.5	36.2	37.9	1.18345	0.00217693
ARL1	150.9	155.6	146.4	378.1	287.5	360.9	1.18047	0.00237562
PLD3	36.1	44.9	37.2	102.4	86.2	79.2	1.17993	0.00253639
TMPO	312.2	367	313.8	810	686.5	752	1.1791	0.00046981
SORD	50.9	53.1	50	132.5	89.2	127	1.17906	0.00891948
OLA1	78	87.1	73.4	239.9	123.3	176.6	1.17844	0.0415909
DDX21	1106	1536.9	1214.8	3305.1	2404.7	3001.6	1.17516	0.00534544
EMC7	11.3	14.3	14	34	25.5	29.9	1.17477	0.00323633
CBR1; SETD4	174.1	171.1	147.6	399.6	252.7	459.8	1.17421	0.0292255
HARS2	118.8	162.8	103.1	327	234.3	306.5	1.17363	0.00843509
PSMA1	438.6	509.4	352.5	1207.1	744.5	981.8	1.17351	0.0181642
MCM7	243.6	277.9	190.4	626.7	408.4	569.9	1.17283	0.0132359
SUCLG2	52.8	66.5	60.9	152.7	120.4	133	1.17224	0.00179862
RPL17	993.5	1249.1	934.9	3079.6	1702.1	2373.9	1.17118	0.0316626
MYBBP1A	51.2	77.7	58	172.2	135.1	113.5	1.17087	0.0145332
ARF4	359.9	391.4	318.2	1019.9	583.2	804	1.17036	0.0251737
THG1L	13	13.8	13.1	32.8	29.5	27.5	1.17033	0.00044436
ARL2	14.5	28.5	14.4	50.2	39.1	39.8	1.16937	0.015469
MAPK1	72.6	83.2	75.7	219.4	123.3	177.9	1.16916	0.0262679
GOT2	536.4	678.9	574.6	1571.8	1229	1220.8	1.16789	0.00379883
RPS3	1946.4	2380.9	1906	5901.7	3252	4846.5	1.16738	0.0299912
AIFM1	103.6	125.7	102	282.6	199.7	260.7	1.16522	0.00613925
NOP2	157.5	226.6	173.1	484.1	347.2	418.2	1.16508	0.0066995
SCD	90.5	131.6	115	298.9	195.6	260.7	1.16368	0.0126739
ZNF700	12.8	18.7	19.6	36.9	40.1	37.4	1.16269	0.000855413
NUP93	98	127.5	102.6	288.8	205	240.6	1.16243	0.00643487
SLC25A1	38.6	60.4	40.2	126.1	80.3	104.9	1.16115	0.0186167
COPS5	30.4	37.4	28.3	89.8	53.3	71.8	1.16106	0.0220364
RHOA	112	129.3	102.7	320.6	177.3	271.3	1.16095	0.0295031
PABPC4	682.9	782.8	587.1	1748.5	1231.9	1608	1.1604	0.00676198
MRPL1	15.9	24	19.1	47.1	35.4	49.2	1.15847	0.00776729
PREPL	60.2	68.6	52.2	158.1	107.1	138.5	1.15729	0.00889394
ATIC	53.3	49.6	47.7	128.7	81.3	125.8	1.15688	0.0161094
RPS10	678.6	887.8	685.3	2071.5	1274.2	1673.9	1.15656	0.0184369
NXF1	25.6	23.2	20	61.7	39.8	51.8	1.15588	0.0125522
NME1-NME2; NME1; NME2	2075.6	2115.3	1811.4	5693.2	3072.6	4599.3	1.15488	0.0327618
ZMPSTE24	47.4	42.8	45.8	114.6	87.3	100.3	1.1519	0.00228052
ARPC4	533.8	593.5	490.1	1413.1	987	1190.9	1.15071	0.00653939
LONP1	148.5	171.5	124.2	374.1	293.2	318.4	1.14994	0.00279746
EXOSC5	55.5	68.8	44.2	152	103.7	117.9	1.14875	0.0129158
NME4	36.4	40.9	35.1	101	80.8	67.4	1.14866	0.0100634
PSMB5	231.6	248.8	215.5	626.4	403.5	512.8	1.14851	0.0122694
PSMC1	308	390.9	307.3	882.6	570.2	777	1.148	0.0131034
ECHDC1	39	44.5	40.1	103.7	84.1	86.1	1.14797	0.00148046
MATR3	938.3	1154.7	961.1	2697.6	1894.3	2156.3	1.14376	0.00749117
LRRC59	742.8	879.7	813.9	2038.5	1619.6	1722.1	1.14291	0.00175458
PRKACA	80.4	75.7	74.9	205.8	114.6	189.7	1.14289	0.0298154
KARS	285.9	316.8	264.3	759.8	562.5	591.9	1.14264	0.00528251
TMEM126A	41.6	61.1	45.5	118.3	100.9	108	1.14263	0.00157723
PSMD3	136.1	157.1	169	392.8	285	342.5	1.1424	0.00465895
PLK1	45.7	39.1	38.6	97.8	90.7	83.8	1.14185	0.000434289
RPL9	745.4	1099.8	769.6	2389.5	1534.3	1841	1.14057	0.0188133
CCT3	1515.8	1903.8	1429.7	4378.6	2899	3407.1	1.1397	0.0131786
SAR1A	306.1	312.8	296	845.8	464.5	704.3	1.13881	0.0301929
FEN1	359.2	445.2	351.6	950.7	725.1	866.7	1.13711	0.00308213
UCK2	19.6	18.8	13.8	46.7	36.1	32	1.137	0.0116768
EMG1	132.6	163	129.6	366.4	254.3	313.9	1.13621	0.00759567
GTPBP4	53.7	68.4	57.7	162.6	117.1	115.4	1.13582	0.0111064
ATXN10	37.2	41	33.1	79.5	87.8	77.2	1.13538	0.000355212
MSH2	21.8	17.7	16	51.6	28.8	41.4	1.13395	0.0315878
PTPLAD1; HACD3	111.5	126.5	97.7	289.8	208.8	237.7	1.13312	0.0060199
ATP1B1	63.3	76.3	57.7	160.3	121.4	150.9	1.13264	0.00374989
BAZ1B	127.2	132.9	119.1	327.3	236.6	267.3	1.13224	0.00501153
NSDHL	85.9	118.1	90.2	239	176.8	228.9	1.13183	0.00580567
TMEM43	115.7	117.7	118.6	279.3	220	272	1.13172	0.00170925
SNRNP70	59.6	57.9	58.9	143	105.3	138.2	1.13162	0.00411386
DRG1	134.8	150.7	127	355.4	234.3	313.6	1.13081	0.0106546
YIPF5	40.6	50.9	45.2	124.2	84	91.1	1.13058	0.0131149
RAD21	44.2	50.6	46.4	121.9	89.9	97.3	1.13033	0.00474085
KATNAL2	51.5	46.2	46.4	109.5	84.9	120.9	1.12965	0.00607901
PRDX3	927.1	1040.5	868	2514.9	1824.3	1864	1.12936	0.00809827
IQGAP1	799.4	910.6	716.1	2088.7	1367.2	1849.3	1.12877	0.0119518
CYP51A1	37.4	44.7	33.8	105.9	70.7	76.8	1.12854	0.0155075
SLC2A1	227.1	264.5	242.3	590.4	491.9	522.1	1.12838	0.000733958
SBDS	380.3	432.4	313.4	991.4	639.5	830.4	1.12809	0.0143208
NFKB2	94.6	109.1	93.7	274.4	156.5	218.6	1.12692	0.0270183
PICALM	44.4	53.7	42.8	123.4	83.1	101.1	1.12638	0.0102081
WARS	171.4	181.3	145	450.1	284	352.1	1.12594	0.0165357
SLC7A5	170.2	203.4	175.4	488.6	334.2	374.6	1.12503	0.0103137
PRKDC	1002.6	1066.1	941	2467.1	1761.5	2327.7	1.12326	0.00567619
ATP1B3	130.9	146.3	141.2	364.3	236	310	1.12146	0.0118986
EHD1	23.7	29.7	26.1	66.8	50.4	55.7	1.12091	0.00374175
MTHFD1	511.7	511.9	464.7	1251.3	816.3	1165.5	1.11925	0.0122343
TMX1	129.7	170.5	131.3	364.8	247.8	324.7	1.11915	0.0101993
PRPF8	487.4	569.4	480.9	1251	917.5	1170.7	1.11873	0.00453793
UQCRQ	57.8	67.2	63.1	151.1	125.8	131.2	1.11742	0.00084853
SMARCA5	122.1	160.4	127.4	335.2	257.9	295.9	1.11691	0.00323481
ACADM	58.6	73.8	67	178.4	129.3	124.7	1.1167	0.0118885
NOC2L	17.6	24.5	25.1	70.9	33.5	41.1	1.11449	0.0888483
REEP5	44.4	45.7	31.6	102.6	70.5	90.4	1.11447	0.0103908
ADSS	42.9	43.2	35.7	103.9	58.8	101	1.11438	0.0328843
RAB9A	80.7	94.5	77.1	230.6	142.7	172.5	1.11323	0.0205986
RPS26; LOC101929876; RPS26P25	99.1	140.5	102.8	334.4	159.5	246.3	1.11223	0.0639436
LIMS1	29.6	35.5	30.3	90.9	58.9	56.4	1.11198	0.0305131
DDX27	75.6	81.2	75.6	202.2	136.6	163.5	1.11194	0.00928873
EIF2S2	260.9	326.6	247.9	733.4	456.5	613.9	1.1105	0.0182719
MAP7	199.3	242	187.5	571.6	342.3	443.4	1.11007	0.0237735
PSAT1	275.8	325.2	236	696	500.8	609.8	1.10998	0.00649271
MPRIP	86.4	107.4	67.3	253.2	184.3	125.9	1.10956	0.0592578
RRM1	120.9	123.8	91.8	273.4	179	273.4	1.10897	0.0172137
CD9	59.4	57.5	43.5	157.3	94.5	94.1	1.10868	0.0457482
GSTO1	206.8	212	175.1	531.6	308.4	440.4	1.1083	0.025415
AIMP2	29.2	36	29.9	75.3	64.3	65.4	1.10811	0.000876396
RACGAP1	37.4	51.6	42.3	106.2	80.9	95.7	1.10692	0.00391829
DDX18	117.5	177.9	139.4	424	234.2	278.1	1.10662	0.0495606
DDX54	10.3	14	15	35.6	23.7	25.3	1.10613	0.0194139
HIST1H4A; HIST1H4F; HIST1H4D; HIST1H4J; HIST2H4A; HIST2H4B; HIST1H4H; HIST1H4C; HIST4H4; HIST1H4E; HIST1H4I; HIST1H4B; HIST1H4K; HIST1H4L	1094.3	1305	1133.2	3345.7	2263.7	1994.3	1.10601	0.0314772
TBL2	50.4	55.4	59.8	136.7	111.7	108	1.10579	0.0025029
ADAR	183	206.4	185.2	447.2	368.1	421.3	1.10575	0.000834694
HARS	51.6	54.1	43	124.6	101.5	93.9	1.10567	0.00436125
STT3A	319.9	394.6	330.9	869.2	665.4	714.6	1.10536	0.00363037
NAA15	40.7	42.3	39.9	99.1	61.8	103.2	1.1036	0.0234035
UHRF1	33.7	34.8	35.4	89.6	62.4	70.9	1.1012	0.00788429
HSPD1	7021.9	7959.3	6393.3	18367.1	13532.6	13951.1	1.10106	0.00717443
CTNNA1	32.7	40.9	35.4	83.6	82.4	67.8	1.10095	0.00177978
RPLP0	1416.5	1453.2	1121.3	3718.8	2104.7	2733.7	1.10039	0.0341093
CNP	122	127.4	103.9	268.5	224	264.8	1.09997	0.0010727
PKM	5778.8	5437.8	4516.6	13458.4	7642.5	12586.4	1.09839	0.0318095
MCM5	209.5	227.1	186.4	510.2	378.7	444.5	1.09781	0.00398488
PABPC1	1854	2082.5	1677	4317.6	3316.8	4375.8	1.09729	0.00420464
SMC4	55	57.4	49.6	133.5	91.6	121.5	1.09728	0.00829887
HSPG2	107.7	101.6	92.9	232.5	170.2	243.5	1.09648	0.00782941
RPL12	664.5	780.7	631.5	1900.8	1056	1482.6	1.09607	0.0336904
RSL1D1	549	774	632.3	1862.7	1157.5	1156.4	1.09494	0.0387233
P4HA1	77.2	106.7	80.6	209.1	179.3	176.3	1.09422	0.00203555
PRPF4	59.4	62.5	47.8	141.4	96.9	123.8	1.0934	0.00941675
RAB8A	20	23.1	21.2	48.6	36.2	52.4	1.09339	0.00812786
MGST3	70.2	102.4	95.5	229.7	149.4	192.6	1.09249	0.015883
RAB7A	467.4	539.5	432.5	1233.5	865.5	969.8	1.09221	0.00886219
UBE2D3	55.3	60.1	45.6	140.4	91.2	111.4	1.09115	0.0152087
GPX4	56.9	70.4	51	140	114	125.5	1.08979	0.00209273
FKBP8	67.5	78.9	70.9	160.6	142.1	159.4	1.08852	0.000287029
ITPA	17.7	20.4	14.3	43.6	35.5	32.3	1.08811	0.00661256
XRCC6	948.9	1164.4	933.5	2529	1758	2188.6	1.08772	0.00828252
GPX8	112.6	146.9	129.8	331.7	243.1	252.3	1.08718	0.00807768
EEF1A1	5468.7	5679	4500.5	12894.4	8638.7	11695.9	1.08645	0.0112762
YLPM1	26.4	34.4	26.7	65.9	61.1	58.7	1.08562	0.000626567
HM13	47.6	75.5	56	146	115.9	117.9	1.08447	0.0063203
IDH1	102.5	117	92.7	275.9	178.4	207.5	1.08392	0.0172852
SEC63	11.4	16.3	11.6	29.7	22.9	30.7	1.08379	0.00743406
MGST2	21.2	26.8	21	51.5	44.2	50.5	1.08328	0.000979161
ACTBL2	26.6	33.1	23.4	79.7	42.6	53.6	1.08184	0.0528965
TCP1	1161.7	1249.1	1034.6	2916.6	1979.9	2395.2	1.08158	0.00994699
RPL27	330.3	443.1	324.9	1008.6	582.4	733.1	1.0814	0.0352258
RPSA	758.8	779.5	669	2009.8	1218.9	1440.5	1.08089	0.0260948
A2ML1	18.7	39	23.1	57.1	59.4	54.4	1.08073	0.0090197
MCM3	121.5	141.5	126.7	328.8	205.8	289.2	1.07993	0.0169836
CLIC1	728	670.9	566.7	1785.4	943.9	1420.3	1.078	0.0426614
RPL23	526.9	645	504.3	1448.9	815.3	1274.3	1.07794	0.0328634
KIF5B	59.3	79.5	66.5	164	115.4	153.8	1.0773	0.00885365
XPNPEP1	28.5	31.7	27.4	65.3	53.6	65.9	1.07696	0.00152863
TSPO	174.4	207.6	177.7	487.3	310.7	382.1	1.07618	0.0168304
GNAI2	28.6	29.1	28.1	62.3	54.2	64.4	1.07614	0.000530431
PTBP1	1008.6	1159.1	948.2	2435.9	1665.4	2465.1	1.07545	0.0129305
TOP2B	32.2	52.8	40	96.1	69.4	97.9	1.07533	0.0137566
PRMT5	18.1	28.6	21.4	63.1	29.4	51	1.07532	0.071788
HLA-G	32.8	33.7	25.4	82.9	54.6	55.9	1.07345	0.024289
MKI67IP; NIFK	51.1	69.1	57.9	124.2	108.3	142.3	1.07343	0.00415989
RAP1B	337.4	405.7	410.9	1002.5	652.7	772.8	1.07313	0.0157028
HSD17B10	374.2	460.8	363.5	899.2	713.5	908.4	1.07282	0.00334643
PSME3	366.8	381.4	263	869.1	536.4	720.8	1.07228	0.0227204
EIF3D	260.8	283.6	248.1	629.6	444.5	591.9	1.07191	0.00712726
SRPRB	45.2	66.2	51.1	133.7	89.7	118.2	1.07187	0.0140503
RAB18	90.3	127.8	81.7	251.3	177.9	200.9	1.07158	0.013125
VDAC3	665.5	738.4	632.6	1767.2	1093.7	1418.9	1.07145	0.0191598
ACSL3	126.9	144	117	300.9	235.2	279	1.07129	0.00240884
COPS8	17.3	12.9	14.2	39	24.6	29.6	1.06977	0.0211727
H2AFY	526.7	705.8	553	1620.9	1036.9	1090.1	1.06975	0.0282743
RPL7L1	56.3	71	66.6	161.7	113.3	131.7	1.06865	0.00861646
RAB5C	96.3	98.2	91.9	233	160	207.3	1.06765	0.0081855
RPL10	368	401.8	372.2	1021.8	674.1	697.2	1.06732	0.020859
RAB5B	37	35.6	36.3	91.6	70.4	66.2	1.06729	0.00721979
IQGAP2	135.1	127.6	101.5	313.7	190.9	258.4	1.06695	0.0227837
DHX15	172.7	187.2	160.9	434.7	278	377.5	1.06579	0.0149784
LARS	271.1	306.2	243.2	654.8	454.8	607.8	1.06565	0.00903487
SEPT9	113.6	128.5	117.3	302.4	206	243.7	1.06533	0.00996555
RAD50	28	24.5	21.7	82.7	30.6	41.9	1.06464	0.165292
GTF2I	396.9	433.7	419.6	1030.6	756.3	827.3	1.06421	0.00538081
PDHB	324.5	397.6	312.1	843.3	619.8	698.8	1.06378	0.00600741
NSUN2	128.3	154.2	115.8	303.2	243.7	285.2	1.0629	0.00230415
LOC102288414; C11orf98	71	90	70.8	179.8	159.4	144.9	1.06242	0.00215421
RPS15	81.7	130.7	77.1	240.6	148.1	215.9	1.06242	0.032039
EIF2S3	520.5	566.5	430.9	1234.9	787.1	1146.7	1.06181	0.0181756
RANBP2	128.1	150.4	139	350.1	245.1	275.4	1.06023	0.00903208
RPS19	508.8	537	501.1	1400.1	724.2	1093.9	1.05687	0.0465554
NOP56	123.7	134.4	124.1	287.9	241.1	266.1	1.05681	0.000594821
STOML2	61.8	61.4	53.7	134.5	119.8	113.5	1.05599	0.00070873
SFT2D2	25.3	32.1	27.8	67.2	50.3	59.4	1.05401	0.00439956
LRRC47	124.4	125.1	128.6	277.7	257	250.3	1.05392	8.39857e-05
IARS	236.6	263.6	225.1	565.1	410	530.6	1.05378	0.00578139
RPL14	372.7	496.4	438.8	1195.4	738.8	780.5	1.05354	0.0353602
PGAM5	79.9	80.8	74.4	179.8	144.4	163.7	1.05331	0.00127361
COX2	141.9	139.2	131.5	343.5	219.6	292.9	1.05287	0.0149254
TM9SF4	21.5	20.5	24.2	52.2	37	48	1.05138	0.00711234
MRPL13	98.9	106	86.6	221.4	191.4	191.3	1.05129	0.000824629
PTRH2	59.6	62.4	51.3	126.7	114.7	117.7	1.05111	0.000227398
GCN1L1; GCN1	144.4	159.8	128	324.8	244.6	325.9	1.05067	0.00558891
BCAP31	298.5	407.1	319.1	819.2	600.4	701	1.04927	0.00692607
ACTL6A	72	87.5	66.4	182.6	131.6	153	1.04836	0.00747305
CDC42	142	163.7	141.1	377.5	229.9	316.5	1.04811	0.0215842
ITGAV	15.4	13	17.4	38.5	26.3	29.9	1.04802	0.0131673
PRPF6	130.5	165.8	125.6	307.9	251.9	312.1	1.04726	0.00293379
EIF3A	405.8	520.3	417.7	1059.9	744	972.9	1.0471	0.00910117
TOMM40	173.4	195.2	178.7	426.8	324	379.5	1.0463	0.00308311
PSMC2	550.3	608.3	512.3	1307.5	1006.3	1135.8	1.0458	0.00293426
PGAM1; LOC643576	282.4	281	210.9	655.5	389.9	551.5	1.04431	0.0274347
ABCF2	29.2	26.3	23.2	60.2	42.4	59.7	1.04423	0.0102904
ISOC1	77	77.5	63.8	182	127	141.1	1.04393	0.0106544
MCTS1	106	129.1	109.5	280	176.6	253.9	1.04391	0.0186584
ILK	23.4	24.8	18.5	57.5	35.8	44.2	1.04367	0.0232519
TARS	320.1	350.1	279	752.3	508.3	694.3	1.04231	0.0118166
MRPL39	24.7	21.8	29.4	61.4	48.5	46.2	1.0403	0.00689298
ILF3	913.6	1231.4	951.9	2384.7	1741.7	2239.3	1.03949	0.00761442
MOGS	115.2	144.7	117.8	296.2	215.3	264.7	1.03919	0.00635099
XPO5	19	17.4	18.8	36	29.5	47.9	1.03868	0.0230557
DDX5	2149.4	2522.9	1975	5079	4151.1	4409.1	1.03692	0.00189492
CDC5L	66.1	78.5	74.5	172	130.4	146.2	1.03384	0.00378586
P4HA2	46.8	51.1	41.3	100.5	89.6	94.9	1.0338	0.000329525
SLC30A1	57.9	93	48.8	178.6	128.4	101.8	1.03356	0.0566153
ERO1L; ERO1A	45.4	54.7	46.3	106.5	92.9	100.2	1.03312	0.000486651
MAGED2	64.5	66.2	62.2	167.3	109	118.2	1.03217	0.0207274
YARS	227.9	228.4	186.7	500	339.2	475.3	1.03162	0.0124928
C1QBP	554.6	610.7	490.4	1433.7	970.8	975.4	1.02954	0.0217546
CDK4	31.6	45.5	26.6	76.1	59.6	75.9	1.02892	0.0102367
RBM28	99.3	121.2	123.8	278.4	191.4	232.4	1.02822	0.0105314
DDX19B	47.4	40.1	38.1	93.7	68	94.2	1.02674	0.00882527
GOT1	164.8	181.9	146.5	398.6	262.9	342.9	1.02609	0.0138277
DYNC1H1	774.6	858.5	680.8	1807.9	1243.6	1659.4	1.02568	0.0106039
PSMD5	81.4	111.2	78.9	222.8	149.7	180.2	1.02554	0.016517
CYB5R3	391.7	402.1	345	901.8	649.4	766.4	1.02512	0.00634717
DNMT1	84.8	83	77	174.3	135.6	188	1.02425	0.00601609
PPP2R5D	36.3	35.9	26.8	78.1	53.2	70	1.02385	0.0128187
PHGDH	258.2	236.1	210.9	586	362.3	485.5	1.02374	0.0213271
PPME1	79.3	80.8	67.2	190.2	113.9	157.4	1.02173	0.0256406
CTNNB1	27.4	28.4	31.7	67.4	50.4	59.7	1.02046	0.00412525
POF1B	40.6	52.4	39.3	107.1	83.5	77.6	1.0195	0.0103204
WDR11	312	314.4	249.6	814	369.2	590.8	1.018	0.0829362
TOP1	650.4	710.9	698.3	1557.4	1166.1	1447.1	1.01789	0.00396285
ESYT1	12	17.3	19	36.5	30.9	30.4	1.01781	0.00456779
PPAN; PPAN-P2RY11	44	46.4	41	122	68.7	75.1	1.01638	0.05669
PTBP2	265.1	332.4	268.8	654.7	475.1	620.5	1.01466	0.00762618
VPS26A	24.7	30	24.8	65.5	45	50.1	1.01445	0.0134744
RPS23	321.6	365.4	327	849.2	491.8	707.1	1.01423	0.0302425
EXOSC10	49.8	62.7	46.2	121.2	107.3	92	1.01402	0.00533202
CHAMP1	29.2	30.6	27.4	68.4	44	63.7	1.01399	0.017036
HLA-A	56.4	68.6	52.5	153.1	93.5	111.8	1.01375	0.0299791
EIF3F	146.5	148.8	124.5	323	241.7	282.8	1.01351	0.00448273
SMC3	56.8	68.7	57.2	140.6	104.9	123.1	1.01258	0.00491852
VARS; VARS2	188.8	189.9	168.3	428.6	268.9	405.5	1.01182	0.021152
EPRS	492.2	576.9	458.3	1206.8	783.6	1088.5	1.01134	0.0168078
SRSF5	30.6	35.5	22.8	71.7	48.6	58.8	1.01051	0.017013
PITHD1	15.8	17.5	21.9	48	33.2	30	1.01042	0.0329205
RNPEP	39.3	34.5	27.9	70.7	57.5	76.6	1.0099	0.00628422
ANAPC7	45.3	50.4	47.5	102.3	88.2	97.8	1.00954	0.000393573
ETF1	215.3	233.9	181.3	499.3	350.8	419.1	1.00935	0.00952172
DTYMK	78.5	115.3	76	208.7	154.3	180	1.00906	0.010764
SKIV2L2	15.7	19.2	14.8	37.7	28.9	33.4	1.00868	0.00429813
NFIB	21.6	20.4	20.6	44.5	33	48.4	1.00804	0.010418
NUP54	27.6	40.4	34.5	83.7	58.6	63.8	1.00772	0.0152908
PARP1	1416.1	1615.4	1331.4	3320.3	2167.9	3267.7	1.00497	0.0190451
ALDH3A2	50.9	62.7	43.9	111.6	93.2	110.9	1.0032	0.00293222
GALNT2	206.6	270.2	218.8	549.2	399.6	445.3	1.003	0.00855783
MARS	44.6	47.7	39.8	98.7	67.4	98.5	1.00218	0.0142985
ADH5	236.6	227	184.7	557.6	297.3	443.5	1.002	0.0481083
TSPAN3	57.5	66.6	44.5	120.7	103.2	113.7	1.00171	0.0023349
DNAJA2	71.7	90.2	72.4	194.6	121.8	152.7	1.00154	0.0234551
AASDHPPT	51.3	29.9	28.8	78.8	54.8	86.6	1.00131	0.0380843
SPCS2	65	77.5	77.5	174.4	127.3	138.4	1.00033	0.00774705
TMEM165	17.7	22.7	21.3	42.4	35.6	45.4	1	0.00322481
KPNA2	349.8	411.2	326.1	786.8	649.4	737.7	0.999801	0.00159063
ARPC2	47.1	54.5	46.6	119.2	77.8	99.3	0.999513	0.015623
AKR1B1	174.6	174.4	155.3	390.4	267.3	349.7	0.998283	0.0103331
SCCPDH	175.7	193.4	161.3	419.7	299.7	340	0.998095	0.0084219
PDE3A	17.4	21.3	25	47.6	34.5	45	0.996599	0.00981933
ACO2	383.1	430.6	328.1	863.8	676.9	735.6	0.995381	0.00379292
CISD2	36.9	46.4	38	94.7	69.8	77.3	0.995235	0.00725709
PTBP3	14.3	12.7	13.8	28.8	24.2	28.3	0.994686	0.000914806
LBR	62.4	73.9	88.1	170.2	121.1	155.7	0.994202	0.0105143
PSMD11	49.1	53	35.9	118.2	71.7	84.9	0.993714	0.0366758
TXNRD1	427.8	483.9	405.8	1067.6	651.3	904.1	0.993415	0.0242486
SEC31A	399.8	459.9	375	929.6	688.1	839.6	0.992913	0.0055224
RAB32	91	108.9	91.8	238.2	142.9	199.3	0.992562	0.0271876
SLC16A1	178.9	278.1	228	535.8	400.9	425.8	0.99208	0.010965
PSMA2	309	327.8	275.6	728.9	503.2	582.2	0.991675	0.0114218
SF3A1	174.2	217.5	192.1	460.9	331.9	366.7	0.989957	0.00907101
CTPS1	460.4	469.4	383.6	1052.9	643.3	911.9	0.989693	0.0248193
ABCF1	101	113.7	95.9	253.6	145.3	217.8	0.989511	0.0341964
SSR3	60.3	78.4	53	146.2	108.2	126.2	0.989425	0.00912502
COPA	273.2	296	261.8	614.9	442.1	592.6	0.989196	0.00779375
DDI2; RSC1A1	15.6	21.1	19.4	34.1	41.8	35.4	0.988381	0.00308914
TECR	80.7	92.3	86.4	190.1	169.8	154.7	0.988273	0.00139892
UGP2	250.9	276.8	230.5	592	412.4	498.2	0.986811	0.00979012
RDX	43.6	38.2	47	103.8	74.7	76.7	0.986496	0.0123382
SEC11A	46.9	42.2	38.9	90.8	64.3	98.5	0.986411	0.0169008
NFIL3	104.7	96.6	91.5	217.4	137.5	225.1	0.986137	0.0276142
IPO5	396.3	475.2	341.5	969	545.2	888.2	0.985897	0.0430638
HLA-C	327.3	434.6	368.1	878.9	636.3	722.7	0.985823	0.00890107
ACLY	1746.7	1888.6	1529.5	4049.8	2538.6	3639.7	0.985754	0.0218801
RPL37	220.3	217.4	233.8	522	346.6	460.8	0.985316	0.013198
MAT2A	297.6	318.3	271.4	705.5	440.8	610.2	0.98521	0.0210758
ARF3	873.8	853.5	760.1	2056.8	1104.6	1762.1	0.985046	0.0457848
FASN	1096.5	1128.6	968.2	2349.7	1595.7	2373.1	0.984534	0.0160373
EEF1G	1298.5	1380.1	1193.4	3068	1854	2734	0.983512	0.0261624
EMD	219.2	331.2	250.9	631.6	436.9	514.2	0.981973	0.0166032
RPL29	272.3	265.8	299.5	684.3	448.8	520.5	0.981277	0.0181373
RPS24	369	488.6	401.1	1111.9	632.3	740.1	0.980905	0.0524014
EIF4G1	390	445.5	372.7	869.2	615	900.1	0.980706	0.0135055
ALDOC	65.5	71.5	66.4	135.2	127.5	137.9	0.977843	5.48552e-05
PRPS2	12.3	18.2	13.1	29.1	20.4	36.3	0.97665	0.0468998
TMEM33	33.4	42.8	48.3	106.7	62.1	76.1	0.976047	0.044393
RAB6A	54.2	79	52.5	136.8	105.3	123.1	0.975713	0.00875708
RAVER1	64.9	75.9	55.7	138.1	129.6	118.5	0.974819	0.00148177
ACAT2	67	76.3	68.7	180.6	97.4	138.3	0.973559	0.0480527
ANXA2	3727.1	3909.2	2933.3	8552	5668.4	6524.1	0.972808	0.0200603
TUBB4B	4266.6	4342.7	3791	9930.5	5554.3	8829.2	0.971412	0.0400992
PAICS	693.8	719.3	620.5	1502.9	1074.4	1408.8	0.970942	0.00815662
VAPB	78.6	104.6	86.1	211.5	137.3	178.3	0.968862	0.0196427
RALY	177.6	242.8	175	454.2	336.4	374.4	0.968399	0.00996166
PSMC3	278.9	308	268.3	640.9	465.2	566.9	0.968104	0.00645923
CSNK2A2	103.7	101.4	85.2	204.2	170.7	192.5	0.966822	0.0012666
SLC1A5	39	41.3	34.5	88	62.6	73.7	0.966307	0.00870382
CHD4	134.4	152.7	137.9	317.1	232.6	280.5	0.965996	0.00576444
DHX9	1723.5	2133	1784.8	4016.6	3156.9	3843.2	0.965593	0.00356701
MYH9	2530.2	2973	2588.5	5826.8	3930.1	6041.2	0.965236	0.0199514
RAB10	1068.6	1178.1	979.7	2589.9	1599	2109.2	0.964991	0.0246928
CCT5	1128.4	1300.8	1011.8	2862.4	1722.1	2128.9	0.964216	0.0338417
ARL8B	76.2	88.9	76.6	167.8	145.3	158.4	0.96404	0.000585717
PBK	152.8	170.1	162.1	372.2	262.7	311	0.963703	0.00871262
PFKP	231	236.2	206.9	509.1	357.6	447.6	0.96326	0.00895801
PSMD1	64.2	82.8	58.9	147.9	113.7	139.7	0.962737	0.00665704
HYOU1	395.2	486	382.6	975.5	691.9	793.9	0.961652	0.010991
IGF2BP1	70.2	63.2	48.9	127.9	95.6	131.5	0.961504	0.011504
AARS	248.7	280.4	238.1	594.6	402.8	496.4	0.961312	0.013021
CCT7	909.5	1026.5	859.7	2127	1401.9	1910.7	0.960291	0.0161807
RPN1	798.8	962.7	834.5	1880.7	1475	1693.8	0.95985	0.00302329
KIAA0020; PUM3	55.5	72.6	57.3	129.2	107.2	124.2	0.959758	0.00244354
ACTR3	177.5	159.3	160.6	344.8	313.9	307.3	0.957617	0.000271727
TOMM70A; TOMM70	217.8	248.9	213.5	499.6	360.6	460.3	0.957053	0.00758993
EIF3E	38	41.4	36.9	79.6	60.3	85.7	0.955916	0.00940246
MYO1C	123.6	161.1	128.9	298.1	239.4	264.7	0.955726	0.00329431
RRP9	29.9	29	20	54	42.2	56.8	0.955434	0.0107455
LAP3	221.8	246	225.4	520	387	435.6	0.953686	0.00543715
NAA50	89.7	114.3	84.9	210.1	145.9	203.5	0.953568	0.0156122
DKC1	112.9	162.5	122.2	325.6	210.8	233.6	0.953541	0.0315122
EFTUD2	338	357.3	317.7	737	549.5	675.1	0.953397	0.00494939
TLN1	219.9	247.8	189.7	488.3	337.6	447	0.953276	0.0128946
RP2	22.5	21.8	24.9	61.6	37.7	34.6	0.952312	0.0658433
RARS	307.1	327.7	251.7	689.4	450.9	574.9	0.952184	0.0189466
SLC39A14	14.7	14	14.1	34.5	21.7	26.6	0.95202	0.0233816
DHCR24	74.6	66.6	68	145.4	123.4	135.7	0.951257	0.000675329
ALDH2	24.4	32.5	24.1	56.3	44.5	55.8	0.95109	0.00599389
RPL37A	178.8	262.3	184.3	509.6	313.4	386	0.950963	0.0371806
ESD	40.1	46.4	34.1	100.6	49.8	82.7	0.950719	0.0703009
HPRT1	45.3	55.3	39.6	110.1	63.3	97.5	0.950274	0.0415266
NEDD8	64.3	71.5	65.1	155.2	89.1	143.8	0.949951	0.038408
DDX3X	597.3	654.5	564	1367.4	1035.2	1101.7	0.948521	0.00581848
DPM1	45.4	60.8	46.3	107.8	92.5	93.9	0.947988	0.00249074
MRTO4	88	94.7	71.1	203.4	114.8	171	0.946732	0.0429892
ANXA5	830.2	803.9	613.1	1783.2	962.7	1585.5	0.946705	0.0536295
AKR1A1	26.2	24.5	24.1	52.3	41.3	50.5	0.94596	0.0026356
AP2A1	147.8	180.2	151.8	345.6	264.3	313.2	0.944054	0.00456008
EIF4A3	423.7	470.9	376	927.3	758.6	758.3	0.943852	0.00334225
TMED2	152	167.4	154.5	345	243.9	322.7	0.943818	0.00930115
UPF1	100.3	97.8	103.6	221.2	150.5	208.4	0.943187	0.0131152
TMCO1	49.9	68.4	59.9	132.8	88.3	121	0.940921	0.0189579
PRPSAP1	67.8	86.2	65.5	159.1	123.2	139	0.940627	0.00540818
POR	134.9	169.7	142.2	327.7	252.6	277.1	0.940339	0.00505039
PTGES2	88.6	88.8	72.7	195.8	136.5	147.1	0.938725	0.0158869
STK24	34	39	33.7	69.4	58.4	76.7	0.938541	0.00430633
LARP1	246.5	295.9	242.2	565.7	450.3	487.4	0.9382	0.00327484
EIF2A	121.1	143.6	115.4	293.2	200.9	234.2	0.938154	0.0148842
CSE1L	523.4	550.3	444	1139.8	677	1089.7	0.937396	0.0367554
VCL	684	825.7	608.4	1650.7	1047.4	1357.7	0.937216	0.0252902
TRIP13	272.6	298.8	267.9	645.6	416.4	545.1	0.937201	0.0188019
SAR1B	35	32.6	30.9	85.4	44.5	58.5	0.935603	0.0678577
YWHAH	19.9	19.2	10.1	44.4	21.7	28	0.935536	0.115495
U2SURP	53.6	76.3	51.7	124	105.7	117.4	0.934587	0.00444872
TMEM9	22.6	24	24.9	50.8	45.9	39.9	0.933942	0.00253285
UFL1	23.7	20.2	22.4	41.2	30.3	55	0.932057	0.0498389
HSD17B4	36.3	39.3	45	88.7	62.7	78.7	0.932031	0.0102756
RCC2	136.3	181.2	127.8	327.9	208.5	313.1	0.931836	0.0304764
GSTK1	24.1	36.1	25.1	58.1	43.3	60.9	0.928045	0.0184019
ATP1A1	617.9	642.3	536.2	1340.5	935.2	1142.1	0.927959	0.0112067
MSN	2120	2285.3	1828.5	4719.7	3120.7	4018.2	0.92775	0.017647
UBA1	992.2	1100	899.4	2273.3	1513.8	1903.7	0.927714	0.0165807
RANGAP1	69.4	97	65.2	179.8	132.8	127.9	0.927507	0.0226651
PSMA7	810.3	845.4	661.7	1742.5	1173.4	1490.8	0.927192	0.0160998
PGP	40.6	44.4	33.7	80.9	66.5	78.2	0.926447	0.00276362
CCT6A	1861.7	2077.8	1644.6	4254.9	2891.3	3461.8	0.925756	0.0156259
PGK1	2670.6	2651.2	2103.4	5904.7	3484.6	4715.8	0.925715	0.0369376
KPNB1	743.5	826.3	672.6	1681.5	1194.4	1383.3	0.925539	0.0106214
UQCR10	54.1	65.2	55.8	129	99.1	104.4	0.925175	0.00595034
SYNCRIP	1670.2	2356.6	1734.1	4027	2897.4	4012.7	0.924864	0.0164008
COPS7A	35.8	39.8	28.8	80.4	52.2	65.6	0.924835	0.0233525
RCC1	226.9	281.5	230.7	516.2	450.8	435.7	0.924365	0.00187975
PWP2; LOC102724159	19.7	25.8	12.4	43	36.3	30.5	0.923243	0.0308859
YWHAZ	994.3	894.7	722.9	2212.8	1025	1713.3	0.922649	0.091955
IPO9	42.4	42.3	37.4	91.7	56.2	83.5	0.922326	0.028418
EEF2	5087.9	5482.1	4436.6	11132.6	6543.4	10750	0.921614	0.0407662
RPL30	191	235.9	215.5	510.4	290.4	415.6	0.921074	0.0422741
TMED9	109.1	141.4	106.5	273.5	206.9	195.2	0.920245	0.0167322
SMU1	57.8	63	57.4	135	92.7	109.4	0.919679	0.0130492
ACTC1	647.7	722.6	589	1562.6	1000.6	1142.1	0.919252	0.0282668
ATP2A2	380.4	431.4	351.9	878.7	604.7	716.6	0.918784	0.0140484
IDE	59.4	61	55.7	125.1	91.9	115.9	0.918694	0.00644413
FLOT1	63.6	74.4	60.7	154.3	104.9	116	0.917068	0.0193101
VCP	1398.6	1632.3	1336.8	3267.3	2217.2	2760.1	0.916576	0.0150232
TOP2A	489.6	684.4	484.8	1157.1	890.7	1081.4	0.915654	0.00890752
SLC3A2	1302.4	1510.6	1206.1	3071.3	2110.2	2399.8	0.915573	0.0164299
CAPZB	104.2	114.5	93.8	222.1	161.3	206	0.915391	0.0085142
RPN2	66.4	76.8	63.3	160.3	111	117.9	0.91437	0.018785
BCLAF1	138.7	176	153	317.8	273.3	289.7	0.913231	0.00124507
KTN1	225	281.6	225	545.5	404.8	425.9	0.911563	0.010784
GNB2L1; RACK1	977.6	1103.3	875.9	2274.9	1413.9	1869.7	0.910659	0.0280104
TGM6	47.9	45.5	48.5	112.6	51.8	102.2	0.909802	0.0914923
ALDOA	2289.5	2246.3	1776.7	4636.4	3029	4184.8	0.908628	0.0218114
CCT4	2188.7	2384.7	1957.8	4776.9	3350.3	4133.4	0.90861	0.0113702
DDOST	120.3	159.4	149.6	303.1	228	274.6	0.908257	0.00722685
H2AFV	389.5	470.6	395	886.1	679.1	789.8	0.907925	0.00493903
SPR	47.7	46.9	46.2	84.2	81	98.8	0.906891	0.00171432
RPP30	19.2	23.4	22	41.2	35.3	44.6	0.906593	0.0032237
HBS1L	50.7	60.9	49.8	118.2	81.3	103	0.906295	0.014049
APEX1	172.5	203.8	160.3	390	255.3	359.8	0.90542	0.021821
RER1	57.5	65.7	75	141.3	94.1	135.7	0.904851	0.0214745
SRP72	31.6	39.3	26.9	71.4	46.9	64.7	0.903937	0.0252955
DIAPH1	36.8	56.8	38.8	89.1	61.1	97.4	0.903108	0.0389315
SURF6	57.7	73.5	63.8	141.5	123.2	99.8	0.902445	0.0119232
SLC25A24	153.7	210.4	162.7	407.1	282.9	294.7	0.902429	0.0243646
LCK	118.1	124.7	94.7	240.6	175.6	214.3	0.901609	0.0095871
TMED1	12.9	18	11.1	26.8	24.3	27.3	0.900464	0.00586037
DDX24	59.8	81.6	63.8	150.9	97.4	134.7	0.900314	0.026148
RAB2A	120.7	130.8	130.1	289.5	181.2	241.1	0.899411	0.0250052
ACTR1A	121.2	120.1	97.4	260.1	173.2	198.3	0.899003	0.0223309
ATP5G1	187.6	277.7	191.7	503.3	314.5	406.9	0.898463	0.037797
PLOD3	68.2	82.7	72	159.4	128.3	127.7	0.898105	0.0047962
CKAP5	10.3	16	14.7	27.1	23.5	25.8	0.897949	0.00428515
SERPINH1	1283.4	1396.6	1144.5	2837.5	2016.2	2272.8	0.897923	0.0122025
PNP	448.8	496.9	389.3	996.6	666.2	824.6	0.897799	0.0186524
HNRNPM	1682.2	1986.4	1648.2	3930.6	2884.9	3088.9	0.897511	0.0105814
SF3B1	640.9	746	633.5	1406.2	1017	1340.5	0.897511	0.0098471
ILF2	519.9	634.6	495.4	1270	860	942.4	0.896987	0.023118
CLTC	1462.3	1471.7	1266.1	3016.7	1928.2	2869.3	0.895675	0.0256493
TALDO1	671.3	713.2	548.2	1460.6	932.8	1200.9	0.895093	0.0258871
NAT10	76.4	95	78	183.2	125.2	155.3	0.89473	0.0158754
ANXA4	105.3	135.9	103.9	269.1	145.8	226.6	0.894435	0.0584945
MKI67	185.1	233.9	209.3	416.4	347.4	403.8	0.894021	0.002124
COPS3	15	18.9	16.8	36.7	24.5	33	0.893741	0.0185761
ZC3HAV1	26.6	38.6	28.1	63.3	50	59.9	0.89249	0.00834373
GARS	38.2	48	42.4	92.5	69.2	77	0.892308	0.00775524
MLEC	40.7	47.4	40.2	90.2	67.3	80.6	0.892046	0.00649948
RPL22	248.9	320.4	244	629.3	379.8	500.2	0.89202	0.0381584
PLEC	2140.8	2389.4	1969.8	4609.1	3415.5	4037.5	0.891969	0.00712155
PTRF; CAVIN1	18.4	33.6	22.8	48.3	40.4	50.1	0.891897	0.0169102
DHCR7	71.8	94.5	73.1	185.5	120.7	137.7	0.890812	0.0303398
SF3B2	626.5	804.6	651.5	1495.3	1037.6	1327.8	0.890477	0.0149448
PSMD6	34.2	43.4	38.3	80.6	60.8	73.3	0.889442	0.00662987
PLS3	243.6	238.8	197.5	485.5	365.8	406.8	0.887852	0.00715228
NCEH1	28.9	30.8	31.8	59.5	52.4	57.3	0.886886	0.000333283
RUVBL1	366.5	428.8	336.3	818.6	593.5	679.9	0.886519	0.0107457
DDX23	61.6	79.2	53.5	141	97.5	120.6	0.8861	0.0200754
RAB1B	19.3	23.1	12.2	39.2	30.2	31.5	0.885953	0.0221894
SND1	722.5	806.6	668.7	1544.3	1085	1426.1	0.883784	0.0124738
DDX1	102.8	109.1	75.7	182.8	147.3	200.5	0.883561	0.0123314
NOP58	50.9	62.6	50.6	123.1	78.5	101	0.882837	0.0265852
RRS1	41.5	73.7	69	159.2	100.8	79.6	0.882563	0.115422
DPYSL2	31.5	25.8	27.1	62.2	41.6	51.8	0.882527	0.0185703
SPTBN1	733.6	799.1	711.2	1587.2	1101.4	1447.8	0.882367	0.0126757
RAB11A	254.1	271.7	220.6	542.1	373.7	459.4	0.881621	0.0146119
RBM25	139.6	148.1	125.8	279.1	223.9	258.7	0.881336	0.00261096
PGD	341.5	395.2	316.2	772.7	493.5	672	0.880349	0.0254403
LDHB	1972.6	1906.1	1604.7	4304	2233.4	3555.1	0.880141	0.0671303
TM9SF3	54.7	71.3	63	129.8	112.8	105.2	0.879872	0.00370292
PSMC5	82.5	94	71.5	184.2	125.4	146.5	0.87901	0.0195499
PDCD6IP	186.4	219.5	149.1	407.3	280	333.2	0.878717	0.0211693
RRP1	33.2	45.9	37.6	85.4	70.5	58.4	0.876827	0.0197601
PYGB	31.9	28.7	23.9	62.3	37.1	55.7	0.876175	0.0407007
GSPT1	190.6	248.8	188.8	469.1	318.9	364.3	0.875221	0.0229353
YWHAQ	332.3	318.8	278.9	725.8	414.7	563.6	0.873707	0.0474576
LYAR	72.7	91.9	78.2	182.1	126.8	135.8	0.873064	0.0203505
PPIB	1297.2	1584.1	1223	3012	2002.9	2501.4	0.872886	0.0217319
EPB41L3	70.9	102.5	63.8	163.2	107.1	163.9	0.872256	0.0419801
UBA52	2561	3121.7	2462	6523.6	3268.2	5114.8	0.872018	0.0796881
TKT	1884.4	1906.6	1523.4	3791.8	2433.2	3499.9	0.871777	0.0270366
PAFAH1B1	103.9	110.8	84.6	202.4	155.3	189.8	0.871267	0.00681854
NAMPT	210.8	193.6	167.2	402	295.7	347.7	0.870977	0.00892908
KYNU	110.2	133	119.3	258.1	190.3	214.2	0.870157	0.00878008
MARC1	46.5	52.8	47	104	76.8	86.6	0.87007	0.00793562
IDH3A	145	162.2	131.6	331.2	222.7	247.5	0.868959	0.0236882
ACTR2	129.3	178.7	138.4	318.3	214.6	282.1	0.868463	0.0224121
DDX56	80.7	102.4	89.4	178.4	156.3	162.8	0.86844	0.00118049
CD81	14.2	19.3	16.9	43.6	23.2	25.2	0.86821	0.105677
LMAN1	26.1	36.7	20.4	52.6	47.8	51.4	0.867516	0.0101555
PDS5A	17.3	27.3	18	34.9	36.2	43	0.866064	0.0136813
ANXA1	418.3	328.4	277.1	696.3	503.1	666.6	0.866015	0.0182667
SNRNP200	351.8	410.8	344.2	758	552.4	705.8	0.865244	0.00966297
HSPH1	417.3	469.2	382.1	912.7	641	756.3	0.864656	0.0137211
SNRPD2	39.8	47.9	41.7	95.2	61	79.3	0.863889	0.0254793
SMARCC1	150.4	207.7	147.5	354.6	272	293.4	0.863637	0.0119193
HMGCS1	170.4	172.4	142.7	388.7	199.4	295	0.863106	0.075266
DAP3	26.6	42.7	27.9	69.7	50.9	56	0.861457	0.0255806
RAB1A	523.2	604.7	506.7	1262.2	771.6	935.4	0.861137	0.0392001
PDIA6	349.1	385.8	303.3	752.9	545	586.5	0.860021	0.0141827
DDX17	405.8	515.8	367.4	883	704.7	751.7	0.859886	0.00727687
COPB1	130	126.3	120.8	262.6	177.5	244.2	0.859682	0.0169587
ERP44	70.9	81.4	68.7	145.1	128.2	127.5	0.858836	0.00100028
FLNA	5604.7	5860.2	4939.4	12065.8	7384.6	10279.6	0.857845	0.0331303
CDK1	275.5	289.7	229.3	559.3	438	442.5	0.857749	0.00791125
IPO7	158.3	179.3	136.3	330.4	212.5	315.8	0.857572	0.0305552
SRRM1	106.8	119.1	116.4	258.5	175.4	186.1	0.857007	0.0246521
HEATR1	60.4	66.1	48.1	121.8	92.9	101.5	0.856784	0.009431
UBTF	36.2	36.7	33.3	71.8	54.3	66.1	0.855825	0.00551037
C7orf55-LUC7L2; C7orf55; FMC1	216.1	254.4	246.6	543.2	338.7	415.1	0.854932	0.0335471
CRTAP	49.3	54.1	51.2	102.9	91	85.5	0.853792	0.00144504
EIF2S1	410.7	426.5	351.3	874.4	608.2	664.9	0.853516	0.0191088
NOP9	10.8	22.6	8.4	35.4	22.1	17.9	0.851062	0.177949
PSMC6	159.3	156	123.4	316.2	215.3	259.8	0.85099	0.0199883
ACTN4	2630.7	2903.7	2390.3	5623.4	3954	4712	0.850517	0.0136712
PSMB1	295.9	337.3	268.3	634.7	455	535.4	0.850129	0.0123497
ATL3	88.1	86.6	82.5	185	121.1	157.3	0.849367	0.0208341
HNRNPR	650.3	940.2	758.2	1588.6	1213.3	1429.4	0.849239	0.0103814
TMED7; TMED7-TICAM2	24.7	30.1	23.3	52.3	39.7	48.6	0.848202	0.00820275
ACTB	7649.8	7989.2	6607.2	16769.9	10739.3	12526.3	0.847721	0.0319886
COMT	67.8	85	59.2	160.9	97.7	122.9	0.847619	0.0467217
SSRP1	346.3	405.4	351.8	792.3	531.7	661.7	0.847561	0.01924
SEPT2	223.9	260.2	209.8	497.6	325.1	424.9	0.846356	0.0241139
HSPA4L	118.2	138.8	114.8	271.1	173.6	223.5	0.845753	0.0274868
HNRNPUL1	69.6	92.8	82.1	158.8	137.9	142.7	0.8457	0.00213311
GAPDH	5479.6	5830.3	4628	11091	7102.1	10442.8	0.845363	0.0302043
THRAP3	131.5	177.2	144.4	304.3	239	270.4	0.844667	0.00665232
PAPSS2	21.5	25.7	15.4	40.9	34.5	37	0.844407	0.00922332
EIF5	405.6	415.1	381.3	878.9	555.3	723.5	0.844057	0.027537
TRMT1	37.7	55.8	36.8	88.1	55.6	90.2	0.844055	0.0541629
CAP1	498.2	564.7	460	1106.8	694.4	932.1	0.843823	0.030774
POLR2B	99.4	134.3	95.4	220.8	167.2	202.4	0.843167	0.0121031
GPI	1408	1380.2	1195.8	2973.3	1669	2499.7	0.84211	0.0529699
DLAT	216.1	247.4	197.2	462.4	339.4	381.2	0.840383	0.0110892
GSTP1	1285.6	1232.6	1074.7	2791.1	1505.7	2135	0.840074	0.0657972
HSPA4	663.8	725.2	606.1	1374.7	930.8	1265.9	0.840029	0.0189511
LUC7L3	121.8	117.9	112.8	249.1	164.7	217.2	0.840017	0.0199129
NOMO2	19.4	18	16.9	42.4	20.4	34.3	0.838519	0.0919441
HSP90B1	2722	3161.2	2555.3	6269.3	4208.7	4607.2	0.838075	0.0279043
ANKHD1; ANKHD1-EIF4EBP3	15.7	14.3	15.4	31.5	20.6	29	0.83701	0.0231669
RAB5A	52.8	53.3	49.8	93.2	79.8	105.4	0.836538	0.00545577
PAK1IP1	47.2	68.4	58	120.3	90.5	99.2	0.836501	0.0134091
PPP2R1A	141	177.4	130	326.6	212.8	261	0.835935	0.0309832
MCM4	174.3	167.9	124.8	325.7	197.7	310.2	0.835933	0.0474823
FBL	222.9	291.6	257.1	561.1	364.1	451.7	0.835499	0.0287293
TXNDC17	76.8	57.2	46.2	134.1	92.1	95.3	0.83522	0.043755
TUFM	841.8	1293.5	794.9	2131	1474.3	1616.8	0.833631	0.0401195
EIF3CL	141	127.6	132.3	278.3	180.5	255.4	0.833086	0.0247756
PSMD14	61.4	65.7	51.3	119.2	86.6	111.9	0.832549	0.012493
FXR1	134.9	128.3	112.3	232	209	227.3	0.831683	0.000550425
NSUN5	61.6	77.3	80.4	152.2	101.6	136.4	0.831308	0.0237618
CMPK1	114.1	105.5	84.7	213.6	139.4	187.7	0.829334	0.028216
IMMT	298.4	358.5	291.8	648.3	487.6	548.4	0.828125	0.00885366
ACTN1	362.1	407.7	337.4	790.1	540.6	633.4	0.826953	0.0195188
TRIM28	1792.6	2039.9	1676.6	3980.1	2593.2	3190.6	0.825641	0.0269807
EEF1A2	635.8	736.6	580.8	1436.1	832.2	1185.9	0.822512	0.0506468
COPG1	134.1	160.1	124.1	278.9	200.2	259.7	0.820646	0.0147579
C22orf28; RTCB	93.5	99.6	87.9	180.2	140	176.1	0.820642	0.00557113
ATP5B	2255	2515.8	2073.7	4897.5	3540.9	3648.8	0.820463	0.0182939
PSMB7	413.6	448.6	351.3	854	554.2	733.7	0.819717	0.0278585
NANS	106.9	105.3	94.7	214.4	136.9	189.7	0.81786	0.0281205
RPL23A	691.1	954.7	691.5	1784.2	1003.1	1331.8	0.817486	0.0707752
ASS1	1179.7	1186.2	974.4	2422.2	1378.3	2084.4	0.81704	0.0546507
HAL	62.9	78.8	73.9	148.3	117.1	114.4	0.816883	0.00989071
XPO1	155.4	166.3	153.1	322.8	212.1	301.4	0.816701	0.0242499
PSMB2	63.3	56.7	48	132.6	77.3	86	0.816648	0.073993
LIMCH1	16.9	17.6	19.5	36	26.8	32.3	0.816486	0.00791666
IMPDH2	605.7	634.7	619.7	1338.4	847.1	1089.2	0.815983	0.0294105
SRRM2	54.2	78.4	107	78.5	261.3	82	0.815931	0.384541
GNAS	80.3	96.1	83.1	182.3	120.7	153	0.813299	0.0237683
ANXA11	35.9	39.1	33	66.2	55.7	67.8	0.812688	0.0028749
GANAB	531.5	693.6	545.4	1235.6	900.8	971.3	0.81169	0.0175693
NUP107	73.2	86.6	69.1	145.7	118.8	137	0.810683	0.00378893
CCT8	1939.8	2089.7	1786	4134.1	2696.6	3367.6	0.810354	0.026243
TFB2M	28.3	33.8	36.9	70.9	48.1	54.6	0.810267	0.0263391
SSB	476	537.4	438.8	993	653.8	895.3	0.807781	0.0256844
RECQL	143.1	167.1	123.9	305.7	194.3	259.2	0.806453	0.0352318
TFRC	1356.3	1645.8	1253.7	2902.2	1981.6	2557.8	0.806182	0.0222925
FLNB	91.4	113.3	89.6	198.5	141.6	174.3	0.805603	0.0156079
TUBB	1461.5	1676.1	1235.9	3102.7	1849.4	2690.6	0.805294	0.0491306
G3BP1	258.3	328.8	261.9	565.9	424.5	493.2	0.805266	0.0106744
GSDMA	167.3	226.2	172.6	360.9	329.7	297.6	0.803746	0.00582761
PDLIM7	229.9	256.6	223.5	468.5	321.9	448.7	0.803402	0.0199443
EPPK1	314.3	338.5	257.6	622.2	390.4	576.1	0.803274	0.0390444
PPP1CA	404.8	470.5	389.4	857	675	673.2	0.802114	0.00889755
EHD2	37.9	38.3	34.9	61.1	59	73.6	0.801965	0.00417788
UBE2N	110	115.5	104.6	226.2	134.6	214.5	0.801411	0.0476875
GFPT1	64	66.3	56.9	120.5	95.6	110	0.800734	0.00394805
FDPS	474.7	349.7	356.9	809	497.4	751.4	0.800727	0.0482785
FERMT2	166.3	201.7	154.1	345.2	226.4	337.2	0.799637	0.0344809
RPL36A	186	221.5	182.4	440.8	236.6	349.4	0.799613	0.0733328
NPLOC4	36.6	40.5	31.8	61.2	66.7	61.6	0.799194	0.000947209
CKB	1630.9	1580.1	1268.1	3092.1	2020.2	2681.3	0.799081	0.0292175
CPNE8	105	127.7	108.9	212.9	174.9	206.5	0.798883	0.00352814
THOC2	51.3	53.4	47.4	98.9	73.3	92.4	0.798793	0.00891726
KLC1	48.7	52.8	41.1	92.2	74.6	81.2	0.798366	0.00470575
RAB14	42.3	46.5	37.4	87.2	61.7	70.3	0.796536	0.0174652
CAPZA1	419.3	411.1	353.8	786.1	562.3	704.5	0.793751	0.0134388
VAT1	64.8	62.5	52.8	131	73.4	107.6	0.792748	0.0621426
RBM39	256.6	317.9	313.7	617.7	414.9	505.7	0.79238	0.0248684
PDCD6	192.1	216	207.5	420.1	304.4	341.5	0.792142	0.012527
PSMA4	655	719.1	523.7	1399.2	822.8	1064.3	0.792136	0.0588753
PSMD2	21.5	35.6	25.7	60.8	29.2	53.3	0.791336	0.124734
TNPO1	296.3	309.2	270	611.3	382.1	521.6	0.791139	0.0345158
COPB2	185.7	196.4	148.7	346.6	249.6	321.5	0.789854	0.0164984
UBE2V1; TMEM189-UBE2V1	50.9	41	47.5	93.5	53.2	94.3	0.789803	0.0711568
EIF3L	281	323	270.4	592.9	414.7	502.5	0.788279	0.0170757
GDI2	1026.9	1026.2	843.2	2004.7	1276.1	1720.3	0.788034	0.0335411
FSCN1	190.5	172.6	172	355.2	243.9	324.3	0.787147	0.0184881
LOC440434	89.5	91.7	74.8	161.4	126.7	153.6	0.786923	0.00626486
EIF4G2	156.6	183.2	135.5	306.1	237	276.6	0.786258	0.00916133
PRMT1	509	532.2	453.9	987.3	733	856.7	0.785451	0.00942429
PSMA5	318.4	304.2	247.7	612.4	399.1	486.9	0.783838	0.0330935
LARP4	32	44.3	33.2	75	49.7	63.6	0.782102	0.0339975
WDR82	90.8	87	68.4	169.9	113.9	139.5	0.78185	0.0284744
CSNK2A1	26.6	44.7	31.7	72.4	50.9	53.7	0.781105	0.0461008
PRDX6	886.3	874.9	786.8	1779.8	978.5	1615.9	0.779654	0.0689244
WDR12	110.9	117.8	105	223.1	170.1	178.6	0.776959	0.00922944
NCBP1	23.9	30.9	19.2	47.2	34.7	44.9	0.776958	0.0265035
PARK7	473.8	431.5	399.1	923	587.3	723.9	0.776372	0.0360673
DDX39B	750.2	848	662.2	1502.8	1060.1	1304.8	0.774898	0.0181575
ANXA6	105.8	99.4	98.3	227.5	117.5	174.3	0.774872	0.0867961
RPL31	321	445.8	337.3	845.2	484.5	558.1	0.773835	0.0889584
DDX6	25.2	27.4	23.2	53.4	25.5	50.7	0.773796	0.116117
CANX	1363.9	1599.8	1385.9	3078.6	1944.5	2410.2	0.77312	0.0382298
XRCC5	1031.8	1213.8	914.6	2185.4	1365.9	1849.3	0.773104	0.0420253
SAFB2	43.8	59.6	44.3	84.7	75.6	92	0.77247	0.00769957
SRP54	69	79.9	59.3	135.9	101.6	118.1	0.772285	0.0131313
RPS14	223.4	266.5	208.3	478.9	297.6	416	0.772277	0.0421506
DSG2	26.9	35	30.2	55	44.8	57.4	0.771328	0.0086571
HTATIP2	28.3	52.7	37.9	106.3	45.3	51.1	0.769597	0.248399
CCT2	1588.8	1814.9	1464.7	3485.3	2257.3	2544.9	0.767489	0.0414559
PCBP2	416.6	391.8	321.3	794.8	468.2	659.4	0.766969	0.0557781
CERS2	208.7	350.7	206	477.6	371.3	453.5	0.766887	0.0359785
TUBA4A	284.9	293.7	238.3	573.1	360.9	455.5	0.766334	0.0401575
AK2	69.4	80.8	66.4	131.3	113.8	123.3	0.76624	0.00164247
ARCN1	120	145.1	100.3	259.2	157.6	204.6	0.766046	0.0564467
SSR4	136.3	145.4	137.8	311.3	181	220.2	0.764219	0.0650953
WDR1	596.2	581.2	531	1209.3	732.6	957.2	0.762959	0.0462316
TOMM34	35.9	43.4	42	85.3	50.5	69.8	0.761261	0.0529137
MYO6	14	17.4	11.5	25	18.6	29.1	0.760978	0.047001
PAK3	71.3	72.3	61.1	138.7	98.9	109.2	0.760593	0.0190381
CPNE1	146.4	183.3	120.6	307.7	210.8	243.2	0.758336	0.0372408
HDAC2	239.7	272	233	511.3	362.2	383.9	0.755712	0.0236404
C11orf54	41.9	45.7	40.6	79.4	73	64	0.755304	0.00338733
MBOAT7	40.3	47.5	42	83.1	70.8	65.2	0.755299	0.00648092
DDB1	175.8	209.1	171.1	367.2	259.8	310.8	0.754195	0.0186439
TUBA1A	5330.7	4875.9	4207	10479.9	5293.1	8535.1	0.754006	0.100083
G6PD	335.5	350.8	292.5	631.7	440.9	577.5	0.753467	0.01964
SRRT	143.8	440	120.2	508.4	283.7	393.6	0.752092	0.257285
ZSCAN10	22	98.2	17	125.6	75.6	29.5	0.749738	0.460515
ENO1	4317.5	4393.7	3591.4	8465	4989.8	7223.6	0.749161	0.0562122
NAP1L4	39.6	58.5	45.9	92	68.2	81.8	0.748938	0.0210288
PPP2CB	210.3	238.6	216	436.7	309	371.7	0.748936	0.0163541
ENO3	179.7	169.4	167.1	343.3	219.3	304.9	0.748934	0.033619
MDH1	731.7	855.2	646.3	1482.9	1044.2	1222.2	0.747509	0.0231264
RIN2	610.9	546.9	432.4	1125.4	595.8	948.5	0.747469	0.0935249
DARS	148.7	157.2	136.7	295.2	198.3	249.4	0.747165	0.0249275
VPS29	116.2	114.4	89.9	224	137.6	176.2	0.746745	0.0516488
CPA4	52.8	92.4	58.8	123.9	111.6	106.4	0.745005	0.0263418
RUVBL2	194.4	230.4	189.9	408.1	294.1	327.2	0.743849	0.0188074
HEXB	23.4	26	26.2	54.5	36.3	35.8	0.743819	0.0522143
API5	29.3	31.6	34.6	63.6	47.9	47.9	0.739079	0.0174579
FDFT1	54	69.1	50.1	118.1	79.3	91.6	0.738631	0.0396107
EBNA1BP2	124.8	163.6	138.9	290.6	184.3	237.9	0.738248	0.0437216
ZNF621	14.3	13.9	15.1	27.5	19	25.7	0.737632	0.0210022
CSDE1	104.3	138.1	121.3	212.7	200.3	192.3	0.734901	0.00213237
RAC1	282.1	483.3	282.7	598.2	563.8	582.1	0.734706	0.0266118
UGGT1	69	74.9	71.5	132.9	99.6	125.9	0.734552	0.009757
RP9	37.8	42.8	43.9	76.9	51.4	78.7	0.733485	0.037985
RTN4	171.9	289.2	177.3	374.2	319.3	367.7	0.733164	0.0283617
S100A7	194.9	353.1	190.9	405.9	442.6	379	0.732272	0.0449037
ALDH9A1	76.4	82	61.9	135	122.2	108.7	0.73198	0.00739264
PCNA	484.5	525.6	444.9	1065.6	592.9	757.9	0.73184	0.0846408
C16orf88; KNOP1	121.1	134.6	90.2	217.1	164.7	192.5	0.73145	0.0191335
SPTAN1	767.1	886.4	730.6	1537.9	1113.2	1303.2	0.729978	0.0164096
GNB4	99.9	110.4	93.3	177.9	154.3	171	0.72896	0.00150006
CHORDC1	96.8	86.8	76	182.1	89.8	158.3	0.728717	0.114977
DDX39A	166.1	190	175.5	352.1	241.1	287.2	0.727818	0.0242328
TRABD	14.9	16.8	22.3	35.6	21.7	32.1	0.727315	0.0670399
ERP29	486.3	559	440.6	949	708.4	802.2	0.727087	0.014158
SNRPD3	404.1	601.2	457.4	919	691	808.7	0.725598	0.0225855
HSP90AB2P	255.6	253	216	537	245.9	414.6	0.724769	0.138487
EIF4A1	2015.4	2137.5	1675.5	3937.5	2394.1	3294.5	0.723852	0.053967
NAA11	93.1	100.6	82	197.4	114	143.8	0.723401	0.0748268
CDC37	52.9	52.1	47.2	100.4	71.6	79.2	0.722868	0.0199438
APRT	57.3	57.4	50.1	122.2	68.6	81	0.721829	0.0950105
PSMD13	309.5	296.7	262.5	586.1	374.6	469.3	0.719085	0.0406791
GSR	60	78.8	57	119.8	93.9	108.4	0.718128	0.0142121
ARL6IP5	50.1	64.7	46.9	105.6	77.9	82.4	0.717564	0.0269942
CTBP2	71	66	64.3	132.8	81.9	116.3	0.717484	0.0460265
S100A9	106.1	169.8	114.5	213.5	200.6	227.8	0.717396	0.0174715
NUMA1	77.9	94.8	85.6	147.8	130.2	146.4	0.716377	0.00176566
UQCRC1	108	129.7	109.1	235.5	163.6	170.4	0.715592	0.0363726
PSIP1	114.6	153.4	146	267.8	195.8	216	0.715055	0.0225411
HK2	30.2	30.7	26.8	57.2	34.4	52.3	0.714418	0.0562599
MAPRE1	72.8	74.4	54.1	135	81.7	113.5	0.713993	0.0627747
DNAJA1	347.5	450	332.4	762.5	508.5	582.4	0.713979	0.0454055
LYPLA1	46.4	51	37.2	90.2	59.9	70.4	0.7121	0.0427264
RHOG	46	85.5	54.5	129.2	80.6	94.9	0.712087	0.102625
CPSF7	36.1	48.7	31	71.8	61.6	56.3	0.712084	0.023963
SMC1A	79.9	105.8	82.4	148	108.6	182.2	0.710792	0.0671421
BAG2	13.5	19.7	14.8	30.3	20	28.2	0.709658	0.0501553
BZW1	319.6	363.5	257.2	610.6	425.9	500.7	0.709112	0.0324111
CAPNS1	43	60.6	42.6	97.3	67.8	73.8	0.708464	0.0456541
MAGOH	232.3	279.6	274.6	526.5	346.1	412.1	0.707913	0.0387482
SF3B3	373.9	422.4	371.2	760.3	509.1	637.5	0.707807	0.0295847
FAM49B	59.8	55.1	66.1	108.1	99.8	87.7	0.707657	0.00474287
PNN	172.4	205.3	192.7	367.2	288.2	276.1	0.707582	0.0161972
OTUB1	169.3	173	131.3	327.8	189	256.6	0.707546	0.0771239
PRPF4B	23	33.6	26.2	46	43.1	46.1	0.707392	0.00604722
UBE2M	258.1	304.9	269.3	560.1	328.8	470.1	0.70737	0.0631283
EIF4H	192.4	184.5	166.3	372.9	213.6	300.1	0.7068	0.070308
HSP90AA1	7810.6	8682.6	6563.4	16114	8565.8	12951.7	0.706761	0.0994051
PUF60	298.5	298.8	263.8	539.3	383.8	482.2	0.706625	0.0179967
PFAS	65.7	61.8	48.6	111.4	77.9	97.7	0.704656	0.0284072
PDIA4	502.6	594.9	474.9	1061.5	724.4	776.2	0.704359	0.0409575
DNAJB1	214.3	261.4	207.6	452.7	284.6	375.3	0.703344	0.0497276
PCBP1	1530.8	1597.4	1331.2	2854.1	1906.6	2496.5	0.702563	0.0315901
SUPT16H	406.4	467.3	330.1	786.5	487.5	684.9	0.702448	0.0592466
FUBP3	20	23.7	17.9	34.1	27.3	38.8	0.70188	0.0263762
GBA	87.7	119.4	83.7	154.3	163.7	154.6	0.700592	0.00662118
AZGP1	156.6	211.9	177.8	352.9	291.6	243.3	0.700541	0.0328904
YTHDF3	81.4	124.7	79.4	165.6	129.9	167.6	0.697833	0.0367725
FKBP4	627.3	646	516.2	1205.8	761.8	932.4	0.696496	0.0523526
HSP90AB1	4632.6	4718.7	3658.7	9070.9	4686.7	7319.9	0.696083	0.111033
ARG1	433.1	631.2	314	824.3	845.6	561.3	0.69493	0.0941252
DBR1	20.6	20	19.3	33.6	29.2	34	0.692451	0.00147859
PHF6	44.5	44.8	37.2	81.9	49.9	72.6	0.692258	0.0573762
ATP5J2	32.8	48.4	33.2	61.7	52.8	70	0.689534	0.0307574
ITGB1	68	75.9	53.1	134.4	79.8	103.2	0.688106	0.0796009
CSNK2B	81.5	102.8	74.9	160.9	133.6	122.6	0.686328	0.020525
TPM4	31.6	34.5	50.1	78.6	50.6	57.7	0.685657	0.0815754
UNC45A	45.2	50.5	41.2	80	53.3	86.7	0.684381	0.0584746
SF3A3	140.9	173.2	142.6	277.8	240.7	215.1	0.683747	0.0117539
PRPF19	265.3	297.5	271.9	519	390.1	430.7	0.682688	0.0128019
GLRX3	43.5	35.1	35.3	78.5	43.1	61.1	0.681709	0.0962346
CAT	495	725.5	476.9	1005.6	894	821.6	0.680916	0.0239057
ALOX12B	27	36.4	26.8	45.8	57.3	41.5	0.680868	0.0331563
AHCY	391.6	399.9	319	706.9	446.6	626.2	0.680425	0.0513592
ASAH1	33.1	45.8	42.8	75.3	56.1	63.6	0.680145	0.0226267
EIF3G	1032.1	1423.7	565.7	2097.3	1828.1	915.6	0.68004	0.235841
ZC3H15	258.1	331.5	251.2	545.4	318.2	483.3	0.679808	0.0805309
GLO1	54.8	53.4	55.5	99.4	77.7	85	0.679063	0.00688082
RPS20	204.2	252.9	203.5	427.1	262.5	367.7	0.678536	0.0599452
AIMP1	71.1	84.8	65.2	142.8	96.4	114.6	0.678235	0.0395335
PSMC4	226.6	277.6	212.1	452.6	318.9	374.5	0.677971	0.0302857
UBA2	132.8	247.5	144.2	318.3	236.9	283.7	0.677556	0.0733645
RBM10	76.3	94.8	81.8	160.3	105.4	138.7	0.677216	0.040295
PA2G4	432.6	484	373.3	841.7	522.3	691.1	0.671949	0.059275
EIF3K	113.5	134	86.1	214.6	157	159.8	0.671679	0.0475101
CSRP2	81.3	80.5	76.5	155.2	81	142.9	0.6698	0.110955
SERPINB12	529.5	916.2	517	1222.5	1080.5	814.4	0.667504	0.0958655
UBE2J1	15.6	26.6	25.4	41.9	28.1	37.3	0.666555	0.068601
FKBP2	118.9	138.5	110.1	236.9	160.9	183	0.660297	0.0418618
TMEM205	22.3	28.8	26.2	47.6	33.6	40.9	0.659523	0.0286582
KHDRBS1	177.1	246.4	197.7	380.7	282.1	317.8	0.658607	0.0276678
SQSTM1	243.3	254.8	210.4	432	298.4	387.6	0.65808	0.0301829
HSPA1B; HSPA1A	2221.2	2236.5	1894.6	4157.1	2607.8	3257	0.657805	0.0574069
U2AF1; LOC102724594; U2AF1L5	66.2	83.3	54.9	136.8	84.7	100	0.653424	0.0899035
KRT18	263.9	286.7	239	487.6	370.8	382.9	0.652658	0.0190004
ELAVL1	391.5	498.8	376.2	759.8	589.3	639	0.650543	0.0194471
PABPN1	64.1	92.3	61.7	125.2	96.9	119.8	0.648585	0.0345579
RBM14; RBM14-RBM4	132.7	170.8	140.2	270.8	192.8	231.5	0.647636	0.0297862
CSTF2	31.7	36.7	34.6	68.7	47.4	45	0.645312	0.0650137
HNRNPL	1153.2	1376.9	1188.4	2355	1591.4	1865.8	0.644364	0.0405723
ACAT1	178	250.5	184.2	388.3	269.3	298.2	0.641528	0.0552876
NARS	28.5	27.8	28.2	58.6	24.2	49	0.641327	0.198838
EZR	1186.6	1218.4	1076.3	2289.9	1308.9	1825.8	0.639891	0.0866484
CAV1	193.3	529.9	176.9	643.3	379.9	377.3	0.637785	0.314023
AHSA1	506.5	491.8	438.9	907.7	594.5	733	0.637143	0.0457913
NLE1	40.9	50.5	40.4	74.1	52.4	78	0.63375	0.048171
TOR1AIP1	23.4	22.5	25.8	47.5	30.1	33.4	0.630515	0.0732082
ARGLU1	60.2	72.8	63.2	119.7	85.2	98.7	0.629847	0.0289538
PRRC2C	51.2	58.3	53.8	87.2	74	91.1	0.627615	0.00599671
YWHAG	425	429.9	312.5	774.9	426.4	602	0.62734	0.120336
CTTN	25	32.4	19.4	46.3	35.2	37.1	0.626926	0.0520818
PDIA3	1845.2	2067.4	1692.4	3501.6	2429.4	2720.7	0.626269	0.039795
EIF5B	30.9	40.3	31.7	63.7	43.3	51.4	0.622329	0.0497204
XPNPEP3	201.6	164.3	138.9	303.8	185.5	287.4	0.621646	0.0928973
KRT9	27170.4	27774.2	15708.5	43370.8	41991.3	23243.9	0.620279	0.170695
TGM1	319.8	601.5	366	721.7	667.4	588.6	0.619475	0.0733732
EIF1AX; LOC101060318; LOC107984923	88.2	108.5	92	201.5	86.1	155.5	0.618061	0.205886
RPS21	89.3	73.2	72	146.5	95.5	117.8	0.617607	0.0571679
CBX3; C15orf57; CCDC32	173.6	187.5	166.2	336.5	200.2	272.2	0.617337	0.0780924
MAT2B	38.5	35.9	33.1	67.8	42.5	54.5	0.61638	0.0628719
ALYREF	148.6	153.2	143.6	283.1	194.5	204	0.613824	0.0493164
SRSF12	203.5	239.9	205.6	327	302.6	361.8	0.611249	0.00540979
HAT1	16.9	23	14.5	37.1	17.6	28.3	0.609505	0.197775
CSRP1	889.8	735.4	653.8	1373.3	781.4	1321.3	0.609027	0.118762
YWHAB	149.2	142.5	104	261.9	132.4	209.2	0.608947	0.159574
PCCA	13433	17740.9	15915.6	27431.5	22381.6	22002.8	0.608898	0.0185484
VDAC1	2067.4	2636.4	2095.1	4172.4	2946.4	3219.3	0.604598	0.0468127
ADAM23	48.7	49.6	48.5	99.9	38.3	85	0.604485	0.24191
SF3A2	11.5	27.8	21.5	38.4	24.3	29.7	0.603822	0.168593
CORO1B	58.1	59.4	57	107.1	69	88.9	0.602765	0.0520956
MSH6	142.3	109.1	108.8	215.6	137.9	193.4	0.602479	0.0722119
GGCT	265.1	347	234.1	464.9	409.1	408.6	0.600001	0.019485
CELF1	64	58.7	51.6	106.2	75.1	82.5	0.597872	0.041135
TGM3	169.5	286.8	131.5	313.1	339.7	236.7	0.597669	0.147022
SWAP70	39	60.5	38.4	81	56.9	70.5	0.595733	0.0800287
PIP	149.7	165.8	170.7	351.5	198.3	184.8	0.595409	0.198856
AP1M1	46.7	46.1	41.6	89.9	46.8	66.3	0.594947	0.142878
CPSF6	28.4	31	28	48.9	41.3	41.6	0.592645	0.00508852
CNDP2	36.5	32.5	24.1	57.2	39.2	43.9	0.591662	0.0730731
TWF1	194.5	193.5	179	333.5	217.2	302.5	0.589535	0.0532273
GSDMC	32.7	5.8	17.4	22.9	18.5	42.7	0.589258	0.432182
NHP2L1; SNU13	38.8	50	41.3	76.3	57.6	61.7	0.588285	0.0298815
COTL1	80.9	62	58.3	120	66.5	115.8	0.587351	0.14338
G3BP2	174.3	187.5	171.6	306.1	244.8	250.4	0.587125	0.0114533
SEC23A	16.7	22.8	22.1	35.6	22.3	34.5	0.584963	0.0931743
CDC73	114.3	289.7	117.6	263.2	275.8	241.4	0.58127	0.216175
HNRNPH1	574.3	622.3	562.5	1037.5	749.7	843.9	0.580829	0.0284679
SUGT1	177.6	159.9	144	289.9	194.2	235.8	0.580261	0.0536988
MCM6	192.2	235.7	172.4	350.1	252.7	294.3	0.579585	0.0431189
YWHAE	1527.6	1276.4	1126.9	2532.4	1308.5	2025.8	0.57769	0.159385
PRKCSH	811.8	911.9	729	1534.1	1025.6	1098.1	0.576605	0.0743551
NCBP2	38.8	40	39.3	78.8	49.4	47.7	0.574747	0.129139
PREP	38.9	33.6	46.9	63	54.4	60.3	0.573641	0.0136765
SRP9; SRP9P1	17.9	26.6	18.6	40.6	23	30.3	0.573485	0.152399
EIF3I	58.2	59.8	61.8	112.5	68.4	86.4	0.572067	0.0856521
FKBP3	370.2	353.2	310.6	625.3	376	532.6	0.568968	0.0900728
TAF15	173.3	165.5	158.7	300.1	199.1	238.4	0.568142	0.0543669
ACOT13	27.2	35	33.3	56	41.5	43.5	0.562123	0.041408
TXNDC5	277.9	323.7	274	530.5	356.1	403.6	0.559251	0.0640962
IGHG1	158.7	170	144.7	251.5	236	209.2	0.557478	0.0065903
VDAC2	1402.1	1602.8	1343.5	2599.4	1810.5	1977.5	0.554744	0.0545822
CASP14	289.2	492.5	310.8	663.4	518.3	422.3	0.554041	0.147857
SERBP1	644.3	710.8	583.2	1178.2	670.1	995.7	0.55313	0.11991
EPB41L2	17	25.9	20.5	35	24.1	33.9	0.552748	0.0846574
HNRNPH3	271.9	328.3	257.4	508.9	329	420	0.55264	0.0766642
BUB3	27.9	28.6	26.2	53.8	35	32.5	0.55262	0.12973
CALD1	215.5	246.6	180.7	402.3	250.5	289.5	0.551817	0.11303
CALU	54.3	59	42.3	86.8	77.5	63.7	0.551192	0.0445796
DCD	1275.1	984.1	1313.3	1877.2	1728.1	1610.5	0.545955	0.0133594
SRSF9	131.7	122.1	116.2	226.9	135.1	178.1	0.545701	0.102744
BLMH	649.1	1284.6	871.7	1727.8	1275.9	1089.4	0.544987	0.181471
EIF3H	165.6	178.6	156.5	288.7	193.6	247	0.542566	0.0542938
NUDC	245.4	255.2	212.8	451.5	246.4	340	0.540884	0.149092
APOB	510.1	231.7	306.9	504.9	343.4	675.9	0.53945	0.280094
PPA1	628.2	602.3	520.2	1066.8	603.4	872.9	0.538656	0.128667
PEBP1	163	149.4	130.4	290.5	145.4	207	0.537939	0.196599
TAGLN2	120.9	132.8	119.4	246.4	119.1	176.2	0.537932	0.203959
MYL6	42.9	37.6	39	78.4	42	53	0.537093	0.174459
VASP	28.8	33.5	29.2	60.1	34.6	37.9	0.535237	0.167939
IFITM3	8.9	48.9	12.4	45	29.1	27.5	0.533357	0.494987
SF1	42.6	69.5	42	93.6	62.5	66.7	0.531882	0.160447
CORO1C	72.8	86.7	70.1	136.6	88.1	107.2	0.531626	0.0856106
PRDX2	1068	1118.2	864.6	1894.5	1078.8	1431.5	0.529889	0.143613
UBAP2L	85	95.4	75.3	154.2	93	121.7	0.528778	0.112473
ARHGDIA	336.8	311.3	307.9	572.5	334.2	470.7	0.526865	0.113858
CDSN	571.6	737.4	543.4	1047	839	780.1	0.525335	0.0550285
RPS28	32.2	29.4	19.3	51.8	30	34.5	0.523639	0.200822
SNRPA	439.4	631.8	438.5	867.7	649.4	651.5	0.522502	0.0859052
TCEA1	44.7	19.5	47.5	58.6	35.7	66	0.521145	0.272608
HSPA5	2737.8	3108.4	2523.6	4952.3	3338.5	3710.6	0.519938	0.0792233
PTGES3	81.4	65.9	59	129.3	73.7	92.3	0.517438	0.167752
SGPP1	23.4	41.4	23.9	56	34.3	36.6	0.516686	0.233321
SOD2	101	117.6	84.7	184.8	118	130.8	0.515619	0.126577
STIP1	1452.6	1419.4	1283.6	2551.4	1483.9	1904.3	0.515309	0.131846
NUTF2	123.8	125.8	103.9	231.2	120.6	152.5	0.512572	0.208996
SRSF3	380.9	432.8	395.7	680.6	496.8	544.6	0.509794	0.0404093
EIF3J	205.9	164.8	178.2	329	192.3	260.1	0.509518	0.133652
WDR3	43.5	510.1	42.4	501.3	272.7	74	0.508752	0.694238
HIST1H1C	223.7	167.7	243.5	407.1	237.4	258.5	0.508197	0.198354
KRT1	39433.5	57113.9	32274.5	70582.8	66681.9	45900.1	0.507764	0.163832
HIST2H2BF	388	560.2	475	938	436.6	648.7	0.507572	0.262686
HSPA8	8762.9	8949.8	7034.6	15519.7	8784.1	10841.5	0.506061	0.17162
DSP	6649.5	9637.7	5292.6	12176.7	10480.1	7971.2	0.50517	0.163928
PSMA6	571.1	580.8	472.4	932.2	600.6	765.1	0.500498	0.0920664
MAP4	48.8	43.1	39.7	75.4	43.7	66.9	0.499143	0.13909
SRSF11	85.1	100.6	109.6	161.4	115.4	140.4	0.498558	0.0545916
ACIN1	78.1	97.9	70.8	147.2	87.7	113.1	0.495745	0.1512
PKP1	141.5	221.8	189.8	301.1	257.5	219.6	0.492601	0.0863723
DSC1	746.1	1352.8	800.8	1526.8	1505.6	1042.2	0.490755	0.192414
NONO	788.2	893.9	794	1403.6	956.1	1115.8	0.489151	0.0696023
NAP1L1	751.5	813.6	719.4	1375.9	811.5	1014.3	0.48696	0.14176
STK39	85.4	95.8	82.7	159.6	92.3	117.9	0.486754	0.152556
TPT1	285.9	265	203.2	470.3	247.2	335.1	0.48113	0.225347
PRDX4	393.4	389.1	347.7	663.2	449	463.5	0.479415	0.103358
MCM2	18.9	17.7	15.5	26.3	19.5	26.7	0.476698	0.0553592
CTSD	494.8	997.8	531.3	1012	945.3	837.7	0.46571	0.204437
DSG1	1453.8	2382	1346.5	2715.1	2614.8	1818.2	0.463967	0.205813
HIST1H1B	270.3	266.4	338.9	525.2	327.1	355.1	0.46356	0.170219
NASP	37.6	37.4	35.4	77	22.8	52.4	0.463228	0.424535
GPATCH4	34.9	32.1	31.8	41.9	34.2	60.1	0.463144	0.182626
RCN1	430.7	525.4	415.1	742.6	551.3	595	0.462107	0.0625109
CSTA	605.2	759.5	514.1	1113.1	861.1	610	0.459906	0.220128
RRBP1	341.2	510	483.9	744.6	464.8	619.8	0.454265	0.162874
NCCRP1	61.8	121.4	64.9	118.2	121.2	100	0.452065	0.21132
RBBP7	491.1	504.1	428.9	853.4	483	605.2	0.447196	0.196465
HNRNPA0	287.1	309.5	252.3	475.1	315.5	363.3	0.442852	0.11248
FUBP1	580.5	626.3	508.1	989.8	597.3	740.2	0.440533	0.163438
TPI1	2420.1	2287.9	1922.3	4061.8	1898.1	3028.5	0.43899	0.288196
SET	69	71.7	67.8	125.9	65.4	90.9	0.436671	0.234691
DAD1	49.9	70.1	58.6	93.8	71.6	75.7	0.4329	0.0812612
HIST1H1E	2009.8	1618.9	2313.9	3359.4	2223.8	2434.4	0.432076	0.160943
PHPT1	37.4	29.3	28.9	63.4	28.5	37	0.43117	0.364753
RTN3	146.3	437.4	144.9	432.7	258.1	291.5	0.431037	0.488641
PSMB6	92.6	103.5	78.6	144.8	112.7	112.8	0.430838	0.0687384
POLR2H	28.2	21.8	23.3	35.2	27.1	36.4	0.429237	0.0729504
SNRPB	323.6	523.8	284	594.1	452.8	474.8	0.427575	0.20585
DPM3	48.8	46.3	48.8	79.6	42.9	70.9	0.426521	0.211457
HIST2H2BE	1714.4	2411.6	2273.6	4096.3	1870.6	2627.6	0.425432	0.347064
LMNB2	211.7	222.8	226.1	376.6	251.4	258.9	0.424994	0.137987
P4HB	1973.5	2187.9	1835.8	3563.4	2137	2345.2	0.423911	0.209044
SOD1	129.3	101.9	93.2	182.9	116.1	135.8	0.422578	0.178876
C19orf10; MYDGF	60.5	83.7	68.1	120.7	77.9	85.6	0.420802	0.181544
ATP8A1	169.4	175	191.7	279.9	184.6	251	0.41645	0.108163
TPM3	149.8	182.9	210.6	279.7	234	210.5	0.414639	0.0881569
DNAJB11	52.2	66.2	46.2	85.9	60.5	73	0.414599	0.124723
KPRP	108.9	229.4	118.2	216.2	204.2	185	0.407274	0.280012
LMNB1	914	1018.4	919.3	1618.3	1017	1142.9	0.405877	0.17256
SEPT7	102.1	106.3	95.5	152.5	106.9	141	0.397845	0.0838793
STRAP	111.1	213.8	93.2	219.8	152.2	178.2	0.396108	0.357869
NCL	4935.1	5575.5	4374.4	8199.2	5044.9	6300.1	0.392881	0.188317
MUCL1	144.4	138.6	157.4	210.4	189.5	176.9	0.389257	0.0155367
S100A6	99.4	84.5	76.1	139.1	92	109.4	0.389143	0.155268
NOLC1	374.4	417.8	414.1	664.6	414.5	499.5	0.388057	0.172095
SRSF7	429.3	484.8	418.8	694.9	487.6	561.5	0.387831	0.0990387
PRDX5	940.1	931.8	751.7	1518.3	800	1097	0.380465	0.291296
SF3B14; SF3B6	17.2	13.2	20	26.5	18.2	20.9	0.380272	0.182058
BTF3	310.8	363	273.6	559.6	266.2	405.6	0.378254	0.345552
JUP	2462.3	4123.7	2370	4234.5	4121.9	3277.9	0.377458	0.238425
SAFB	241.3	335.5	260.6	433	308	342.6	0.371843	0.156077
PHF5A	78.8	79.3	75.3	127.5	85.5	88.6	0.369832	0.169228
CHD3	88.7	52.6	98.5	106.3	92.5	111	0.369505	0.195271
ATXN2L	91.7	63.1	77.9	102.7	89.6	107.7	0.366491	0.0853426
SFPQ	846	1221.1	866.3	1572	1061	1147.8	0.366118	0.229531
TCOF1	362.5	389.7	530.5	657.3	433.9	561.9	0.36599	0.211351
CIRBP	143	168.7	135.4	226.1	162.1	188	0.365972	0.111518
PRKAR2A	32.4	38.7	37.8	54.8	35.1	49.9	0.36036	0.174138
HDGF	42.4	30	30.8	61.1	28.6	42.6	0.35837	0.39669
HINT1	181.7	138.8	155.3	293.6	112.3	203.9	0.357981	0.453148
LOR	27.1	39.3	25.6	46.1	41.5	30	0.354182	0.25708
HNRNPK	2125.5	2344.4	1866.7	3428.1	2089.5	2554.5	0.349235	0.236668
LIMA1	381.2	450.5	358.5	643.4	397.5	475.2	0.349161	0.234456
EEF1D	782.2	713.7	570.4	1220.9	563.8	844.4	0.347519	0.402049
RBM8A; LOC101060541	121.9	108.8	84	158.6	90.9	150.3	0.345301	0.303411
LMNA	3372.8	3763	3105.5	5608.4	3341.6	4045.7	0.343635	0.257855
TRA2B	133.7	143.8	120	219.9	118	166.5	0.343613	0.303757
HNRNPDL; HNRPDL	1192.6	1243.9	1030.7	1913.3	1022	1464	0.343503	0.306391
PRDX1	4849.4	4858.2	3822.4	7954.3	3835.9	5373.8	0.343224	0.387296
RBMX	1201.2	1439.2	1130.2	1959.8	1275	1547	0.34276	0.200112
HNRNPA3	128.9	140.5	134	213.5	126.8	170.8	0.341395	0.228197
ATP6	15.2	78.3	38.4	73.6	43.6	48.6	0.329999	0.613021
HNRNPC	2442.5	2954.7	2295.3	4636.1	2118.3	2879.8	0.324712	0.448892
S100A8	141	363.5	170.9	212.8	345.9	286.3	0.323209	0.516981
FABP5	239.8	193.3	164.5	276.1	247.1	224.2	0.3227	0.13354
CRYM-AS1	127.7	31.7	72	77.7	51.9	159.3	0.320181	0.676691
SFN	22.3	38	43.8	51.5	36.2	42.1	0.31832	0.334624
CNN3	26.2	26	26	42.9	20.1	34.4	0.316753	0.390522
CALR	2183.7	2573	2075.7	3852.8	2258	2357	0.309595	0.367881
CCDC86	25	27	27.1	39.4	26.8	31.8	0.309104	0.166162
LYZ	36.3	14.3	24.5	35.5	29.6	27.8	0.306866	0.430188
RBM4B	31.3	38.8	34.4	53.2	35.3	40.6	0.304986	0.226139
APMAP	119.7	52.5	84	106.9	61.1	148.4	0.304479	0.562502
LASP1	118.9	92.2	64.8	135.2	86.4	116.9	0.29501	0.379297
EIF5A	552.5	523.7	455.5	918.1	367.1	592.1	0.293525	0.517537
HNRNPD	464.1	555.7	440	811	433	537.5	0.287322	0.415163
HSPB1	2109.2	2227.8	1801.7	3341.2	1664.4	2476.8	0.285568	0.421422
RPS27L	73.2	119.6	78	138.3	70.7	120.4	0.282613	0.478572
RBBP6	447.1	618.1	634.1	742.9	626.4	695	0.280712	0.151421
SRSF6	459.9	525.4	434.3	728.5	444.3	551.6	0.28061	0.308635
PFN1	2158.9	2019.3	1748.6	3365.7	1495.8	2330.5	0.27914	0.48897
RPS12	806.6	832.3	659.2	1288.7	593	906.7	0.278996	0.476463
U2AF2	733.2	799.9	601.1	1160.5	596.2	822.8	0.273396	0.4418
STMN1	22.1	19.7	20.3	29.6	14.7	30.7	0.272297	0.455553
SAP18	69.6	81.3	73.1	122	62.8	85.4	0.270529	0.430804
DBN1	29.9	33.6	20.1	41.7	24.8	34.3	0.269921	0.416699
EEF1B2	762.5	715.2	555.7	1223.5	499	727.4	0.268829	0.56699
HNRNPA2B1	2646.2	3092.8	2571.9	4351.9	2674.6	2957.1	0.264555	0.362846
CACYBP	383.9	447.6	389	660.3	337.5	462.9	0.259188	0.451833
PPIA	3821.4	3709.9	3136.1	5911.6	2658.9	4184.2	0.25782	0.51008
ATP5D	172.1	179.4	153.1	263.1	160	179.1	0.255103	0.375079
SRSF1	625	663.7	542.5	987.3	535	662.8	0.25491	0.444722
ARL6IP4	64.2	48.5	71.4	85.7	50.8	82.4	0.249782	0.423229
CAPRIN1	142.5	160.8	137.7	240.8	131.4	150.2	0.244376	0.475541
HNRNPF	519.8	532.6	439.1	782.8	455.8	527.7	0.243966	0.425888
CFL1	1394.1	1318.9	1053.9	2152	900	1402.4	0.241853	0.577171
AHNAK	3117.7	6246.9	2607.7	4785.3	4860.7	4448.3	0.235411	0.570065
ZCCHC17	431.1	551.5	673.3	701.2	590.5	642.4	0.224047	0.294216
HNRNPA1	3934.9	4383.3	3793	6231.8	3577.6	4279.7	0.218238	0.463249
CHCHD3	122	134.7	110.4	186.4	99.5	139.3	0.211968	0.49893
VIM	7481.3	8995.2	7153.7	11695.7	7469.1	8037.8	0.203113	0.454932
SREK1IP1	86.2	59.8	72.6	95	60.7	95.6	0.201117	0.474562
PPIG	43.6	38.7	65.7	55.4	46.4	68	0.198239	0.523308
NPM1	3833.7	4302.3	3412.9	6189.5	3061.8	3907.6	0.188283	0.609104
LGALS1	1367.5	1336.8	1171.7	2132.1	936.1	1338.2	0.185032	0.646042
CALML5	217.3	264.1	236.7	302.1	294.3	211.9	0.170706	0.399137
SRSF8	118.2	120.1	92.6	142.8	99.4	128.5	0.163857	0.441532
CBX5	28.7	26.3	23.1	38.5	22.9	25.9	0.160659	0.576237
PC	17247.1	22981.8	20828.1	25203.4	20432	21410.3	0.134988	0.418778
EIF4B	439.6	423.5	400	630.4	312.1	426	0.115627	0.727063
TXN	514.6	745.5	447.6	818.1	489.3	539.9	0.113364	0.750057
LGALS7; LGALS7B	202	436.2	196	291.4	292.7	314.9	0.107928	0.799184
SERPINB3	218.1	656.5	205.8	341.2	395.6	421.8	0.100817	0.870578
HNRNPD	37.5	58.2	38.7	67.4	31.2	39.7	0.041268	0.924133
TIA1	20.1	18.6	19.1	25.9	14.6	16.4	-0.0226408	0.936411
ACACA	9314.1	11749.1	11228	11664.3	8257.8	10291	-0.0959668	0.605018
SNRPF	47.7	39.4	37.1	54	21.1	36.8	-0.150455	0.70368
PRPF40A	22.9	22.3	20.6	24.9	18.1	14.9	-0.184524	0.433536

## Sheet: 4F PAM-TIM interaction
Gene Symbol	Steady-state TIMM44 interactome	Steady-state TIMM44 interactome	Steady-state TIMM44 interactome	Mean: Steady-state TIMM44 interactome	DMSO	DMSO	DMSO	GTPP	GTPP	GTPP	Mean: GTPP	p-value GTPP	NTC	NTC	NTC	siLONP1	siLONP1	siLONP1	Mean: siLONP1	p-value siLONP1
TIMM50	3.92437	3.1416	3.17389	3.41329	3.51386	3.24478	3.48121	0.41941	0.73944	0.442731	0.53386	0.00047476	3.0495	3.58933	3.60103	1.20329	0.987934	1.3086	1.16661	0.00118154
TIMM21	5.55194	4.44857	4.25175	4.75075	5.14314	4.29825	4.81087	0.69604	1.05162	0.642511	0.796722	0.000739223	4.27004	5.09069	4.89153	1.33212	1.13836	1.4895	1.32	0.00119159
PAM16	9.42264	5.97511	5.97732	7.12502	7.72983	6.72739	6.91785	0.904361	1.31035	0.874709	1.02981	0.00622729	6.61348	7.25535	7.50625	1.59329	1.97818	1.90618	1.82588	0.0101181

## Sheet: SF 4D log2 GTPP siLONP1
Protein name	log2 GTPP/DMSO (normalized to steady-state interactome)	log2 siLONP1/NTC (normalized to steady-state interactome)
ABCB10	1.01847
ABCB7	0.0172246	1.33746
ABHD10	-0.245156	0.631473
ACAD9	-0.242153	0.837736
ACADM	-0.0381154	0.81637
ACADSB	-0.6003	0.565667
ACADVL	-0.184863	1.05451
ACLY		1.00687
ACO2		0.867926
ACOT13		0.388111
ACOT9	-0.543503	0.722253
ADCK4; COQ8B	-0.566428	0.369759
AFG3L2	-0.216059	1.03015
AIFM1		1.11064
AK2	-0.145173
AK3	0.0403733	0.785796
AK4; LOC100507855	-0.463222	0.843478
ALAS1	-0.698896	1.01855
ALDH18A1		1.41728
ALDH1B1		1.29322
ALDH2		0.955858
ALDH4A1	0.393344	1.37459
ALDH7A1	0.372351	0.874301
ALDH9A1		0.648033
ATAD3A		0.718022
ATIC		1.14197
ATP5A1	-0.236749	0.785891
ATP5B		1.19293
ATP5C1	-0.386116	1.18301
ATP5C1	-0.386116	1.06814
ATP5F1	-0.250364	1.23079
ATP5H		0.984202
ATP5O		0.776982
ATP5SL; DMAC2		1.38105
ATPAF1	0.453101
C10orf2; TWNK	-0.459652	0.795265
C14orf2		-0.138345
C1QBP	-0.287284	1.67647
C20orf72; MGME1	0.301177	1.08734
C2orf47; MAIP1	0.971672	1.18754
CARS2	-0.00505014	0.550874
CAT		0.441827
CCT7		0.817827
CLPB		1.14255
CLPX	0.172388	1.23403
CLYBL	-0.380272	0.201466
COQ3	0.833547	1.34987
COX10		0.244254
COX11	0.370379	0.738189
COX2		0.706107
COX4I1	-0.167736	0.927095
COX5B	-0.210944	0.534573
COX7A2L		0.926591
CPS1	-0.423547	1.95359
CS	0.199921	0.751536
CYB5R3		1.29799
CYC1	0.111067	0.491249
DARS2		1.80538
DBT	-0.00335053	1.31533
DECR1		0.411259
DHX30	-0.381557	1.13348
DLAT		0.35343
DLD	-0.401406	1.26872
DLST	-0.17075	0.521376
DNAJA3	-0.887643	0.522787
DNAJC15		0.845422
DUS2; DUS2L	-0.669462	1.53039
DUT	-1.225	0.526544
EARS2	-0.133662	0.851222
ECH1	-0.0594073	0.437332
ECHDC1	-0.0756482	0.31673
ECHS1	-0.394294	1.09613
ERAL1		0.279071
ETFA	-0.526536	1.21937
ETFB	-0.234674	0.234057
FASN		0.719947
FASTKD2	-0.114708	0.850012
FASTKD5	0.0671872	1.48851
FDX1	1.16365	1.78649
FECH	-0.979767	0.188188
FH	-0.114488	0.812494
GAPDH		0.540942
GFM1	-0.102294	1.31477
GHITM	-0.0677614	0.90455
GLOD4	0.524044
GLS	-0.12695	0.691115
GLS	-0.0969009	0.714176
GLS	0.555714	1.36679
GLUD1	0.178689	0.920306
GOT2		1.13379
GRPEL1	0.255298	0.503882
GRSF1	0.351909	1.73383
GSR		0.216934
GSTK1	0.0663948
GTPBP10	0.677493	1.45857
GTPBP5; MTG2	-1.11226	0.739847
HADH	-0.520185	0.138192
HADHA	-0.303759	1.33182
HADHB		1.47703
HAGH		0.692211
HCCS		1.17269
HIBCH	0.393746	0.797216
HINT2		0.423658
HSD17B10		0.955831
HSDL2		0.830365
HSPA9	-0.794481	0.812028
HSPD1	-0.996818	0.082848
HSPE1	-0.994638	1.08483
IARS2	-0.845384	0.468358
ICT1; MRPL58	0.413139	1.82285
IDE		0.108281
IDH1		0.797598
IDH2		0.988213
IDH3B	-0.0164518	1.22538
IDI1	0.363613
ISCA1	-0.18897	0.870759
ISCU	0.922586	1.29887
KARS	-0.272799	0.55388
KIAA0391	-0.240623	1.28205
LAP3		1.02057
LETM1	-0.350619	1.21062
LONP1		-0.210306
LRPPRC	-0.18589	0.778434
LYPLA1	0.113791
LYPLAL1		0.369464
MDH2	-0.864799	0.500357
MGST3		0.532137
MRPL1	-0.215435	0.525433
MRPL10		1.00738
MRPL16	1.05421	2.52194
MRPL19	0.301398	1.87803
MRPL3	0.253574	2.12921
MRPL30	0.967112	1.13061
MRPL37	0.0348577	1.19566
MRPL38	0.201944	0.890883
MRPL40	-0.0813342	1.00641
MRPL44	0.0787753	1.02394
MRPL48	0.663314	1.16208
MRPL55	0.358224	0.505403
MRPS10	0.928308	1.51547
MRPS11	0.137919	1.73956
MRPS15		2.01461
MRPS17	-0.205114	1.10645
MRPS2	0.00221351	0.976683
MRPS22	-0.941114	1.51573
MRPS23	0.626727	0.997121
MRPS24	-0.882394	0.340642
MRPS25		0.84381
MRPS27	-0.203755	1.25228
MRPS30	0.689531	1.63474
MRPS31	0.282344	1.45428
MRPS34		0.341706
MRPS35		1.32592
MRPS5	0.17636	1.35898
MRPS9		0.902224
MTHFD1L	-0.243669	1.37108
MTIF2		0.863077
MTRF1	-0.0558616	0.266724
NDUFA10	-0.0719892	1.79624
NDUFA12	-0.0148762	0.81055
NDUFA6	-0.430318	1.35216
NDUFA9	-0.259411	1.50364
NDUFAF1	0.319259	1.10344
NDUFAF2	-0.520935	0.813234
NDUFAF4	0.013962	0.999714
NDUFAF7	-0.113108	1.04014
NDUFB11	-0.0142906	0.665777
NDUFB3		1.48938
NDUFB8		0.680884
NDUFS1	0.15005	1.84228
NDUFS2	0.00545914	1.37255
NDUFS3	0.124805	0.828109
NDUFS6		1.17554
NDUFS7	-0.146901	0.698069
NDUFS8	0.389198	1.92154
NDUFV2	-0.107454	1.33793
NDUFV3	0.163537	1.38393
NFS1		1.04546
NIPSNAP1		0.605037
NME4		0.577786
NNT	0.192781	1.61183
NT5DC2	0.120544	1.08687
NUDT9	0.364377
OAT	-0.422078	0.844253
OXA1L	0.229268	1.60808
OXCT1		1.55611
OXSM		0.280095
PAICS		0.921987
PAM16	0.0423751	0.868595
PARK7		-0.0767922
PARL	0.383014	1.08811
PCCA	-1.61822	-0.281561
PCCB		1.10697
PDE12	-0.660616	0.447155
PDHA1	-0.447699	1.50341
PDHB	0.385713	0.732329
PDK2	0.675924	0.595321
PDSS2	0.0568664	1.29965
PGAM5		0.67657
PHB		0.827169
PHB2	-0.0675372	0.978941
PMPCB	0.185049	0.976141
PNPLA8	0.369707	0.421093
PNPT1	0.0416232	1.03427
POLDIP2	-0.175048	0.803078
POLRMT	-0.0469888	1.46435
PPA2		1.84342
PPIF	-0.5021	0.867821
PRDX3	-0.563205	0.0325609
PTCD1	-0.160032	1.71888
PTCD3		1.15917
PTPMT1	0.213023	1.35653
PUS1	0.00944459	0.88759
PYCR1	-0.0544471	1.12379
PYCR2		1.3356
QRSL1	-0.164631	1.11974
RNMTL1; MRM3		0.852358
RPL10A		1.46949
RPL34		1.25062
RPL35A		1.11889
RPS14		0.642803
RPS15A		1.26684
RPS18		1.50504
SCCPDH		0.697104
SCO1	-0.944313	1.55196
SDHA	0.130834	1.50476
SDHB		1.39322
SDHC		0.534773
SHMT2	0.369996	1.48606
SLC25A3		0.751741
SLC25A4	0.470192	1.22102
SLC25A40	1.30421	1.32657
SLC25A5	0.606133	1.83724
SLC25A6	0.293491	1.56358
SLC30A9	0.0427366	1.0925
SPRYD4	0.823756	0.702925
SSBP1	-0.380028	0.60974
SUCLA2	-0.609292	0.906044
SUCLG2		0.976081
SUPV3L1	0.177957	1.15322
SURF1		0.315544
TACO1	-0.847628	0.289858
TBRG4	-0.0633096	1.40701
TEFM		0.571757
TFB2M		0.138668
TIMM21	-0.327852	0.400533
TIMM44	0.828054	2.42805
TIMM50	-0.905466	0.222322
TKT		0.697245
TMEM70		1.04182
TRAP1	0.471683	1.67452
TRMT10C	-0.0975482	1.23333
TRMT61B	-1.58643	0.556044
TSFM	-0.0578321	1.14873
TSPO		0.751642
TUFM	-0.576819	0.358538
TXNRD1		1.05104
UQCRB	0.0450309	0.31123
UQCRC1		0.927399
UQCRC2	-0.136676	1.67825
UQCRFS1	-0.783261	0.856617
VDAC1		0.380805
VDAC3		0.932272
WARS2	0.0812115	1.1518
YARS2		1.07047

## Sheet: SF 4E PAM translation
	DMSO1	DMSO2	DMSO3	GTPP1	GTPP2	GTPP3	log2 GTPP/DMSO	-log10 p-value
TIMM44	1.01203	0.733059	1.25491	1.0442	0.838237	0.891247	-0.113158	0.175608
GRPEL1	1.09315	0.644947	1.2619	0.616737	0.448012	0.617748	-0.834359	1.07212
GRPEL2	1.14963	0.731316	1.11906	0.900042	0.856334	0.938357	-0.15482	0.302765
HSPA9	1.02629	0.747378	1.22633	0.875262	0.705081	0.859712	-0.298049	0.55452
DNAJC19	0.482547	0.743806	1.77365	0.383093	0.819781	0.598891	-0.735551	0.409975
TIMM23	0.851602	0.753249	1.39515	1.12824	1.06676	1.13884	0.152219	0.215316
TOMM40	1.10678	0.355802	1.53742	1.02071	0.561679	0.852427	-0.30115	0.195341
